# Supplementary material for: Microspore culture reveals complex meiotic behaviour in a trigenomic Brassica hybrid
Source: BMC Plant Biol. 2015 Jul 8;15:173. doi: 10.1186/s12870-015-0555-9 (PMC4493989; doi:10.1186/s12870-015-0555-9)
Supplement: Additional file 1: Table S1. — Segregating SNP loci in the A and C genomes of an allohexaploid Brassica ((B. napus × B. carinata) × B. juncea) microspore-derived (MD) population. [file 12870_2015_555_MOESM1_ESM.xlsx]

## Sheet: Table S1_A and C genome SNPs
Table S1: Segregating SNP loci in the A and C genomes of an allohexaploid Brassica ((B. napus x B. carinata) x B. juncea) microspore-derived (MD) population.
Allele_designation	Chromosome_consortium	Position_consortium	Name (Infinium 60K Brassica array)	Notes	B. napus	B. carinata	B. juncea	Hybrid control (B. juncea x B. carinata; 2n = BBAC)	Hybrid control (B. juncea x B. carinata; 2n = BBAC) (biological replicate)	Hybrid control (B. juncea x B. napus; 2n = AABC)	B. napus x B. carinata hybrid (2n = CCAB)	B. napus x B. carinata parent (2n = CCAB) (technical replicate)	Allohexaploid hybrid	Allohexaploid hybrid (technical replicate)	MD_01	MD_02	MD_03	MD_04	MD_05	MD_06	MD_07	MD_08	MD_09	MD_10	MD_11	MD_13	MD_14	MD_15	MD_16	MD_17	MD_18	MD_19	MD_20	MD_21	MD_22	MD_23	MD_24	MD_25	MD_26	MD_27	MD_28	MD_29	MD_30	MD_31	MD_32	MD_33	MD_34	MD_35	MD_36
unreduced (U) or reduced (R) gamete-derived															R	R	R	R	R	R	R	R	R	R	R	R	R	R	R	R	R	R	R	R	R	R	R	R	R	R	R	R	R	R	R	R	R	R	R
A01_001	A01	146963	Bn-A01-p146963	NC and AB calls indicate non-homologous recombination	AA	NC	BB	BB	BB	AB	AA	AA	AB	AB	BB	AA	AA	BB	AA	BB	BB	BB	AA	AA	AB	AA	BB	AA	BB	BB	BB	AA	AA	NC	BB	AA	BB	BB	BB	BB	AB	BB	AA	BB	BB	AA	BB	BB	BB
A01_002	A01	147360	Bn-A01-p147360		AA	NC	BB	BB	BB	AB	AA	AA	AB	AB	BB	AA	AA	BB	AA	BB	BB	BB	AA	AA	AB	AA	BB	AA	BB	BB	BB	AA	AA	NC	BB	AA	BB	BB	BB	BB	AB	BB	AA	BB	BB	AA	BB	BB	BB
A01_003	A01	150028	Bn-A01-p150028		AA	NC	BB	BB	BB	AB	AA	AA	AB	AB	BB	AA	AA	BB	AA	BB	BB	BB	AA	AA	AB	AA	BB	AA	BB	BB	BB	AA	AA	NC	BB	AA	BB	BB	BB	BB	AB	BB	AA	BB	BB	AA	BB	BB	BB
A01_004	A01	207363	Bn-A01-p207363		AA	NC	BB	BB	BB	AB	AA	AA	AB	AB	BB	AA	AA	BB	AA	BB	BB	BB	AA	AA	AB	AA	BB	AA	BB	BB	BB	AA	AA	NC	BB	AA	BB	BB	BB	BB	AB	BB	AA	BB	BB	AA	BB	BB	BB
A01_005	A01	595651	Bn-A01-p595651		AA	NC	BB	BB	BB	AB	AA	AA	AB	AB	BB	AA	AA	BB	AA	BB	BB	BB	AA	AA	AB	AA	BB	AA	BB	BB	BB	AA	AA	NC	BB	AA	BB	BB	BB	BB	AB	BB	AA	BB	BB	AA	BB	BB	BB
A01_006	A01	609857	Bn-A01-p609857		AA	NC	BB	BB	BB	AB	AA	AA	AB	AB	BB	AA	AA	BB	AA	BB	BB	BB	AA	AA	AB	AA	BB	AA	BB	BB	BB	AA	AA	NC	BB	AA	BB	BB	BB	BB	AB	BB	AA	BB	BB	AA	BB	BB	BB
A01_007	A01	611977	Bn-A01-p611977		AA	NC	BB	BB	BB	AB	AA	NC	AB	AB	BB	AA	AA	BB	AA	BB	BB	BB	AA	AA	AB	AA	BB	AA	BB	BB	BB	AA	AA	NC	BB	AA	BB	BB	BB	BB	AB	BB	AA	BB	BB	AA	BB	BB	BB
A01_008	A01	866260	Bn-A01-p866260		AA	NC	BB	BB	BB	AB	AA	AA	AB	AB	BB	AA	AA	BB	AA	BB	BB	BB	AA	AA	AA	AA	BB	AA	BB	BB	BB	AA	AA	NC	BB	AA	BB	BB	BB	BB	AB	BB	AA	BB	BB	AA	BB	BB	BB
A01_009	A01	1104187	Bn-A01-p1104187		AA	NC	BB	BB	BB	AB	AA	AA	AB	AB	BB	AA	AA	BB	AA	BB	BB	BB	AA	AA	AA	AA	BB	AA	BB	BB	BB	AA	AA	NC	BB	AA	BB	BB	BB	BB	AB	BB	AA	BB	BB	AA	BB	BB	BB
A01_010	A01	1133447	Bn-A01-p1133447		AA	NC	BB	BB	BB	AB	AA	AA	AB	AB	BB	AA	AA	BB	AA	BB	BB	BB	AA	AA	AA	AA	BB	AA	BB	BB	BB	AA	AA	NC	BB	AA	BB	BB	BB	BB	AB	BB	AA	BB	BB	AA	BB	BB	BB
A01_011	A01	1156979	Bn-A01-p1156979		AA	NC	BB	BB	NC	AB	AA	NC	AB	AB	BB	AA	AA	BB	AA	BB	BB	BB	AA	AA	AA	AA	BB	AA	BB	BB	BB	AA	AA	NC	BB	AA	BB	BB	BB	BB	AB	BB	AA	BB	BB	AA	BB	BB	BB
A01_012	A01	1187868	Bn-A01-p1187868		AA	NC	BB	BB	BB	AB	AA	AA	AB	AB	BB	AA	AA	BB	AA	BB	BB	BB	AA	AA	AA	AA	BB	AA	BB	BB	BB	AA	AA	NC	BB	AA	BB	BB	BB	BB	AB	BB	AA	BB	BB	AA	BB	BB	BB
A01_013	A01	1227023	Bn-A01-p1227023		AA	NC	BB	BB	BB	AB	AA	AA	AB	AB	BB	AA	AA	BB	AA	BB	BB	BB	AA	AA	AA	AA	BB	AA	BB	BB	BB	AA	AA	NC	BB	AA	BB	BB	BB	BB	AB	BB	AA	BB	BB	AA	BB	BB	BB
A01_014	A01	2713528	Bn-A01-p2713528		AA	NC	BB	BB	BB	AB	AA	AA	AB	AB	BB	AA	AA	BB	AA	BB	BB	BB	AA	AA	AA	BB	BB	AA	BB	BB	AA	AA	AA	NC	BB	AA	BB	BB	BB	BB	AA	BB	AA	BB	AA	BB	BB	AA	BB
A01_015	A01	2713583	Bn-A01-p2713583		AA	NC	BB	BB	BB	AB	AA	AA	AB	AB	BB	AA	AA	BB	AA	BB	BB	BB	AA	AA	AA	BB	BB	AA	BB	BB	AA	AA	AA	NC	BB	AA	BB	BB	BB	BB	AA	BB	AA	BB	AA	BB	BB	AA	BB
A01_016	A01	2882270	Bn-A01-p2882270		AA	NC	BB	BB	BB	AB	AA	AA	AB	AB	BB	AA	AA	BB	AA	BB	BB	BB	AA	AA	AA	BB	BB	AA	BB	BB	AA	AA	AA	NC	BB	AA	BB	BB	BB	BB	AA	BB	AA	BB	AA	BB	BB	AA	BB
A01_017	A01	2910752	Bn-A01-p2910752		AA	NC	BB	BB	BB	AB	AA	AA	AB	AB	BB	AA	AA	BB	AA	BB	BB	BB	AA	AA	AA	BB	BB	AA	BB	BB	AA	AA	AA	NC	BB	AA	BB	BB	BB	BB	AA	BB	AA	BB	AA	BB	BB	AA	BB
A01_018	A01	2928824	Bn-A01-p2928824		AA	NC	BB	BB	BB	AB	AA	AA	AB	AB	BB	AA	AA	BB	AA	BB	BB	BB	AA	AA	AA	BB	BB	AA	BB	BB	AA	AA	AA	NC	BB	AA	BB	BB	BB	BB	AA	BB	AA	BB	AA	BB	BB	AA	BB
A01_019	A01	4641747	Bn-A01-p4641747		AA	NC	BB	BB	BB	AB	AA	AA	AB	AB	BB	AA	AA	BB	AA	AA	AB	BB	AA	AA	AA	BB	BB	AA	BB	BB	AA	AA	AA	AA	BB	BB	BB	BB	BB	BB	AA	BB	AA	BB	AA	BB	BB	AA	BB
A01_020	A01	4641802	Bn-A01-p4641802		AA	NC	BB	BB	BB	AB	AA	AA	AB	AB	BB	AA	AA	BB	AA	AA	AB	BB	AA	AA	AA	BB	BB	AA	BB	BB	AA	AA	AA	AA	BB	BB	BB	BB	BB	BB	AA	BB	AA	BB	AA	BB	BB	AA	BB
A01_021	A01	4773772	Bn-A01-p4773772		AA	NC	BB	BB	BB	AB	AA	AA	AB	AB	BB	AA	AA	BB	AA	AA	NC	BB	AA	AA	AA	BB	BB	AA	BB	BB	AA	AA	AA	AA	BB	BB	BB	BB	BB	BB	AA	BB	AA	BB	AA	BB	BB	AA	BB
A01_022	A01	4808404	Bn-A01-p4808404		AA	NC	BB	BB	BB	AB	AA	AA	AB	AB	BB	AA	AA	BB	AA	AA	NC	BB	AA	AA	AA	BB	BB	AA	BB	BB	AA	AA	AA	AA	BB	BB	BB	BB	BB	BB	AA	BB	AA	BB	AA	BB	BB	AA	BB
A01_023	A01	4832074	Bn-A01-p4832074		AA	NC	BB	BB	NC	AB	AA	NC	AB	AB	BB	AA	AA	BB	AA	AA	AB	BB	AA	AA	AA	BB	BB	AA	BB	BB	AA	AA	AA	AA	BB	BB	BB	BB	BB	BB	AA	BB	AA	BB	AA	BB	BB	AA	BB
A01_024	A01	4833020	Bn-A01-p4833020		AA	NC	BB	BB	NC	AB	AA	AA	AB	AB	BB	AA	AA	BB	AA	AA	AB	BB	AA	AA	AA	BB	BB	AA	BB	BB	AA	AA	AA	AA	BB	BB	BB	BB	BB	BB	AA	BB	AA	BB	AA	BB	BB	AA	BB
A01_025	A01	4836338	Bn-A01-p4836338		AA	NC	BB	BB	BB	AB	AA	AA	AB	AB	BB	AA	AA	BB	AA	AA	AB	BB	AA	AA	AA	BB	BB	AA	BB	BB	AA	AA	AA	AA	BB	BB	BB	BB	BB	BB	AA	BB	AA	BB	AA	BB	BB	AA	BB
A01_026	A01	5318059	Bn-A01-p5318059		AA	NC	BB	BB	BB	AB	AA	AA	AB	AB	BB	AA	AA	BB	AA	AA	BB	BB	AA	AA	AA	BB	BB	AA	BB	BB	AA	AA	AA	AA	BB	BB	BB	BB	BB	BB	AA	BB	AA	BB	AA	BB	BB	AA	AA
A01_027	A01	5324472	Bn-A01-p5324472		AA	NC	BB	BB	BB	AB	AA	AA	AB	AB	BB	AA	AA	BB	AA	AA	BB	BB	AA	AA	AA	BB	BB	AA	BB	BB	AA	AA	AA	AA	BB	BB	BB	BB	BB	BB	AA	BB	AA	BB	AA	BB	BB	AA	AA
A01_028	A01	5335218	Bn-A01-p5335218		AA	NC	BB	BB	BB	AB	AA	AA	AB	AB	BB	AA	AA	BB	AA	AA	BB	BB	AA	AA	AA	BB	BB	AA	BB	BB	AA	AA	AA	AA	BB	BB	BB	BB	BB	BB	AA	BB	AA	BB	AA	BB	BB	AA	AA
A01_029	A01	5335323	Bn-A01-p5335323		AA	NC	BB	NC	BB	AB	AA	AA	AB	AB	BB	AA	AA	BB	AA	AA	BB	BB	AA	AA	AA	BB	BB	AA	BB	BB	AA	AA	AA	AA	BB	BB	BB	BB	BB	BB	AA	BB	AA	BB	AA	BB	BB	AA	AA
A01_030	A01	5522870	Bn-A01-p5522870		AA	NC	BB	BB	BB	AB	AA	AA	AB	AB	BB	AA	AA	BB	AA	AA	NC	BB	AA	AA	AA	BB	BB	AA	BB	BB	AA	AA	AA	AA	BB	BB	BB	BB	BB	BB	AA	BB	AA	BB	AA	BB	BB	AA	AA
A01_031	A01	5647795	Bn-A01-p5647795		AA	NC	BB	BB	BB	AB	AA	AA	AB	AB	BB	AA	AA	BB	AA	AA	NC	BB	AA	AA	AA	BB	BB	AA	BB	BB	AA	AA	AA	AA	BB	BB	BB	BB	BB	BB	AA	BB	AA	BB	AA	BB	BB	AA	AA
A01_032	A01	5715141	Bn-A01-p5715141		AA	NC	BB	BB	BB	AB	AA	AA	AB	AB	BB	AA	AA	BB	AA	AA	NC	BB	AA	AA	AA	BB	BB	AA	BB	BB	AA	AA	AA	AA	BB	BB	BB	BB	BB	BB	AA	BB	AA	BB	AA	BB	BB	AA	AA
A01_033	A01	5805154	Bn-A01-p5805154		AA	NC	BB	BB	BB	AB	AA	AA	AB	AB	BB	AA	AA	BB	AA	AA	BB	BB	AA	AA	AA	BB	BB	AA	BB	BB	AA	AA	AA	AA	BB	BB	BB	BB	BB	BB	AA	BB	AA	BB	AA	BB	BB	AA	AA
A01_034	A01	5808036	Bn-A01-p5808036		AA	NC	BB	BB	BB	AB	AA	AA	AB	AB	BB	AA	AA	BB	AA	AA	BB	BB	AA	AA	AA	BB	BB	AA	BB	BB	AA	AA	AA	AA	BB	BB	BB	BB	BB	BB	AA	BB	AA	BB	AA	BB	BB	AA	AA
A01_035	A01	5822015	Bn-A01-p5822015		AA	NC	BB	BB	BB	AB	AA	AA	AB	AB	BB	AA	AA	BB	AA	AA	BB	BB	AA	AA	AA	BB	BB	AA	BB	BB	AA	AA	AA	AA	BB	BB	BB	BB	BB	BB	AA	BB	AA	BB	AA	BB	BB	AA	AA
A01_036	A01	5917688	Bn-A01-p5917688		AA	NC	BB	BB	BB	AB	AA	AA	AB	AB	BB	AA	AA	BB	AA	AA	NC	BB	AA	AA	AA	BB	BB	AA	BB	BB	AA	AA	AA	AA	BB	BB	BB	BB	BB	BB	AA	BB	AA	BB	AA	BB	BB	AA	AA
A01_037	A01	5977820	Bn-A01-p5977820		AA	NC	BB	BB	BB	AB	AA	AA	AB	AB	BB	AA	AA	BB	AA	AA	BB	BB	AA	AA	AA	BB	BB	AA	BB	BB	AA	AA	AA	AA	BB	BB	BB	BB	BB	BB	AA	BB	AA	BB	AA	BB	BB	AA	AA
A01_038	A01	5994840	Bn-A01-p5994840		AA	NC	BB	BB	BB	AB	AA	AA	AB	AB	BB	AA	AA	BB	AA	AA	BB	BB	AA	AA	AA	BB	BB	AA	BB	BB	AA	AA	AA	AA	BB	BB	BB	BB	BB	BB	AA	BB	AA	BB	AA	BB	BB	AA	AA
A01_039	A01	5994980	Bn-A01-p5994980		AA	NC	BB	BB	BB	AB	AA	AA	AB	AB	BB	AA	AA	BB	AA	AA	NC	BB	AA	AA	AA	BB	BB	AA	BB	BB	AA	AA	AA	AA	BB	BB	BB	BB	BB	BB	AA	BB	AA	BB	AA	BB	BB	AA	AA
A01_040	A01	6007093	Bn-A01-p6007093		AA	NC	BB	BB	BB	AB	AA	AA	AB	AB	BB	AA	AA	BB	AA	AA	BB	BB	AA	AA	AA	BB	BB	AA	BB	BB	AA	AA	AA	AA	BB	BB	BB	BB	BB	BB	AA	BB	AA	BB	AA	BB	BB	AA	AA
A01_041	A01	6035491	Bn-A01-p6035491		AA	NC	BB	BB	BB	AB	AA	AA	AB	AB	BB	AA	BB	BB	AA	AA	BB	BB	AA	AA	AA	BB	BB	AA	BB	BB	AA	AA	AA	AA	BB	BB	BB	BB	BB	BB	AA	BB	AA	BB	AA	BB	BB	AA	AA
A01_042	A01	6040667	Bn-A01-p6040667		AA	NC	BB	BB	BB	AB	AA	AA	AB	AB	BB	AA	BB	BB	AA	AA	BB	BB	AA	AA	AA	BB	BB	AA	BB	BB	AA	AA	AA	AA	BB	BB	BB	BB	BB	BB	AA	BB	AA	BB	AA	BB	BB	AA	AA
A01_043	A01	6044475	Bn-A01-p6044475		AA	NC	BB	BB	NC	AB	AA	AA	AB	AB	BB	AA	BB	BB	AA	AA	BB	BB	AA	AA	AA	BB	BB	AA	BB	BB	AA	AA	AA	AA	BB	BB	BB	BB	BB	BB	AA	BB	AA	BB	AA	BB	BB	AA	AA
A01_044	A01	6182710	Bn-A01-p6182710		AA	NC	BB	BB	BB	AB	AA	AA	AB	AB	BB	AA	BB	BB	AA	AA	BB	BB	AA	AA	AA	BB	BB	AA	BB	BB	AA	AA	AA	AA	BB	BB	BB	BB	BB	BB	AA	BB	AA	BB	AA	BB	BB	AA	AA
A01_045	A01	6479735	Bn-A01-p6479735		AA	NC	BB	BB	BB	AB	AA	AA	AB	AB	BB	AA	BB	BB	AA	AA	BB	BB	AA	AA	AA	BB	BB	AA	BB	BB	AA	AA	AA	AA	BB	BB	BB	BB	BB	BB	AA	BB	AA	BB	AA	BB	BB	AA	AA
A01_046	A01	6482543	Bn-A01-p6482543		AA	NC	BB	BB	BB	AB	AA	AA	AB	AB	BB	AA	BB	BB	AA	AA	BB	BB	AA	AA	AA	BB	BB	AA	BB	BB	AA	AA	AA	AA	BB	BB	BB	BB	BB	BB	AA	BB	AA	BB	AA	BB	BB	AA	AA
A01_047	A01	6530903	Bn-A01-p6530903		AA	NC	BB	BB	BB	AB	AA	AA	AB	AB	BB	AA	BB	BB	AA	AA	BB	BB	AA	AA	AA	BB	BB	AA	BB	BB	AA	AA	AA	AA	BB	BB	BB	BB	BB	BB	AA	BB	AA	BB	AA	BB	BB	AA	AA
A01_048	A01	6547052	Bn-A01-p6547052		AA	NC	BB	BB	BB	AB	AA	AA	AB	AB	BB	AA	BB	BB	AA	AA	NC	BB	AA	AA	AA	BB	BB	AA	BB	BB	AA	AA	AA	AA	BB	BB	BB	BB	BB	BB	AA	BB	AA	BB	AA	BB	BB	AA	AA
A01_049	A01	6625349	Bn-A01-p6625349		AA	NC	BB	BB	BB	AB	AA	AA	AB	AB	BB	AA	BB	BB	AA	AA	BB	BB	AA	AA	AA	BB	BB	AA	BB	BB	AA	AA	AA	AA	BB	BB	BB	BB	BB	BB	AA	BB	AA	BB	AA	BB	BB	AA	AA
A01_050	A01	6687707	Bn-A01-p6687707		AA	NC	BB	BB	BB	AB	AA	AA	AB	AB	BB	AA	BB	BB	AA	AA	BB	BB	AA	AA	AA	BB	BB	AA	BB	BB	AA	AA	AA	AA	BB	BB	BB	BB	BB	BB	AA	BB	AA	BB	AA	BB	BB	AA	AA
A01_051	A01	6714740	Bn-A01-p6714740		AA	NC	BB	BB	BB	AB	AA	AA	AB	AB	BB	AA	BB	BB	AA	AA	BB	BB	AA	AA	AA	BB	BB	AA	BB	BB	AA	AA	AA	AA	BB	BB	BB	BB	BB	BB	AA	BB	AA	BB	AA	BB	BB	AA	AA
A01_052	A01	6747706	Bn-A01-p6747706		AA	NC	BB	BB	BB	AB	AA	AA	AB	AB	BB	AA	BB	BB	AA	AA	BB	BB	AA	AA	AA	BB	BB	AA	BB	BB	AA	AA	AA	AA	BB	BB	BB	BB	BB	BB	AA	BB	AA	BB	AA	BB	BB	AA	AA
A01_053	A01	6898291	Bn-A01-p6898291		AA	NC	BB	BB	NC	AB	AA	AA	AB	AB	BB	AA	BB	BB	AA	AA	NC	BB	AA	AA	AA	BB	BB	AA	BB	BB	AA	AA	AA	AA	BB	BB	BB	BB	BB	BB	AA	BB	AA	BB	AA	BB	BB	AA	AA
A01_054	A01	6958863	Bn-A01-p6958863		AA	NC	BB	BB	BB	AB	AA	AA	AB	AB	BB	AA	BB	BB	AA	AA	BB	BB	AA	AA	AA	BB	BB	AA	BB	BB	AA	AA	AA	AA	BB	BB	BB	BB	BB	BB	AA	BB	AA	BB	AA	BB	BB	AA	AA
A01_055	A01	6968751	Bn-A01-p6968751		AA	NC	BB	BB	BB	AB	AA	AA	AB	AB	BB	AA	BB	BB	AA	AA	BB	BB	AA	AA	AA	BB	BB	AA	BB	BB	AA	AA	AA	AA	BB	BB	BB	BB	BB	BB	AA	BB	AA	BB	AA	BB	BB	AA	AA
A01_056	A01	6969197	Bn-A01-p6969197		AA	NC	BB	BB	BB	AB	AA	AA	AB	AB	BB	AA	BB	BB	AA	AA	BB	BB	AA	AA	AA	BB	BB	AA	BB	BB	AA	AA	AA	AA	BB	BB	BB	BB	BB	BB	AA	BB	AA	BB	AA	BB	BB	AA	AA
A01_057	A01	6969284	Bn-A01-p6969284		AA	NC	BB	BB	BB	AB	AA	AA	AB	AB	BB	AA	BB	BB	AA	AA	BB	BB	AA	AA	AA	BB	BB	AA	BB	BB	AA	AA	AA	AA	BB	BB	BB	BB	BB	BB	AA	BB	AA	BB	AA	BB	BB	AA	AA
A01_058	A01	6969358	Bn-A01-p6969358		AA	NC	BB	BB	BB	AB	AA	AA	AB	AB	BB	AA	BB	BB	AA	AA	BB	BB	AA	AA	AA	BB	BB	AA	BB	BB	AA	AA	AA	AA	BB	BB	BB	BB	BB	BB	AA	BB	AA	BB	AA	BB	BB	AA	AA
A01_059	A01	6972779	Bn-A01-p6972779		AA	NC	BB	BB	BB	AB	AA	AA	AB	AB	BB	AA	BB	BB	AA	AA	BB	BB	AA	AA	AA	BB	BB	AA	BB	BB	AA	AA	AA	AA	BB	BB	BB	BB	BB	BB	AA	BB	AA	BB	AA	BB	BB	AA	AA
A01_060	A01	7373427	Bn-A01-p7373427		AA	NC	BB	BB	BB	AB	AA	AA	AB	AB	BB	AA	BB	BB	AA	AA	BB	BB	AA	AA	AA	BB	BB	AA	BB	BB	AA	AA	AA	AA	BB	BB	BB	BB	BB	BB	AA	BB	AA	BB	AA	BB	BB	AA	AA
A01_061	A01	7374589	Bn-A01-p7374589		AA	NC	BB	BB	BB	AB	AA	AA	AB	AB	BB	AA	BB	BB	AA	AA	BB	BB	AA	AA	AA	BB	BB	AA	BB	BB	AA	AA	AA	AA	BB	BB	BB	BB	BB	BB	AA	BB	AA	BB	AA	BB	BB	AA	AA
A01_062	A01	7430242	Bn-A01-p7430242		AA	NC	BB	BB	BB	AB	AA	AA	AB	AB	BB	AA	BB	BB	AA	AA	NC	BB	AA	AA	AA	BB	BB	AA	BB	BB	AA	AA	AA	AA	BB	BB	BB	BB	BB	BB	AA	BB	AA	BB	AA	BB	BB	AA	AA
A01_063	A01	7430311	Bn-A01-p7430311		AA	NC	BB	BB	BB	AB	AA	AA	AB	AB	BB	AA	BB	BB	AA	AA	NC	BB	AA	AA	AA	BB	BB	AA	BB	BB	AA	AA	AA	AA	BB	BB	BB	BB	BB	BB	AA	BB	AA	BB	AA	BB	BB	AA	AA
A01_064	A01	7455852	Bn-A01-p7455852		AA	NC	BB	BB	BB	AB	AA	AA	AB	AB	BB	AA	BB	BB	AA	AA	BB	BB	AA	AA	AA	BB	BB	AA	BB	BB	AA	AA	AA	AA	BB	BB	BB	BB	BB	BB	AA	BB	AA	BB	AA	BB	BB	AA	AA
A01_065	A01	7487861	Bn-A01-p7487861		AA	NC	BB	BB	BB	AB	AA	AA	AB	AB	BB	AA	BB	BB	AA	AA	BB	BB	AA	AA	AA	BB	BB	AA	BB	BB	AA	AA	AA	AA	BB	BB	BB	BB	BB	BB	AA	BB	AA	BB	AA	BB	BB	AA	AA
A01_066	A01	7554673	Bn-A01-p7554673		AA	NC	BB	BB	BB	AB	AA	AA	AB	AB	BB	AA	BB	BB	AA	AA	BB	BB	AA	AA	AA	BB	BB	AA	BB	BB	AA	AA	AA	AA	BB	BB	BB	BB	BB	BB	AA	BB	AA	BB	AA	BB	BB	AA	AA
A01_067	A01	7574355	Bn-A01-p7574355		AA	NC	BB	BB	NC	AB	AA	NC	AB	AB	BB	AA	BB	BB	AA	AA	NC	BB	AA	AA	AA	BB	BB	AA	BB	BB	AA	AA	AA	AA	BB	BB	BB	BB	BB	BB	AA	BB	AA	BB	AA	BB	BB	AA	AA
A01_068	A01	7619726	Bn-A01-p7619726		AA	NC	BB	BB	BB	AB	AA	AA	AB	AB	BB	AA	BB	BB	AA	AA	BB	BB	AA	AA	AA	BB	BB	AA	BB	BB	AA	AA	AA	AA	BB	BB	BB	BB	BB	BB	AA	BB	AA	BB	AA	BB	BB	AA	AA
A01_069	A01	7646601	Bn-A01-p7646601		AA	NC	BB	BB	BB	AB	AA	AA	AB	AB	BB	AA	BB	BB	AA	AA	BB	BB	AA	AA	AA	BB	BB	AA	BB	BB	AA	AA	AA	AA	BB	BB	BB	BB	BB	BB	AA	BB	AA	BB	AA	BB	BB	AA	AA
A01_070	A01	7648929	Bn-A01-p7648929		AA	NC	BB	BB	BB	AB	AA	AA	AB	AB	BB	AA	BB	BB	AA	AA	BB	BB	AA	AA	AA	BB	BB	AA	BB	BB	AA	AA	AA	AA	BB	BB	BB	BB	BB	BB	AA	BB	AA	BB	AA	BB	BB	AA	AA
A01_071	A01	7702471	Bn-A01-p7702471		AA	NC	BB	BB	BB	AB	AA	AA	AB	AB	BB	AA	BB	BB	AA	AA	BB	BB	AA	AA	AA	BB	BB	AA	BB	BB	AA	AA	AA	AA	BB	BB	BB	BB	BB	BB	AA	BB	AA	BB	AA	BB	BB	AA	AA
A01_072	A01	7745080	Bn-A01-p7745080		AA	NC	BB	BB	BB	AB	AA	AA	AB	AB	BB	BB	BB	BB	AA	AA	BB	BB	AA	AA	AA	BB	BB	AA	BB	BB	AA	AA	AA	AA	BB	BB	BB	BB	BB	BB	AA	BB	AA	BB	AA	BB	BB	AA	AA
A01_073	A01	7768351	Bn-A01-p7768351		AA	NC	BB	BB	BB	AB	AA	AA	AB	AB	BB	BB	BB	BB	AA	AA	NC	BB	AA	AA	AA	BB	BB	AA	BB	BB	AA	AA	AA	AA	BB	BB	BB	BB	BB	BB	AA	BB	AA	BB	AA	BB	BB	AA	AA
A01_074	A01	7825044	Bn-A01-p7825044		AA	NC	BB	BB	BB	AB	AA	AA	AB	AB	BB	BB	BB	BB	AA	AA	NC	BB	AA	AA	AA	BB	BB	AA	BB	BB	AA	AA	AA	AA	BB	BB	BB	BB	BB	BB	AA	BB	AA	BB	AA	BB	BB	AA	AA
A01_075	A01	7982220	Bn-A01-p7982220		AA	NC	BB	BB	BB	AB	AA	AA	AB	AB	BB	BB	BB	BB	AA	AA	BB	BB	AA	AA	AA	BB	BB	AA	BB	BB	AA	AA	AA	AA	BB	BB	BB	BB	BB	BB	AA	BB	AA	BB	AA	BB	BB	AA	AA
A01_076	A01	8017380	Bn-A01-p8017380		AA	NC	BB	BB	BB	AB	AA	AA	AB	AB	BB	BB	BB	BB	AA	AA	BB	BB	AA	AA	AA	BB	BB	AA	BB	BB	AA	AA	AA	AA	BB	BB	BB	BB	BB	BB	AA	BB	AA	BB	AA	BB	BB	AA	AA
A01_077	A01	8058255	Bn-A01-p8058255		AA	NC	BB	BB	BB	AB	AA	AA	AB	AB	BB	BB	BB	BB	AA	AA	BB	BB	AA	AA	AA	BB	BB	AA	BB	BB	AA	AA	AA	AA	BB	BB	BB	BB	AA	BB	AA	BB	AA	BB	AA	BB	BB	AA	AA
A01_078	A01	8058475	Bn-A01-p8058475		AA	NC	BB	BB	BB	AB	AA	AA	AB	AB	BB	BB	BB	BB	AA	AA	BB	BB	AA	AA	AA	BB	BB	AA	BB	BB	AA	AA	AA	AA	BB	BB	BB	BB	AA	BB	AA	BB	AA	BB	AA	BB	BB	AA	AA
A01_079	A01	8063652	Bn-A01-p8063652		AA	NC	BB	BB	BB	AB	AA	AA	AB	AB	BB	BB	BB	BB	AA	AA	BB	BB	AA	AA	AA	BB	BB	AA	BB	BB	AA	AA	AA	AA	BB	BB	BB	BB	AA	BB	AA	BB	AA	BB	AA	BB	BB	AA	AA
A01_080	A01	8111196	Bn-A01-p8111196		AA	NC	BB	BB	BB	AB	AA	AA	AB	AB	BB	BB	BB	BB	AA	AA	BB	BB	AA	AA	AA	BB	BB	AA	BB	BB	AA	AA	AA	AA	BB	BB	BB	BB	AA	BB	AA	BB	AA	BB	AA	BB	BB	AA	AA
A01_081	A01	8122779	Bn-A01-p8122779		AA	NC	BB	BB	BB	AB	AA	AA	AB	AB	BB	BB	BB	BB	AA	AA	BB	BB	AA	AA	AA	BB	BB	AA	BB	BB	AA	AA	AA	AA	BB	BB	BB	BB	AA	BB	AA	BB	AA	BB	AA	BB	BB	AA	AA
A01_082	A01	8129876	Bn-A01-p8129876		AA	NC	BB	BB	BB	AB	AA	AA	AB	AB	BB	BB	BB	BB	AA	AA	BB	BB	AA	AA	AA	BB	BB	AA	BB	BB	AA	AA	AA	AA	BB	BB	BB	BB	AA	BB	AA	BB	AA	BB	AA	BB	BB	AA	AA
A01_083	A01	8240363	Bn-A01-p8240363		AA	NC	BB	BB	BB	AB	AA	AA	AB	AB	BB	BB	BB	BB	AA	AA	BB	BB	AA	AA	AA	BB	BB	AA	BB	BB	AA	AA	AA	AA	BB	BB	BB	BB	AA	BB	AA	BB	AA	BB	AA	BB	BB	AA	AA
A01_084	A01	8246641	Bn-A01-p8246641		AA	NC	BB	BB	BB	AB	AA	AA	AB	AB	BB	BB	BB	BB	AA	AA	BB	BB	AA	AA	AA	BB	BB	AA	BB	BB	AA	AA	AA	AA	BB	BB	BB	BB	AA	BB	AA	BB	AA	BB	AA	BB	BB	AA	AA
A01_085	A01	8402568	Bn-A01-p8402568		AA	NC	BB	BB	BB	AB	AA	AA	AB	AB	BB	BB	BB	BB	AA	AA	BB	BB	AA	AA	AA	BB	BB	AA	BB	BB	AA	AA	AA	AA	BB	BB	BB	BB	AA	BB	AA	BB	AA	BB	AA	BB	BB	AA	AA
A01_086	A01	8404588	Bn-A01-p8404588		AA	NC	BB	BB	BB	AB	AA	AA	AB	AB	BB	BB	BB	BB	AA	AA	BB	BB	AA	AA	AA	BB	BB	AA	BB	BB	AA	AA	AA	AA	BB	BB	BB	BB	AA	BB	AA	BB	AA	BB	AA	BB	BB	AA	AA
A01_087	A01	8417520	Bn-A01-p8417520		AA	NC	BB	BB	BB	AB	AA	AA	AB	AB	BB	BB	BB	BB	AA	AA	BB	BB	AA	AA	AA	BB	BB	AA	BB	BB	AA	AA	AA	AA	BB	BB	BB	BB	AA	BB	AA	BB	AA	BB	AA	BB	BB	AA	AA
A01_088	A01	8418102	Bn-A01-p8418102		AA	NC	BB	BB	BB	AB	AA	AA	AB	AB	BB	BB	BB	BB	AA	AA	BB	BB	AA	AA	AA	BB	BB	AA	BB	BB	AA	AA	AA	AA	BB	BB	BB	BB	AA	BB	AA	BB	AA	BB	AA	BB	BB	AA	AA
A01_089	A01	8501753	Bn-A01-p8501753		AA	NC	BB	BB	BB	AB	AA	AA	AB	AB	BB	BB	BB	BB	AA	AA	BB	BB	AA	AA	AA	BB	BB	AA	BB	BB	AA	AA	AA	AA	BB	BB	BB	BB	AA	BB	AA	BB	AA	BB	AA	BB	BB	AA	AA
A01_090	A01	8676144	Bn-A01-p8676144		AA	NC	BB	BB	BB	AB	AA	NC	AB	AB	BB	BB	BB	BB	AA	AA	NC	BB	AA	AA	AA	BB	BB	AA	BB	BB	AA	AA	AA	AA	BB	BB	BB	BB	AA	BB	AA	BB	AA	BB	AA	BB	BB	AA	AA
A01_091	A01	8681556	Bn-A01-p8681556		AA	NC	BB	BB	BB	AB	AA	AA	AB	AB	BB	BB	BB	BB	AA	AA	BB	BB	AA	AA	AA	BB	BB	AA	BB	BB	AA	AA	AA	AA	BB	BB	BB	BB	AA	BB	AA	BB	AA	BB	AA	BB	BB	AA	AA
A01_092	A01	8681757	Bn-A01-p8681757		AA	NC	BB	BB	BB	AB	AA	AA	AB	AB	BB	BB	BB	BB	AA	AA	BB	BB	AA	AA	AA	BB	BB	AA	BB	BB	AA	AA	AA	AA	BB	BB	BB	BB	AA	BB	AA	BB	AA	BB	AA	BB	BB	AA	AA
A01_093	A01	9180828	Bn-A01-p9180828		AA	NC	BB	BB	BB	AB	AA	AA	AB	AB	BB	BB	BB	BB	AA	AA	BB	BB	AA	AA	AA	BB	BB	AA	BB	BB	AA	AA	AA	AA	BB	BB	BB	BB	AA	BB	AA	BB	AA	BB	AA	BB	BB	AA	AA
A01_094	A01	9259611	Bn-A01-p9259611		AA	NC	BB	BB	BB	AB	AA	AA	AB	AB	BB	BB	BB	BB	AA	AA	BB	BB	AA	AA	AA	BB	BB	AA	BB	BB	AA	AA	AA	AA	BB	BB	BB	BB	AA	BB	AA	BB	AA	BB	AA	BB	BB	AA	AA
A01_095	A01	9260073	Bn-A01-p9260073		AA	NC	BB	BB	BB	AB	AA	AA	AB	AB	BB	BB	BB	BB	AA	AA	BB	BB	AA	AA	AA	BB	BB	AA	BB	BB	AA	AA	AA	AA	BB	BB	BB	BB	AA	BB	AA	BB	AA	BB	AA	BB	BB	AA	AA
A01_096	A01	9337252	Bn-A01-p9337252		AA	NC	BB	BB	BB	AB	AA	AA	AB	AB	BB	BB	BB	BB	AA	AA	BB	BB	AA	AA	AA	BB	BB	AA	BB	BB	AA	AA	AA	AA	BB	BB	BB	BB	AA	BB	AA	BB	AA	BB	AA	BB	BB	AA	AA
A01_097	A01	9565360	Bn-A01-p9565360		AA	NC	BB	BB	BB	AB	AA	AA	AB	AB	BB	BB	BB	BB	AA	AA	BB	BB	AA	AA	AA	BB	BB	AA	BB	BB	AA	AA	AA	AA	BB	BB	BB	BB	AA	BB	AA	BB	AA	BB	AA	BB	BB	AA	AA
A01_098	A01	9568888	Bn-A01-p9568888		AA	NC	BB	BB	BB	AB	AA	AA	AB	AB	BB	BB	BB	BB	AA	AA	BB	BB	AA	AA	AA	BB	BB	AA	BB	BB	AA	AA	AA	AA	BB	BB	BB	BB	AA	BB	AA	BB	AA	BB	AA	BB	BB	AA	AA
A01_099	A01	9699152	Bn-A01-p9699152		AA	NC	BB	BB	BB	AB	AA	AA	AB	AB	BB	BB	BB	BB	AA	AA	BB	BB	AA	AA	AA	BB	BB	AA	BB	BB	AA	AA	AA	AA	BB	BB	BB	BB	AA	BB	AA	BB	AA	BB	AA	BB	BB	AA	AA
A01_100	A01	9989240	Bn-A01-p9989240		AA	NC	BB	BB	BB	AB	AA	AA	AB	AB	BB	BB	BB	BB	AA	AA	BB	BB	AA	AA	AA	BB	BB	AA	BB	BB	AA	AA	AA	AA	BB	BB	BB	BB	AA	BB	BB	BB	AA	BB	AA	BB	AA	AA	AA
A01_101	A01	9996240	Bn-A01-p9996240		AA	NC	BB	BB	BB	AB	AA	AA	AB	AB	BB	BB	BB	BB	AA	AA	BB	BB	AA	AA	AA	BB	BB	AA	BB	BB	AA	AA	AA	AA	BB	BB	BB	BB	AA	BB	BB	BB	AA	BB	AA	BB	AA	AA	AA
A01_102	A01	9996458	Bn-A01-p9996458		AA	NC	BB	BB	BB	AB	AA	AA	AB	AB	BB	BB	BB	BB	AA	AA	BB	BB	AA	AA	AA	BB	BB	AA	BB	BB	AA	AA	AA	AA	BB	BB	BB	BB	AA	BB	BB	BB	AA	BB	AA	BB	AA	AA	AA
A01_103	A01	10027328	Bn-A01-p10027328		AA	NC	BB	BB	BB	AB	AA	AA	AB	AB	BB	BB	BB	BB	AA	AA	BB	BB	AA	AA	AA	BB	BB	AA	BB	BB	AA	AA	AA	AA	BB	BB	BB	BB	AA	BB	BB	BB	AA	BB	AA	BB	AA	AA	AA
A01_104	A01	10251052	Bn-A01-p10251052		AA	NC	BB	BB	BB	AB	AA	AA	AB	AB	BB	BB	BB	BB	AA	AA	BB	BB	AA	AA	AA	BB	BB	AA	BB	BB	AA	AA	AA	AA	BB	BB	BB	BB	AA	BB	BB	BB	AA	BB	AA	BB	AA	AA	AA
A01_105	A01	10340159	Bn-A01-p10340159		AA	NC	BB	BB	BB	AB	AA	AA	AB	AB	BB	BB	BB	BB	AA	AA	BB	BB	AA	AA	AA	BB	BB	AA	BB	BB	AA	AA	AA	AA	BB	BB	BB	BB	AA	AA	BB	BB	AA	BB	AA	BB	AA	AA	AA
A01_106	A01	10638747	Bn-A01-p10638747		AA	NC	BB	BB	BB	AB	AA	AA	AB	AB	AA	BB	BB	BB	AA	AA	BB	BB	AA	AA	AA	BB	BB	AA	BB	BB	AA	AA	AA	AA	BB	BB	BB	BB	AA	AA	BB	BB	AA	BB	AA	BB	AA	AA	AA
A01_107	A01	10934377	Bn-A01-p10934377		AA	NC	BB	BB	BB	AB	AA	AA	AB	AB	AA	BB	BB	BB	AA	AA	BB	BB	AA	AA	AA	BB	BB	AA	BB	BB	AA	AA	AA	AA	BB	BB	BB	BB	AA	AA	BB	BB	AA	BB	AA	BB	AA	AA	AA
A01_108	A01	11077627	Bn-A01-p11077627		AA	NC	BB	BB	BB	AB	AA	AA	AB	AB	AA	AA	BB	BB	AA	AA	BB	BB	AA	AA	AA	BB	BB	AA	BB	BB	AA	AA	AA	AA	BB	BB	BB	BB	AA	AA	BB	BB	AA	BB	AA	BB	AA	AA	AA
A01_109	A01	11142752	Bn-A01-p11142752		AA	NC	BB	BB	BB	AB	AA	AA	AB	AB	AA	AA	BB	BB	AA	AA	BB	BB	AA	AA	AA	BB	BB	AA	BB	BB	AA	AA	AA	AA	BB	BB	BB	BB	AA	AA	BB	BB	AA	BB	AA	BB	AA	AA	AA
A01_110	A01	11233207	Bn-A01-p11233207		AA	NC	BB	BB	BB	AB	AA	AA	AB	AB	AA	AA	BB	BB	AA	AA	BB	BB	AA	AA	AA	BB	BB	AA	BB	BB	AA	AA	AA	AA	BB	BB	BB	BB	AA	AA	BB	BB	AA	BB	AA	BB	AA	AA	AA
A01_111	A01	11469596	Bn-A01-p11469596		AA	NC	BB	BB	BB	AB	AA	AA	AB	AB	AA	AA	BB	BB	AA	AA	NC	BB	AA	AA	AA	BB	BB	AA	BB	BB	AA	AA	AA	AA	BB	BB	BB	BB	AA	AA	BB	BB	AA	BB	AA	BB	AA	AA	AA
A01_112	A01	11469992	Bn-A01-p11469992		AA	NC	BB	BB	BB	AB	AA	AA	AB	AB	AA	AA	BB	BB	AA	AA	NC	BB	AA	AA	AA	BB	BB	AA	BB	BB	AA	AA	AA	AA	BB	BB	BB	BB	AA	AA	BB	BB	AA	BB	AA	BB	AA	AA	AA
A01_113	A01	11702957	Bn-A01-p11702957		AA	NC	BB	BB	BB	AB	AA	AA	AB	AB	AA	AA	BB	BB	AA	AA	BB	BB	AA	AA	AA	BB	BB	AA	BB	BB	AA	AA	AA	AA	BB	BB	BB	BB	AA	AA	BB	BB	AA	BB	AA	BB	AA	AA	AA
A01_114	A01	12077110	Bn-A01-p12077110		AA	NC	BB	BB	BB	AB	AA	AA	AB	AB	AA	AA	BB	BB	AA	AA	BB	BB	AA	AA	AA	BB	BB	AA	AA	BB	AA	AA	AA	AA	BB	BB	BB	BB	AA	AA	BB	BB	AA	BB	AA	BB	AA	AA	AA
A01_115	A01	12302708	Bn-A01-p12302708		AA	NC	BB	BB	BB	AB	AA	NC	AB	AB	AA	AA	BB	BB	AA	AA	NC	BB	AA	AA	AA	BB	BB	AA	AA	BB	AA	AA	AA	AA	BB	BB	BB	BB	AA	AA	BB	BB	AA	BB	AA	BB	AA	AA	AA
A01_116	A01	12305025	Bn-A01-p12305025		AA	NC	BB	BB	BB	AB	AA	AA	AB	AB	AA	AA	BB	BB	AA	AA	BB	BB	AA	AA	AA	BB	BB	AA	AA	BB	AA	AA	AA	AA	BB	BB	BB	BB	AA	AA	BB	BB	AA	BB	AA	BB	AA	AA	AA
A01_117	A01	12306195	Bn-A01-p12306195		AA	NC	BB	BB	BB	AB	AA	AA	AB	AB	AA	AA	BB	BB	AA	AA	BB	BB	AA	AA	AA	BB	BB	AA	AA	BB	AA	AA	AA	AA	BB	BB	BB	BB	AA	AA	BB	BB	AA	BB	AA	BB	AA	AA	AA
A01_118	A01	12308897	Bn-A01-p12308897		AA	NC	BB	BB	BB	AB	AA	AA	AB	AB	AA	AA	BB	BB	AA	AA	BB	BB	AA	AA	AA	BB	BB	AA	AA	BB	AA	AA	AA	AA	BB	BB	BB	BB	AA	AA	BB	BB	AA	BB	AA	BB	AA	AA	AA
A01_119	A01	12309767	Bn-A01-p12309767		AA	NC	BB	BB	BB	AB	AA	AA	AB	AB	AA	AA	BB	BB	AA	AA	BB	BB	AA	AA	AA	BB	BB	AA	AA	BB	AA	AA	AA	AA	BB	BB	BB	BB	AA	AA	BB	BB	AA	BB	AA	BB	AA	AA	AA
A01_120	A01	12350104	Bn-A01-p12350104		AA	NC	BB	BB	BB	AB	AA	AA	AB	AB	AA	AA	BB	BB	AA	AA	BB	BB	AA	AA	AA	BB	BB	AA	AA	BB	AA	AA	AA	AA	BB	BB	BB	BB	AA	AA	BB	BB	AA	BB	AA	BB	AA	AA	AA
A01_121	A01	12391243	Bn-A01-p12391243		AA	NC	BB	BB	BB	AB	AA	AA	AB	AB	AA	AA	BB	BB	AA	AA	BB	BB	AA	AA	AA	BB	BB	AA	AA	BB	AA	AA	AA	AA	BB	BB	BB	BB	AA	AA	BB	BB	AA	BB	AA	BB	AA	AA	AA
A01_122	A01	12399796	Bn-A01-p12399796		AA	NC	BB	BB	BB	AB	AA	AA	AB	AB	AA	AA	BB	BB	AA	AA	BB	BB	AA	AA	AA	BB	BB	AA	AA	BB	AA	AA	AA	AA	BB	BB	BB	BB	AA	AA	BB	BB	AA	BB	AA	BB	AA	AA	AA
A01_123	A01	12400477	Bn-A01-p12400477		AA	NC	BB	BB	BB	AB	AA	AA	AB	AB	AA	AA	BB	BB	AA	AA	BB	BB	AA	AA	AA	BB	BB	AA	AA	BB	AA	AA	AA	AA	BB	BB	BB	BB	AA	AA	BB	BB	AA	BB	AA	BB	AA	AA	AA
A01_124	A01	12539655	Bn-A01-p12539655		AA	NC	BB	BB	BB	AB	AA	AA	AB	AB	AA	AA	BB	BB	AA	AA	BB	BB	AA	AA	AA	BB	BB	AA	AA	BB	AA	AA	AA	AA	BB	BB	BB	BB	AA	AA	BB	BB	AA	BB	AA	BB	AA	AA	AA
A01_125	A01	12625892	Bn-A01-p12625892		AA	NC	BB	BB	BB	AB	AA	AA	AB	AB	AA	AA	BB	BB	AA	AA	NC	BB	AA	AA	AA	BB	BB	AA	AA	BB	AA	AA	AA	AA	BB	BB	BB	BB	AA	AA	BB	BB	AA	BB	AA	BB	AA	AA	AA
A01_126	A01	12665045	Bn-A01-p12665045		AA	NC	BB	BB	BB	AB	AA	AA	AB	AB	AA	AA	BB	BB	AA	AA	BB	BB	AA	AA	AA	BB	BB	AA	AA	BB	AA	AA	AA	AA	BB	BB	BB	BB	AA	AA	BB	BB	AA	BB	AA	BB	AA	AA	AA
A01_127	A01	12665250	Bn-A01-p12665250		AA	NC	BB	BB	BB	AB	AA	AA	AB	AB	AA	AA	BB	BB	AA	AA	BB	BB	AA	AA	AA	BB	BB	AA	AA	BB	AA	AA	AA	AA	BB	BB	BB	BB	AA	AA	BB	BB	AA	BB	AA	BB	AA	AA	AA
A01_128	A01	15401259	Bn-A01-p15401259		AA	NC	BB	BB	BB	AB	AA	AA	AB	AB	AA	AA	BB	BB	AA	AA	BB	BB	AA	AA	AA	BB	BB	AA	AA	BB	AA	AA	AA	AA	BB	BB	BB	BB	AA	AA	BB	BB	AA	BB	AA	BB	AA	AA	AA
A01_129	A01	15413589	Bn-A01-p15413589		AA	NC	BB	BB	BB	AB	AA	AA	AB	AB	AA	AA	BB	BB	AA	AA	BB	BB	AA	AA	AA	BB	BB	AA	AA	BB	AA	AA	AA	AA	BB	BB	BB	BB	AA	AA	BB	BB	AA	BB	AA	BB	AA	AA	AA
A01_130	A01	15502589	Bn-A01-p15502589		AA	NC	BB	BB	BB	AB	AA	AA	AB	AB	AA	AA	BB	BB	AA	AA	BB	BB	AA	AA	AA	BB	BB	AA	AA	BB	AA	AA	AA	AA	BB	BB	BB	BB	AA	AA	BB	BB	AA	BB	AA	BB	AA	AA	AA
A01_131	A01	14071179	Bn-A01-p14071179		AA	NC	BB	BB	BB	AB	AA	AA	AB	AB	AA	AA	BB	BB	AA	AA	NC	BB	AA	AA	AA	BB	BB	AA	AA	BB	AA	AA	AA	AA	BB	BB	BB	BB	AA	AA	BB	BB	AA	BB	AA	BB	AA	AA	AA
A01_132	A01	14071237	Bn-A01-p14071237		AA	NC	BB	BB	BB	AB	AA	AA	AB	AB	AA	AA	BB	BB	AA	AA	NC	BB	AA	AA	AA	BB	BB	AA	AA	BB	AA	AA	AA	AA	BB	BB	BB	BB	AA	AA	BB	BB	AA	BB	AA	BB	AA	AA	AA
A01_133	A01	14074100	Bn-A01-p14074100		AA	NC	BB	BB	BB	AB	AA	AA	AB	AB	AA	AA	BB	BB	AA	AA	NC	BB	AA	AA	AA	BB	BB	AA	AA	BB	AA	AA	AA	AA	BB	BB	BB	BB	AA	AA	BB	BB	AA	BB	AA	BB	AA	AA	AA
A01_134	A01	14074391	Bn-A01-p14074391		AA	NC	BB	BB	BB	AB	AA	AA	AB	AB	AA	AA	BB	BB	AA	AA	NC	BB	AA	AA	AA	BB	BB	AA	AA	BB	AA	AA	AA	AA	BB	BB	BB	BB	AA	AA	BB	BB	AA	BB	AA	BB	AA	AA	AA
A01_135	A01	14167866	Bn-A01-p14167866		AA	NC	BB	BB	BB	AB	AA	AA	AB	AB	AA	AA	BB	BB	AA	AA	BB	BB	AA	AA	AA	BB	BB	AA	AA	BB	AA	AA	AA	AA	BB	BB	BB	BB	AA	AA	BB	BB	AA	BB	AA	BB	AA	AA	AA
A01_136	A01	14200714	Bn-A01-p14200714		AA	NC	BB	BB	BB	AB	AA	AA	AB	AB	AA	AA	BB	BB	AA	AA	BB	BB	AA	AA	AA	BB	BB	AA	AA	BB	AA	AA	AA	AA	BB	BB	BB	BB	AA	AA	BB	BB	AA	BB	AA	BB	AA	AA	AA
A01_137	A01	14201581	Bn-A01-p14201581		AA	NC	BB	BB	BB	AB	AA	AA	AB	AB	AA	AA	BB	BB	AA	AA	BB	BB	AA	AA	AA	BB	BB	AA	AA	BB	AA	AA	AA	AA	BB	BB	BB	BB	AA	AA	BB	BB	AA	BB	AA	BB	AA	AA	AA
A01_138	A01	14232473	Bn-A01-p14232473		AA	NC	BB	BB	BB	AB	AA	AA	AB	AB	AA	AA	BB	BB	AA	AA	NC	BB	AA	AA	AA	BB	BB	AA	AA	BB	AA	AA	AA	AA	BB	BB	BB	BB	AA	AA	BB	BB	AA	BB	AA	BB	AA	AA	AA
A01_139	A01	14241215	Bn-A01-p14241215		AA	NC	BB	BB	BB	AB	AA	AA	AB	AB	AA	AA	BB	BB	AA	AA	NC	BB	AA	AA	AA	BB	BB	AA	AA	BB	AA	AA	AA	AA	BB	BB	BB	BB	AA	AA	BB	BB	AA	BB	AA	BB	AA	AA	AA
A01_140	A01	14727717	Bn-A01-p14727717		AA	NC	BB	BB	BB	AB	AA	AA	AB	AB	AA	AA	BB	BB	AA	AA	BB	BB	AA	AA	AA	BB	BB	AA	AA	BB	AA	AA	AA	AA	BB	BB	BB	BB	AA	AA	BB	BB	AA	BB	AA	BB	AA	AA	AA
A01_141	A01	14859839	Bn-A01-p14859839		AA	NC	BB	BB	BB	AB	AA	AA	AB	AB	AA	AA	BB	BB	AA	AA	BB	BB	AA	AA	AA	BB	BB	AA	AA	BB	AA	AA	AA	AA	BB	BB	BB	BB	AA	AA	BB	BB	AA	BB	AA	BB	AA	AA	AA
A01_142	A01	14901403	Bn-A01-p14901403		AA	NC	BB	BB	BB	AB	AA	AA	AB	AB	AA	AA	BB	BB	AA	AA	BB	BB	AA	AA	AA	BB	BB	AA	AA	BB	AA	AA	AA	AA	BB	BB	BB	BB	AA	AA	BB	BB	AA	BB	AA	BB	AA	AA	AA
A01_143	A01	14022855	Bn-A01-p14022855		AA	NC	BB	BB	BB	AB	AA	AA	AB	AB	AA	AA	BB	BB	AA	AA	BB	BB	AA	AA	AA	BB	BB	AA	AA	BB	AA	AA	AA	AA	BB	BB	BB	BB	AA	AA	BB	BB	AA	BB	AA	BB	AA	AA	AA
A01_144	A01	13775817	Bn-A01-p13775817		AA	NC	BB	BB	BB	AB	AA	AA	AB	AB	AA	AA	BB	BB	AA	AA	BB	BB	AA	AA	AA	BB	BB	AA	AA	BB	AA	AA	AA	AA	BB	BB	BB	BB	AA	AA	BB	BB	AA	BB	AA	BB	AA	AA	AA
A01_145	A01	13893020	Bn-A01-p13893020		AA	NC	BB	BB	BB	AB	AA	AA	AB	AB	AA	AA	BB	BB	AA	AA	BB	BB	AA	AA	AA	BB	BB	AA	AA	BB	AA	AA	AA	AA	BB	BB	BB	BB	AA	AA	BB	BB	AA	BB	AA	BB	AA	AA	AA
A01_146	A01	16111263	Bn-A01-p16111263		AA	NC	BB	BB	BB	AB	AA	AA	AB	AB	AA	AA	BB	BB	AA	AA	NC	BB	AA	AA	AA	BB	BB	AA	AA	BB	AB	AA	AA	AA	BB	BB	BB	BB	AA	AA	BB	BB	AA	BB	AA	BB	AA	AA	AA
A01_147	A01	16121664	Bn-A01-p16121664		AA	NC	BB	BB	BB	AB	AA	AA	AB	AB	AA	AA	BB	BB	AA	AA	NC	BB	AA	AA	AA	BB	BB	AA	AA	BB	AB	AA	AA	AA	BB	BB	BB	BB	AA	AA	BB	BB	AA	BB	AA	BB	AA	AA	AA
A01_148	A01	16127871	Bn-A01-p16127871		AA	NC	BB	BB	BB	AB	AA	AA	AB	AB	AA	AA	BB	BB	AA	AA	NC	BB	AA	AA	AA	BB	BB	AA	AA	BB	AB	AA	AA	AA	BB	BB	BB	BB	AA	AA	BB	BB	AA	BB	AA	BB	AA	AA	AA
A01_149	A01	16128458	Bn-A01-p16128458		AA	NC	BB	BB	BB	AB	AA	AA	AB	AB	AA	AA	BB	BB	AA	AA	NC	BB	AA	AA	AA	BB	BB	AA	AA	BB	AB	AA	AA	AA	BB	BB	BB	BB	AA	AA	BB	BB	AA	BB	AA	BB	AA	AA	AA
A01_150	A01	16134838	Bn-A01-p16134838		AA	NC	BB	BB	BB	AB	AA	AA	AB	AB	AA	AA	BB	BB	AA	AA	NC	BB	AA	AA	AA	BB	BB	AA	AA	BB	AB	AA	AA	AA	BB	BB	BB	BB	AA	AA	BB	BB	AA	BB	AA	BB	AA	AA	AA
A01_151	A01	16135094	Bn-A01-p16135094		AA	NC	BB	BB	BB	AB	AA	AA	AB	AB	AA	AA	BB	BB	AA	AA	NC	BB	AA	AA	AA	BB	BB	AA	AA	BB	AB	AA	AA	AA	BB	BB	BB	BB	AA	AA	BB	BB	AA	BB	AA	BB	AA	AA	AA
A01_152	A01	16135537	Bn-A01-p16135537		AA	NC	BB	BB	BB	AB	AA	AA	AB	AB	AA	AA	BB	BB	AA	AA	NC	BB	AA	AA	AA	BB	BB	AA	AA	BB	AB	AA	AA	AA	BB	BB	BB	BB	AA	AA	BB	BB	AA	BB	AA	BB	AA	AA	AA
A01_153	A01	16138308	Bn-A01-p16138308		AA	NC	BB	BB	BB	AB	AA	AA	AB	AB	AA	AA	BB	BB	AA	AA	BB	BB	AA	AA	AA	BB	BB	AA	AA	BB	AB	AA	AA	AA	BB	BB	BB	BB	AA	AA	BB	BB	AA	BB	AA	BB	AA	AA	AA
A01_154	A01	16142196	Bn-A01-p16142196		AA	NC	BB	BB	BB	AB	AA	AA	AB	AB	AA	AA	BB	BB	AA	AA	NC	BB	AA	AA	AA	BB	BB	AA	AA	BB	AB	AA	AA	AA	BB	BB	BB	BB	AA	AA	BB	BB	AA	BB	AA	BB	AA	AA	AA
A01_155	A01	16174042	Bn-A01-p16174042		AA	NC	BB	BB	BB	AB	AA	AA	AB	AB	AA	AA	BB	BB	AA	AA	BB	BB	AA	AA	AA	BB	BB	AA	AA	BB	AB	AA	AA	AA	BB	BB	BB	BB	AA	AA	BB	BB	AA	BB	AA	BB	AA	AA	AA
A01_156	A01	16331424	Bn-A01-p16331424		AA	BB	BB	BB	BB	AB	AA	AA	AB	AB	AA	AA	BB	BB	AA	AA	BB	BB	AA	AA	AA	BB	BB	AA	AA	BB	AB	AA	AA	AA	BB	BB	BB	BB	AA	AA	BB	BB	AA	BB	AA	BB	AA	AA	AA
A01_157	A01	16358989	Bn-A01-p16358989		AA	NC	BB	BB	BB	AB	AA	AA	AB	AB	AA	AA	BB	BB	AA	AA	NC	BB	AA	AA	AA	BB	BB	AA	AA	BB	AB	AA	AA	AA	BB	BB	BB	BB	AA	AA	BB	BB	AA	BB	AA	BB	AA	AA	AA
A01_158	A01	16380496	Bn-A01-p16380496		AA	NC	BB	BB	BB	AB	AA	AA	AB	AB	AA	AA	BB	BB	AA	AA	BB	BB	AA	AA	AA	BB	BB	AA	AA	BB	AB	AA	AA	AA	BB	BB	BB	BB	AA	AA	BB	BB	AA	BB	AA	BB	AA	AA	AA
A01_159	A01	16436191	Bn-A01-p16436191		AA	NC	BB	BB	BB	AB	AA	AA	AB	AB	AA	AA	BB	BB	AA	AA	BB	BB	AA	AA	AA	BB	BB	AA	AA	BB	AB	AA	AA	AA	BB	BB	BB	BB	AA	AA	BB	BB	AA	BB	AA	BB	AA	AA	AA
A01_160	A01	16461540	Bn-A01-p16461540		AA	NC	BB	BB	BB	AB	AA	AA	AB	AB	AA	AA	BB	BB	AA	AA	BB	BB	AA	AA	AA	BB	BB	AA	AA	BB	AB	AA	AA	AA	BB	BB	BB	BB	AA	AA	BB	BB	AA	BB	AA	BB	AA	AA	AA
A01_161	A01	16461639	Bn-A01-p16461639		AA	NC	BB	BB	BB	AB	AA	AA	AB	AB	AA	AA	BB	BB	AA	AA	BB	BB	AA	AA	AA	BB	BB	AA	AA	BB	AB	AA	AA	AA	BB	BB	BB	BB	AA	AA	BB	BB	AA	BB	AA	BB	AA	AA	AA
A01_162	A01	16529313	Bn-A01-p16529313		AA	NC	BB	BB	BB	AB	AA	AA	AB	AB	AA	AA	BB	BB	AA	AA	NC	BB	AA	AA	AA	BB	BB	AA	AA	BB	AB	AA	AA	AA	BB	BB	BB	BB	AA	AA	BB	BB	AA	BB	AA	BB	AA	AA	AA
A01_163	A01	16537792	Bn-A01-p16537792		AA	NC	BB	BB	BB	AB	AA	AA	AB	AB	AA	AA	BB	BB	AA	AA	BB	BB	AA	AA	AA	BB	BB	AA	AA	BB	AB	AA	AA	AA	BB	BB	BB	BB	AA	AA	BB	BB	AA	BB	AA	BB	AA	AA	AA
A01_164	A01	16537866	Bn-A01-p16537866		AA	NC	BB	BB	BB	AB	AA	AA	AB	AB	AA	AA	BB	BB	AA	AA	BB	BB	AA	AA	AA	BB	BB	AA	AA	BB	AB	AA	AA	AA	BB	BB	BB	BB	AA	AA	BB	BB	AA	BB	AA	BB	AA	AA	AA
A01_165	A01	16598652	Bn-A01-p16598652		AA	NC	BB	BB	BB	AB	AA	AA	AB	AB	AA	AA	BB	BB	AA	AA	NC	BB	AA	AA	AA	BB	BB	AA	AA	BB	AB	AA	AA	AA	BB	BB	BB	BB	AA	AA	BB	BB	AA	BB	AA	BB	AA	AA	AA
A01_166	A01	16665036	Bn-A01-p16665036		AA	NC	BB	BB	BB	AB	AA	AA	AB	AB	AA	AA	BB	BB	AA	AA	BB	BB	AA	AA	AA	BB	BB	AA	AA	BB	AB	AA	AA	AA	BB	BB	BB	BB	AA	AA	BB	BB	AA	BB	AA	BB	AA	AA	AA
A01_167	A01	16692959	Bn-A01-p16692959		AA	NC	BB	BB	BB	AB	AA	AA	AB	AB	AA	AA	BB	BB	AA	AA	BB	BB	AA	AA	AA	BB	BB	AA	AA	BB	AB	AA	AA	AA	BB	BB	BB	BB	AA	AA	BB	BB	AA	BB	AA	BB	AA	AA	AA
A01_168	A01	16749951	Bn-A01-p16749951		AA	NC	BB	BB	BB	AB	AA	AA	AB	AB	AA	AA	BB	BB	AA	AA	NC	BB	AA	AA	AA	BB	BB	AA	AA	BB	AB	AA	AA	AA	BB	BB	BB	BB	AA	AA	BB	BB	AA	BB	AA	BB	AA	AA	AA
A01_169	A01	16857183	Bn-A01-p16857183		AA	NC	BB	BB	BB	AB	AA	AA	AB	AB	AA	AA	BB	BB	AA	AA	BB	BB	AA	AA	AA	BB	BB	AA	AA	BB	AB	AA	AA	AA	BB	BB	BB	BB	AA	AA	BB	BB	AA	BB	AA	BB	AA	AA	AA
A01_170	A01	16857466	Bn-A01-p16857466		AA	NC	BB	BB	BB	AB	AA	AA	AB	AB	AA	AA	BB	BB	AA	AA	BB	BB	AA	AA	AA	BB	BB	AA	AA	BB	AB	AA	AA	AA	BB	BB	BB	BB	AA	AA	BB	BB	AA	BB	AA	BB	AA	AA	AA
A01_171	A01	16893578	Bn-A01-p16893578		AA	NC	BB	BB	BB	AB	AA	AA	AB	AB	AA	AA	BB	BB	AA	AA	BB	BB	AA	AA	AA	BB	BB	AA	AA	BB	AB	AA	AA	AA	BB	BB	BB	BB	AA	AA	BB	BB	AA	BB	AA	BB	AA	AA	AA
A01_172	A01	16951655	Bn-A01-p16951655		AA	NC	BB	BB	BB	AB	AA	AA	AB	AB	AA	AA	BB	BB	AA	AA	BB	BB	AA	AA	AA	BB	BB	AA	AA	BB	AB	AA	AA	AA	BB	BB	BB	BB	AA	AA	BB	BB	AA	BB	AA	BB	AA	AA	AA
A01_173	A01	17015383	Bn-A01-p17015383		AA	NC	BB	BB	BB	AB	AA	AA	AB	AB	AA	AA	BB	BB	AA	AA	NC	BB	AA	AA	AA	BB	BB	AA	AA	BB	AB	AA	AA	AA	BB	BB	BB	BB	AA	AA	BB	BB	AA	BB	AA	BB	AA	AA	AA
A01_174	A01	17105672	Bn-A01-p17105672		AA	NC	BB	BB	BB	AB	AA	AA	AB	AB	AA	AA	BB	BB	AA	AA	BB	BB	AA	AA	AA	BB	BB	AA	AA	BB	AB	AA	AA	AA	BB	BB	BB	BB	AA	AA	BB	BB	AA	BB	AA	BB	AA	AA	AA
A01_175	A01	17106985	Bn-A01-p17106985		AA	NC	BB	BB	NC	AB	AA	AA	AB	AB	AA	AA	BB	BB	AA	AA	BB	BB	AA	AA	AA	BB	BB	AA	AA	BB	AB	AA	AA	AA	BB	BB	BB	BB	AA	AA	BB	BB	AA	BB	AA	BB	AA	AA	AA
A01_176	A01	17118839	Bn-A01-p17118839		AA	NC	BB	BB	BB	AB	AA	AA	AB	AB	AA	AA	BB	BB	AA	AA	BB	BB	AA	AA	AA	BB	BB	AA	AA	BB	AB	AA	AA	AA	BB	BB	BB	BB	AA	AA	BB	BB	AA	BB	AA	BB	AA	AA	AA
A01_177	A01	17119024	Bn-A01-p17119024		AA	NC	BB	BB	BB	AB	AA	AA	AB	AB	AA	AA	BB	BB	AA	AA	BB	BB	AA	AA	AA	BB	BB	AA	AA	BB	AB	AA	AA	AA	BB	BB	BB	BB	AA	AA	BB	BB	AA	BB	AA	BB	AA	AA	AA
A01_178	A01	17121291	Bn-A01-p17121291		AA	NC	BB	BB	BB	AB	AA	AA	AB	AB	AA	AA	BB	BB	AA	AA	BB	BB	AA	AA	AA	BB	BB	AA	AA	BB	AB	AA	AA	AA	BB	BB	BB	BB	AA	AA	BB	BB	AA	BB	AA	BB	AA	AA	AA
A01_179	A01	17121775	Bn-A01-p17121775		AA	NC	BB	BB	BB	AB	AA	AA	AB	AB	AA	AA	BB	BB	AA	AA	BB	BB	AA	AA	AA	BB	BB	AA	AA	BB	AB	AA	AA	AA	BB	BB	BB	BB	AA	AA	BB	BB	AA	BB	AA	BB	AA	AA	AA
A01_180	A01	17124558	Bn-A01-p17124558		AA	NC	BB	BB	BB	AB	AA	AA	AB	AB	AA	AA	BB	BB	AA	AA	BB	BB	AA	AA	AA	BB	BB	AA	AA	BB	AB	AA	AA	AA	BB	BB	BB	BB	AA	AA	BB	BB	AA	BB	AA	BB	AA	AA	AA
A01_181	A01	17124831	Bn-A01-p17124831		AA	NC	BB	BB	BB	AB	AA	AA	AB	AB	AA	AA	BB	BB	AA	AA	BB	BB	AA	AA	AA	BB	BB	AA	AA	BB	AB	AA	AA	AA	BB	BB	BB	BB	AA	AA	BB	BB	AA	BB	AA	BB	AA	AA	AA
A01_182	A01	17159109	Bn-A01-p17159109		AA	NC	BB	BB	BB	AB	AA	AA	AB	AB	AA	AA	BB	BB	AA	AA	BB	BB	AA	AA	AA	BB	BB	AA	AA	BB	AB	AA	AA	AA	BB	BB	BB	BB	AA	AA	BB	BB	AA	BB	AA	BB	AA	AA	AA
A01_183	A01	17271891	Bn-A01-p17271891		AA	NC	BB	BB	BB	AB	AA	AA	AB	AB	AA	AA	BB	BB	AA	AA	BB	BB	AA	AA	AA	BB	BB	AA	AA	BB	AB	AA	AA	AA	BB	BB	BB	BB	AA	AA	BB	BB	AA	BB	AA	BB	AA	AA	AA
A01_184	A01	17278340	Bn-A01-p17278340		AA	NC	BB	BB	BB	AB	AA	AA	AB	AB	AA	AA	BB	BB	AA	AA	BB	BB	AA	AA	AA	BB	BB	AA	AA	BB	AB	AA	AA	AA	BB	BB	BB	BB	AA	AA	BB	BB	AA	BB	AA	BB	AA	AA	AA
A01_185	A01	17294955	Bn-A01-p17294955		AA	NC	BB	BB	BB	AB	AA	AA	AB	AB	AA	AA	BB	BB	AA	AA	BB	BB	AA	AA	AA	BB	BB	AA	AA	BB	AB	AA	AA	AA	BB	BB	BB	BB	AA	AA	BB	BB	AA	BB	AA	BB	AA	AA	AA
A01_186	A01	17295156	Bn-A01-p17295156		AA	NC	BB	BB	BB	AB	AA	AA	AB	AB	AA	AA	BB	BB	AA	AA	NC	BB	AA	AA	AA	BB	BB	AA	AA	BB	AB	AA	AA	AA	BB	BB	BB	BB	AA	AA	BB	BB	AA	BB	AA	BB	AA	AA	AA
A01_187	A01	17629628	Bn-A01-p17629628		AA	NC	BB	BB	BB	AB	AA	AA	AB	AB	AA	AA	BB	BB	AA	AA	BB	BB	AA	AA	AA	BB	BB	AA	AA	BB	AB	AA	AA	AA	BB	BB	BB	BB	AA	AA	BB	BB	AA	BB	AA	BB	AA	AA	AA
A01_188	A01	18084128	Bn-A01-p18084128		AA	NC	BB	BB	NC	AB	AA	AA	AB	AB	AA	AA	BB	BB	AA	AA	BB	BB	AA	AA	AA	BB	BB	AA	AA	BB	AB	AA	AA	AA	BB	BB	BB	BB	AA	AA	BB	BB	AA	BB	AA	BB	AA	AA	AA
A01_189	A01	18091225	Bn-A01-p18091225		AA	NC	BB	BB	BB	AB	AA	AA	AB	AB	AA	AA	BB	BB	AA	AA	BB	BB	AA	AA	AA	BB	BB	AA	AA	BB	AB	AA	AA	AA	BB	BB	BB	BB	AA	AA	BB	BB	AA	BB	AA	BB	AA	AA	AA
A01_190	A01	18091996	Bn-A01-p18091996		AA	NC	BB	BB	BB	AB	AA	AA	AB	AB	AA	AA	BB	BB	AA	AA	BB	BB	AA	AA	AA	BB	BB	AA	AA	BB	AB	AA	AA	AA	BB	BB	BB	BB	AA	AA	BB	BB	AA	BB	AA	BB	AA	AA	AA
A01_191	A01	18096974	Bn-A01-p18096974		AA	NC	BB	BB	BB	AB	AA	AA	AB	AB	AA	AA	BB	BB	AA	AA	BB	BB	AA	AA	AA	BB	BB	AA	AA	BB	AB	AA	AA	AA	BB	BB	BB	BB	AA	AA	BB	BB	AA	BB	AA	BB	AA	AA	AA
A01_192	A01	18100900	Bn-A01-p18100900		AA	NC	BB	BB	BB	AB	AA	AA	AB	AB	AA	AA	BB	BB	AA	AA	BB	BB	AA	AA	AA	BB	BB	AA	AA	BB	AB	AA	AA	AA	BB	BB	BB	BB	AA	AA	BB	BB	AA	BB	AA	BB	AA	AA	AA
A01_193	A01	18178802	Bn-A01-p18178802		AA	NC	BB	BB	BB	AB	AA	AA	AB	AB	AA	AA	BB	BB	AA	AA	BB	BB	AA	AA	AA	BB	BB	AA	AA	BB	AB	AA	AA	AA	BB	BB	BB	BB	AA	AA	BB	BB	AA	BB	AA	BB	AA	AA	AA
A01_194	A01	18329689	Bn-A01-p18329689		AA	NC	BB	BB	BB	AB	AA	AA	AB	AB	AA	AA	BB	BB	AA	AA	BB	BB	AA	AA	AA	BB	BB	AA	AA	BB	AB	AA	AA	AA	BB	BB	BB	BB	AA	AA	BB	BB	AA	BB	AA	BB	AA	AA	AA
A01_195	A01	18329796	Bn-A01-p18329796		AA	NC	BB	BB	BB	AB	AA	AA	AB	AB	AA	AA	BB	BB	AA	AA	BB	BB	AA	AA	AA	BB	BB	AA	AA	BB	AB	AA	AA	AA	BB	BB	BB	BB	AA	AA	BB	BB	AA	BB	AA	BB	AA	AA	AA
A01_196	A01	18330598	Bn-A01-p18330598		AA	NC	BB	BB	BB	AB	AA	AA	AB	AB	AA	AA	BB	BB	AA	AA	BB	BB	AA	AA	AA	BB	BB	AA	AA	BB	AB	AA	AA	AA	BB	BB	BB	BB	AA	AA	BB	BB	AA	BB	AA	BB	AA	AA	AA
A01_197	A01	19582940	Bn-A01-p19582940		AA	NC	BB	BB	BB	AB	AA	AA	AB	AB	AA	AA	BB	BB	AA	AA	NC	AA	AA	AA	AA	BB	BB	AA	AA	BB	AB	AA	AA	AA	BB	BB	BB	BB	AA	AA	BB	BB	AA	BB	AA	BB	AA	AA	AA
A01_198	A01	19589837	Bn-A01-p19589837		AA	NC	BB	BB	BB	AB	AA	AA	AB	AB	AA	AA	BB	BB	AA	AA	NC	AA	AA	AA	AA	BB	BB	AA	AA	BB	AB	AA	AA	AA	BB	BB	BB	BB	AA	AA	BB	BB	AA	BB	AA	BB	AA	AA	AA
A01_199	A01	19589921	Bn-A01-p19589921		AA	NC	BB	BB	BB	AB	AA	AA	AB	AB	AA	AA	BB	BB	AA	AA	NC	AA	AA	AA	AA	BB	BB	AA	AA	BB	AB	AA	AA	AA	BB	BB	BB	BB	AA	AA	BB	BB	AA	BB	AA	BB	AA	AA	AA
A01_200	A01	19601137	Bn-A01-p19601137		AA	NC	BB	BB	BB	AB	AA	AA	AB	AB	AA	AA	BB	BB	AA	AA	BB	AA	AA	AA	AA	BB	BB	AA	AA	BB	AB	AA	AA	AA	BB	BB	BB	BB	AA	AA	BB	BB	AA	BB	AA	BB	AA	AA	AA
A01_201	A01	19617963	Bn-A01-p19617963		AA	NC	BB	BB	BB	AB	AA	AA	AB	AB	AA	AA	BB	BB	AA	AA	BB	AA	AA	AA	AA	BB	BB	AA	AA	BB	AB	AA	AA	AA	BB	BB	BB	BB	AA	AA	BB	BB	AA	BB	AA	BB	AA	AA	AA
A01_202	A01	19623880	Bn-A01-p19623880		AA	NC	BB	BB	BB	AB	AA	AA	AB	AB	AA	AA	BB	BB	AA	AA	NC	AA	AA	AA	AA	BB	BB	AA	AA	BB	AB	AA	AA	AA	BB	BB	BB	BB	AA	AA	BB	BB	AA	BB	AA	BB	AA	AA	AA
A01_203	A01	19623985	Bn-A01-p19623985		AA	NC	BB	BB	BB	AB	AA	AA	AB	AB	AA	AA	BB	BB	AA	AA	BB	AA	AA	AA	AA	BB	BB	AA	AA	BB	AB	AA	AA	AA	BB	BB	BB	BB	AA	AA	BB	BB	AA	BB	AA	BB	AA	AA	AA
A01_204	A01	19624123	Bn-A01-p19624123		AA	NC	BB	BB	BB	AB	AA	AA	AB	AB	AA	AA	BB	BB	AA	AA	NC	AA	AA	AA	AA	BB	BB	AA	AA	BB	AB	AA	AA	AA	BB	BB	BB	BB	AA	AA	BB	BB	AA	BB	AA	BB	AA	AA	AA
A01_205	A01	19624216	Bn-A01-p19624216		AA	NC	BB	BB	BB	AB	AA	AA	AB	AB	AA	AA	BB	BB	AA	AA	NC	AA	AA	AA	AA	BB	BB	AA	AA	BB	AB	AA	AA	AA	BB	BB	BB	BB	AA	AA	BB	BB	AA	BB	AA	BB	AA	AA	AA
A01_206	A01	19955264	Bn-A01-p19955264		AA	NC	BB	BB	BB	AB	AA	AA	AB	AB	AA	AA	BB	BB	AA	AA	NC	AA	AA	AA	AA	BB	AB	AA	AA	BB	AB	AA	AA	AA	BB	BB	BB	BB	AA	AA	BB	BB	AA	BB	AA	BB	AA	AA	AA
A01_207	A01	20181046	Bn-A01-p20181046		AA	NC	BB	BB	BB	AB	AA	AA	AB	AB	AA	AA	BB	BB	AA	AA	BB	AA	AA	AA	AA	BB	AB	AA	AA	BB	AB	AA	AA	AA	BB	BB	BB	BB	AA	AA	BB	BB	AA	BB	AA	BB	AA	AA	AA
A01_208	A01	20211387	Bn-A01-p20211387		AA	NC	BB	BB	BB	AB	AA	AA	AB	AB	AA	AA	BB	BB	AA	AA	BB	AA	AA	AA	AA	BB	AB	AA	AA	BB	AB	AA	AA	AA	BB	BB	BB	BB	AA	AA	BB	BB	AA	BB	AA	BB	AA	AA	AA
A01_209	A01	20248379	Bn-A01-p20248379		AA	NC	BB	BB	BB	AB	AA	AA	AB	AB	AA	AA	BB	BB	AA	AA	BB	AA	AA	AA	AA	BB	AB	AA	AA	BB	AB	AA	AA	AA	BB	BB	BB	BB	AA	AA	BB	BB	AA	BB	AA	BB	AA	AA	AA
A01_210	A01	20323059	Bn-A01-p20323059		AA	NC	BB	BB	BB	AB	AA	AA	AB	AB	AA	AA	BB	BB	AA	AA	BB	AA	AA	AA	AA	BB	AB	AA	AA	BB	AB	AA	AA	AA	BB	BB	BB	BB	AA	AA	BB	BB	AA	BB	AA	BB	AA	AA	AA
A01_211	A01	20471502	Bn-A01-p20471502		AA	NC	BB	BB	BB	AB	AA	AA	AB	AB	AA	AA	BB	BB	AA	AA	NC	AA	BB	AA	AA	BB	AB	AA	AA	BB	AB	AA	AA	AA	BB	BB	BB	BB	AA	AA	BB	BB	AA	BB	AA	BB	AA	AA	AA
A01_212	A01	20483938	Bn-A01-p20483938		AA	NC	BB	BB	BB	AB	AA	AA	AB	AB	AA	AA	BB	BB	AA	AA	BB	AA	BB	AA	AA	BB	AB	AA	AA	BB	AB	AA	AA	AA	BB	BB	BB	BB	AA	AA	BB	BB	AA	BB	AA	BB	AA	AA	AA
A01_213	A01	20805506	Bn-A01-p20805506		AA	NC	BB	BB	NC	AB	AA	AA	AB	AB	AA	AA	BB	BB	AA	AA	BB	AA	NC	AA	AA	BB	AB	AA	AA	BB	AB	AA	AA	AA	BB	BB	BB	BB	AA	AA	BB	BB	AA	BB	AA	BB	AA	AA	AA
A01_214	A01	20836664	Bn-A01-p20836664		AA	NC	BB	BB	BB	AB	AA	AA	AB	AB	AA	AA	BB	BB	AA	AA	BB	AA	BB	AA	AA	BB	AB	AA	AA	BB	AB	AA	AA	AA	BB	BB	BB	BB	AA	AA	BB	BB	AA	BB	AA	BB	AA	AA	AA
A01_215	A01	20988977	Bn-A01-p20988977		AA	NC	BB	BB	BB	AB	AA	AA	AB	AB	AA	AA	BB	BB	AA	AA	BB	AA	BB	AA	AA	BB	AB	AA	AA	BB	AB	AA	AA	AA	BB	BB	BB	BB	AA	AA	BB	BB	AA	BB	AA	BB	AA	AA	AA
A01_216	A01	21103014	Bn-A01-p21103014		AA	NC	BB	BB	BB	AB	AA	AA	AB	AB	AA	AA	BB	BB	AA	AA	BB	AA	BB	AA	AA	BB	AB	AA	AA	BB	AB	AA	AA	AA	BB	BB	BB	BB	AA	AA	BB	BB	AA	BB	AA	BB	AA	AA	AA
A01_217	A01	21106687	Bn-A01-p21106687		AA	NC	BB	BB	BB	AB	AA	AA	AB	AB	AA	AA	BB	BB	AA	AA	BB	AA	BB	AA	AA	BB	AB	AA	AA	BB	AB	AA	AA	AA	BB	BB	BB	BB	AA	AA	BB	BB	AA	BB	AA	BB	AA	AA	AA
A01_218	A01	21107496	Bn-A01-p21107496		AA	NC	BB	BB	BB	AB	AA	AA	AB	AB	AA	AA	BB	BB	AA	AA	BB	AA	BB	AA	AA	BB	AB	AA	AA	BB	AB	AA	AA	AA	BB	BB	BB	BB	AA	AA	BB	BB	AA	BB	AA	BB	AA	AA	AA
A01_219	A01	21500509	Bn-A01-p21500509		AA	NC	BB	BB	BB	AB	AA	AA	AB	AB	AA	AA	BB	BB	AA	AA	NC	AA	BB	AA	AA	BB	AB	AA	AA	BB	BB	AA	AA	AA	BB	BB	BB	AA	AA	AA	AA	BB	AA	BB	AA	BB	AA	AA	AA
A01_220	A01	21512514	Bn-A01-p21512514		AA	NC	BB	BB	BB	AB	AA	AA	AB	AB	AA	AA	BB	BB	AA	AA	NC	AA	BB	AA	AA	BB	AB	AA	AA	BB	BB	AA	AA	AA	BB	BB	BB	AA	AA	AA	AA	BB	AA	BB	AA	BB	AA	AA	AA
A01_221	A01	21512663	Bn-A01-p21512663		AA	NC	BB	BB	BB	AB	AA	AA	AB	AB	AA	AA	BB	BB	AA	AA	NC	AA	BB	AA	AA	BB	AB	AA	AA	BB	BB	AA	AA	AA	BB	BB	BB	AA	AA	AA	AA	BB	AA	BB	AA	BB	AA	AA	AA
A01_222	A01	21513096	Bn-A01-p21513096		AA	NC	BB	BB	BB	AB	AA	AA	AB	AB	AA	AA	BB	BB	AA	AA	NC	AA	BB	AA	AA	BB	AB	AA	AA	BB	BB	AA	AA	AA	BB	BB	BB	AA	AA	AA	AA	BB	AA	BB	AA	BB	AA	AA	AA
A01_223	A01	21517353	Bn-A01-p21517353		AA	NC	BB	BB	BB	AB	AA	AA	AB	AB	AA	AA	BB	BB	AA	AA	NC	AA	BB	AA	AA	BB	AB	AA	AA	BB	BB	AA	AA	AA	BB	BB	BB	AA	AA	AA	AA	BB	AA	BB	AA	BB	AA	AA	AA
A01_224	A01	21527187	Bn-A01-p21527187		AA	NC	BB	BB	BB	AB	AA	AA	AB	AB	AA	AA	BB	BB	AA	AA	BB	AA	BB	AA	AA	BB	AB	AA	AA	BB	BB	AA	AA	AA	BB	BB	BB	AA	AA	AA	AA	BB	AA	BB	AA	BB	AA	AA	AA
A01_225	A01	21532512	Bn-A01-p21532512		AA	NC	BB	BB	BB	AB	AA	AA	AB	AB	AA	AA	BB	BB	AA	AA	BB	AA	BB	AA	AA	BB	AB	AA	AA	BB	BB	AA	AA	AA	BB	BB	BB	AA	AA	AA	AA	BB	AA	BB	AA	BB	AA	AA	AA
A01_226	A01	21605865	Bn-A01-p21605865		AA	NC	BB	BB	BB	AB	AA	AA	AB	AB	AA	AA	BB	BB	AA	AA	BB	AA	BB	AA	AA	BB	AB	AA	AA	BB	BB	AA	AA	AA	BB	BB	BB	AA	AA	AA	AA	BB	AA	BB	AA	AA	AA	AA	AA
A01_227	A01	21860162	Bn-A01-p21860162		AA	NC	BB	BB	BB	AB	AA	AA	AB	AB	AA	AA	BB	BB	AA	AA	NC	AA	BB	AA	AA	BB	AB	AA	AA	BB	BB	AA	BB	AA	BB	BB	AA	AA	AA	AA	AA	BB	AA	BB	AA	AA	AA	AA	AA
A01_228	A01	21928927	Bn-A01-p21928927		AA	NC	BB	BB	BB	AB	AA	AA	AB	AB	AA	AA	BB	BB	AA	AA	BB	AA	BB	AA	AA	BB	AB	AA	AA	BB	BB	AA	BB	AA	BB	BB	AA	AA	AA	AA	AA	BB	AA	BB	AA	AA	AA	AA	AA
A01_229	A01	21931498	Bn-A01-p21931498		AA	NC	BB	BB	BB	AB	AA	AA	AB	AB	AA	AA	BB	BB	AA	AA	BB	AA	BB	AA	AA	BB	AB	AA	AA	BB	BB	AA	BB	AA	BB	BB	AA	AA	AA	AA	AA	BB	AA	BB	AA	AA	AA	AA	AA
A01_230	A01	22681496	Bn-A01-p22681496		AA	NC	BB	BB	BB	AB	AA	AA	AB	AB	AA	AA	BB	BB	AA	AA	BB	AA	BB	AA	AA	BB	AB	AA	AA	BB	BB	AA	BB	AA	BB	BB	AA	AA	AA	AA	AA	BB	AA	BB	AA	AA	AA	AA	AA
A01_231	A01	22841111	Bn-A01-p22841111		AA	NC	BB	BB	BB	AB	AA	AA	AB	AB	AA	AA	BB	BB	AA	AA	NC	AA	BB	AA	BB	BB	AB	AA	AA	BB	BB	AA	BB	AA	BB	BB	AA	AA	AA	AA	AA	BB	AA	BB	AA	AA	AA	AA	AA
A01_232	A01	22949106	Bn-A01-p22949106		AA	NC	BB	BB	BB	AB	AA	AA	AB	AB	AA	AA	BB	BB	AA	AA	BB	AA	BB	AA	BB	BB	AB	AA	AA	BB	BB	AA	BB	AA	BB	BB	AA	AA	AA	AA	AA	BB	AA	BB	AA	AA	AA	AA	AA
A01_233	A01	23195492	Bn-A01-p23195492		AA	NC	BB	BB	BB	AB	AA	AA	AB	AB	AA	AA	BB	BB	AA	BB	BB	AA	BB	AA	BB	BB	AB	AA	AA	BB	BB	AA	BB	AA	BB	AA	AA	AA	AA	AA	AA	BB	AA	BB	AA	AA	AA	AA	AA
A01_234	A01	23330944	Bn-A01-p23330944		AA	NC	BB	BB	BB	AB	AA	AA	AB	AB	AA	AA	BB	BB	AA	BB	BB	AA	BB	AA	BB	BB	AB	AA	AA	BB	BB	AA	BB	AA	BB	AA	AA	AA	AA	AA	AA	BB	AA	BB	AA	AA	AA	AA	AA
A01_235	A01	23472380	Bn-A01-p23472380		AA	NC	BB	BB	BB	AB	AA	AA	AB	AB	AA	AA	BB	BB	AA	BB	BB	AA	BB	AA	BB	BB	AB	AA	BB	BB	BB	AA	BB	AA	BB	AA	AA	AA	AA	AA	AA	BB	AA	BB	AA	AA	AA	AA	AA
A01_236	A01	23473514	Bn-A01-p23473514		AA	NC	BB	BB	BB	AB	AA	AA	AB	AB	AA	AA	BB	BB	AA	BB	BB	AA	BB	AA	BB	BB	AB	AA	BB	BB	BB	AA	BB	AA	BB	AA	AA	AA	AA	AA	AA	BB	AA	BB	AA	AA	AA	AA	AA
A01_237	A01	23477194	Bn-A01-p23477194		AA	NC	BB	BB	BB	AB	AA	AA	AB	AB	AA	AA	BB	BB	AA	BB	BB	AA	BB	AA	BB	BB	AB	AA	BB	BB	BB	AA	BB	AA	BB	AA	AA	AA	AA	AA	AA	BB	AA	BB	AA	AA	AA	AA	AA
A01_238	A01	23638107	Bn-A01-p23638107		AA	NC	BB	BB	BB	AB	AA	AA	AB	AB	AA	AA	BB	BB	AA	BB	BB	AA	BB	AA	BB	BB	AB	AA	BB	BB	BB	AA	BB	AA	BB	AA	AA	AA	AA	AA	AA	BB	AA	BB	AA	AA	AA	AA	AA
A01_239	A01	23685466	Bn-A01-p23685466		AA	NC	BB	BB	BB	AB	AA	AA	AB	AB	AA	AA	BB	BB	AA	BB	BB	AA	BB	BB	BB	BB	AB	AA	BB	BB	BB	AA	BB	AA	BB	AA	AA	AA	AA	AA	AA	BB	AA	BB	AA	AA	AA	AA	AA
A01_240	A01	23819116	Bn-A01-p23819116		AA	NC	BB	BB	BB	AB	AA	AA	AB	AB	AA	AA	BB	BB	AA	BB	BB	AA	BB	BB	BB	AA	AB	AA	BB	BB	BB	AA	BB	AA	BB	AA	AA	AA	AA	AA	AA	BB	AA	BB	AA	AA	AA	AA	AA
A01_241	A01	23905191	Bn-A01-p23905191		AA	NC	BB	BB	BB	AB	AA	AA	AB	AB	AA	AA	BB	BB	AA	BB	BB	AA	BB	BB	BB	AA	AB	AA	BB	BB	BB	AA	BB	AA	BB	AA	AA	AA	AA	AA	AA	BB	AA	BB	AA	AA	AA	AA	AA
A01_242	A01	23950559	Bn-A01-p23950559		AA	NC	BB	BB	BB	AB	AA	AA	AB	AB	AA	AA	BB	BB	AA	BB	BB	AA	BB	BB	BB	AA	AB	AA	BB	BB	BB	AA	BB	AA	BB	AA	AA	AA	AA	AA	AA	BB	AA	BB	AA	AA	AA	AA	AA
A01_243	A01	23961368	Bn-A01-p23961368		AA	NC	BB	BB	BB	AB	AA	AA	AB	AB	AA	AA	BB	BB	AA	BB	BB	AA	BB	BB	BB	AA	AB	AA	BB	BB	BB	AA	BB	AA	BB	AA	AA	AA	AA	AA	AA	BB	AA	BB	AA	AA	AA	AA	AA
A01_244	A01	24006789	Bn-A01-p24006789		AA	NC	BB	BB	BB	AB	AA	AA	AB	AB	AA	AA	BB	BB	AA	BB	BB	AA	BB	BB	BB	AA	AB	AA	BB	BB	BB	AA	BB	AA	BB	AA	AA	AA	AA	AA	AA	BB	AA	BB	AA	AA	AA	AA	AA
A01_245	A01	24319792	Bn-A01-p24319792		AA	NC	BB	BB	BB	AB	AA	AA	AB	AB	AA	AA	BB	BB	AA	BB	BB	AA	BB	BB	BB	AA	AB	AA	BB	BB	BB	AA	BB	AA	BB	AA	AA	AA	AA	AA	AA	BB	AA	BB	AA	AA	AA	AA	AA
A01_246	A01	24320794	Bn-A01-p24320794		AA	NC	BB	BB	BB	AB	AA	AA	AB	AB	AA	AA	BB	BB	AA	BB	BB	AA	BB	BB	BB	AA	AB	AA	BB	BB	BB	AA	BB	AA	BB	AA	AA	AA	AA	AA	AA	BB	AA	BB	AA	AA	AA	AA	AA
A01_247	A01	24634303	Bn-A01-p24634303		AA	NC	BB	BB	BB	AB	AA	AA	AB	AB	AA	BB	BB	BB	AA	BB	BB	AA	BB	BB	BB	AA	AB	AA	BB	BB	BB	AA	BB	AA	BB	AA	AA	AA	AA	AA	AA	BB	AA	BB	AA	AA	AA	AA	AA
A01_248	A01	24813515	Bn-A01-p24813515		AA	NC	BB	BB	BB	AB	AA	AA	AB	AB	AA	BB	BB	BB	AA	BB	BB	AA	BB	BB	BB	AA	AB	BB	BB	BB	BB	AA	BB	AA	BB	AA	AA	AA	AA	AA	AA	BB	AA	BB	AA	AA	AA	AA	AA
A01_249	A01	24830366	Bn-A01-p24830366		AA	NC	BB	BB	BB	AB	AA	AA	AB	AB	AA	BB	BB	BB	AA	BB	BB	AA	BB	BB	BB	AA	AB	BB	BB	BB	BB	AA	BB	AA	BB	AA	AA	AA	AA	AA	AA	BB	AA	BB	AA	AA	AA	AA	AA
A01_250	A01	24921162	Bn-A01-p24921162		AA	NC	BB	BB	BB	AB	AA	AA	AB	AB	AA	BB	BB	BB	AA	BB	BB	AA	BB	BB	BB	AA	AB	BB	BB	BB	BB	AA	BB	AA	BB	AA	AA	AA	AA	AA	AA	BB	AA	BB	AA	AA	AA	AA	AA
A01_251	A01	24921355	Bn-A01-p24921355		AA	NC	BB	BB	BB	AB	AA	AA	AB	AB	AA	BB	BB	BB	AA	BB	BB	AA	BB	BB	BB	AA	AB	BB	BB	BB	BB	AA	BB	AA	BB	AA	AA	AA	AA	AA	AA	BB	AA	BB	AA	AA	AA	AA	AA
A01_252			Bn-Scaffold000164-p300180		AA	NC	BB	BB	BB	AB	AA	AA	AB	AB	AA	BB	BB	BB	AA	BB	BB	AA	BB	BB	BB	AA	AB	BB	BB	BB	BB	AA	BB	AA	BB	AA	AA	AA	AA	AA	AA	BB	AA	BB	AA	AA	AA	AA	AA
A01_253			Bn-Scaffold000164-p300241		AA	NC	BB	BB	BB	AB	AA	AA	AB	AB	AA	BB	BB	BB	AA	BB	BB	AA	BB	BB	BB	AA	AB	BB	BB	BB	BB	AA	BB	AA	BB	AA	AA	AA	AA	AA	AA	BB	AA	BB	AA	AA	AA	AA	AA
A01_254			Bn-Scaffold000164-p196286		AA	NC	BB	BB	BB	AB	AA	AA	AB	AB	AA	BB	BB	BB	AA	BB	BB	AA	BB	BB	BB	AA	AB	BB	BB	BB	BB	AA	BB	AA	BB	AA	AA	AA	AA	AA	AA	BB	AA	BB	AA	AA	AA	AA	AA
A01_255			Bn-Scaffold000164-p196290		AA	NC	BB	BB	BB	AB	AA	AA	AB	AB	AA	BB	BB	BB	AA	BB	BB	AA	BB	BB	BB	AA	AB	BB	BB	BB	BB	AA	BB	AA	BB	AA	AA	AA	AA	AA	AA	BB	AA	BB	AA	AA	AA	AA	AA
A01_256			Bn-Scaffold000164-p160466		AA	NC	BB	BB	BB	AB	AA	AA	AB	AB	AA	BB	BB	BB	AA	BB	BB	AA	BB	BB	BB	AA	AB	BB	BB	BB	BB	AA	BB	AA	BB	AA	AA	AA	AA	AA	AA	BB	AA	BB	AA	AA	AA	AA	AA
A01_257			Bn-Scaffold000164-p46170		AA	NC	BB	BB	BB	AB	AA	AA	AB	AB	AA	BB	BB	BB	AA	BB	BB	AA	BB	BB	BB	AA	AB	BB	BB	AA	BB	AA	BB	AA	BB	AA	AA	AA	AA	AA	AA	BB	AA	BB	AA	AA	AA	AA	AA
A01_258	A01	26380200	Bn-A01-p26380200		AA	NC	BB	BB	BB	AB	AA	AA	AB	AB	AA	BB	BB	BB	AA	BB	BB	AA	BB	BB	BB	AA	AB	BB	BB	AA	BB	AA	BB	AA	BB	AA	AA	AA	AA	AA	AA	BB	AA	BB	AA	AA	AA	AA	AA
A01_259	A01	26447438	Bn-A01-p26447438		AA	NC	BB	BB	NC	AB	AA	AA	AB	AB	AA	BB	BB	BB	AA	BB	BB	AA	BB	BB	BB	AA	AB	BB	BB	AA	BB	AA	BB	AA	BB	AA	AA	AA	AA	AA	AA	BB	AA	BB	AA	AA	AA	AA	AA
A01_260	A01	26592021	Bn-A01-p26592021		AA	NC	BB	BB	BB	AB	AA	AA	AB	AB	AA	BB	BB	BB	AA	BB	BB	AA	BB	BB	BB	AA	AB	BB	BB	AA	BB	AA	BB	AA	BB	AA	AA	AA	AA	AA	AA	BB	AA	BB	AA	AA	AA	AA	AA
A01_261	A01	26614232	Bn-A01-p26614232		AA	NC	BB	BB	NC	AB	AA	AA	AB	AB	AA	BB	BB	BB	AA	BB	BB	AA	BB	BB	BB	AA	AB	BB	BB	AA	BB	AA	BB	AA	BB	AA	AA	AA	AA	AA	AA	BB	AA	BB	AA	AA	AA	AA	AA
A01_262	A01	27263558	Bn-A01-p27263558		AA	NC	BB	BB	BB	AB	AA	AA	AB	AB	AA	BB	BB	BB	AA	BB	BB	AA	BB	BB	BB	AA	AA	BB	BB	AA	BB	AA	BB	AA	BB	AA	AA	AA	AA	AA	AA	BB	AA	BB	AA	AA	AA	AA	AA
A01_263	A01	27463135	Bn-A01-p27463135		AA	NC	BB	BB	BB	AB	AA	AA	AB	AB	AA	BB	BB	BB	AA	BB	BB	AA	BB	BB	BB	AA	AA	BB	BB	AA	BB	AA	BB	AA	BB	AA	AA	AA	AA	AA	AA	BB	AA	BB	AA	AA	AA	AA	AA
A01_264	A01	27570336	Bn-A01-p27570336		AA	NC	BB	BB	BB	AB	AA	AA	AB	AB	AA	BB	BB	BB	AA	BB	BB	AA	BB	BB	BB	AA	AA	BB	BB	AA	BB	AA	BB	AA	BB	AA	AA	AA	AA	AA	AA	BB	AA	BB	AA	AA	AA	AA	AA
A01_265	A01	27573404	Bn-A01-p27573404		AA	NC	BB	BB	BB	AB	AA	AA	AB	AB	AA	BB	BB	BB	AA	BB	BB	AA	BB	BB	BB	AA	AA	BB	BB	AA	BB	AA	BB	AA	BB	AA	AA	AA	AA	AA	AA	BB	AA	BB	AA	AA	AA	AA	AA
A01_266	A01	27622120	Bn-A01-p27622120		AA	NC	BB	BB	BB	AB	AA	AA	AB	AB	AA	BB	BB	BB	AA	BB	BB	AA	BB	BB	BB	AA	AA	BB	BB	AA	BB	AA	BB	AA	BB	AA	AA	AA	AA	AA	AA	BB	AA	BB	AA	AA	AA	AA	AA
A01_267	A01	27722989	Bn-A01-p27722989		AA	NC	BB	BB	BB	AB	AA	AA	AB	AB	AA	BB	BB	BB	AA	BB	BB	AA	BB	BB	BB	AA	AA	BB	BB	AA	BB	AA	BB	AA	BB	AA	AA	AA	AA	AA	AA	BB	AA	BB	AA	AA	AA	AA	AA
A01_268	A01	27774386	Bn-A01-p27774386		AA	NC	BB	BB	BB	AB	AA	AA	AB	AB	AA	BB	BB	BB	AA	BB	BB	AA	BB	BB	BB	AA	AA	BB	BB	AA	BB	AA	BB	AA	BB	AA	AA	AA	AA	AA	AA	BB	AA	BB	AA	AA	AA	AA	AA
A01_269	A01	27796877	Bn-A01-p27796877		AA	NC	BB	BB	BB	AB	AA	AA	AB	AB	AA	BB	BB	BB	AA	BB	BB	AA	BB	BB	BB	AA	AA	BB	BB	AA	BB	AA	BB	AA	BB	AA	AA	AA	AA	AA	AA	BB	AA	BB	AA	AA	AA	AA	BB
A01_270	A01	27831569	Bn-A01-p27831569		AA	NC	BB	BB	BB	AB	AA	AA	AB	AB	AA	BB	BB	BB	AA	BB	BB	AA	BB	BB	BB	AA	AA	BB	BB	AA	BB	AA	BB	AA	BB	AA	AA	AA	AA	AA	AA	BB	AA	BB	AA	AA	AA	AA	BB
A01_271	A01	28047872	Bn-A01-p28047872		AA	NC	BB	BB	BB	AB	AA	AA	AB	AB	AA	BB	BB	BB	AA	BB	BB	AA	BB	BB	BB	AA	AA	BB	BB	AA	BB	AA	BB	AA	BB	AA	AA	AA	AA	AA	AA	BB	AA	BB	AA	AA	AA	AA	BB
A01_272	A01	28220430	Bn-A01-p28220430		AA	NC	BB	BB	BB	AB	AA	AA	AB	AB	AA	BB	BB	BB	AA	BB	BB	AA	BB	BB	BB	AA	AA	BB	BB	AA	BB	AA	BB	AA	BB	AA	AA	AA	AA	AA	AA	BB	AA	BB	AA	AA	AA	AA	BB
A01_273	A01	28336382	Bn-A01-p28336382		AA	NC	BB	BB	BB	AB	AA	AA	AB	AB	AA	BB	BB	BB	AA	BB	BB	AA	BB	BB	BB	AA	AA	BB	BB	AA	BB	AA	BB	AA	BB	AA	AA	AA	AA	AA	AA	BB	AA	BB	AA	AA	AA	AA	BB
A01_274	A01	25513710	Bn-A01-p25513710		AA	NC	BB	BB	BB	AB	AA	AA	AB	AB	AA	BB	BB	BB	AA	BB	BB	AA	BB	BB	BB	AA	AA	BB	BB	AA	BB	AA	BB	AA	BB	AA	AA	AA	AA	AA	AA	BB	AA	BB	AA	AA	AA	AA	BB
A01_275	A01	25512934	Bn-A01-p25512934		AA	NC	BB	BB	NC	AB	AA	AA	AB	AB	AA	BB	BB	BB	AA	BB	BB	AA	BB	BB	BB	AA	AA	BB	BB	AA	BB	AA	BB	AA	BB	AA	AA	AA	AA	AA	AA	BB	AA	BB	AA	AA	AA	AA	BB
A01_276	A01	25480397	Bn-A01-p25480397		AA	NC	BB	BB	BB	AB	AA	AA	AB	AB	AA	BB	BB	BB	AA	BB	BB	AA	BB	BB	BB	AA	AA	BB	BB	AA	BB	AA	BB	AA	BB	AA	AA	AA	AA	AA	AA	BB	AA	BB	AA	AA	AA	AA	BB
A01_277	A01	25480187	Bn-A01-p25480187		AA	NC	BB	BB	BB	AB	AA	AA	AB	AB	AA	BB	BB	BB	AA	BB	BB	AA	BB	BB	BB	AA	AA	BB	BB	AA	BB	AA	BB	AA	BB	AA	AA	AA	AA	AA	AA	BB	AA	BB	AA	AA	AA	AA	BB
A01_278	A01	25470470	Bn-A01-p25470470		AA	NC	BB	BB	BB	AB	AA	AA	AB	AB	AA	BB	BB	BB	AA	BB	BB	AA	BB	BB	BB	AA	AA	BB	BB	AA	BB	AA	BB	AA	BB	AA	AA	AA	AA	AA	AA	BB	AA	BB	AA	AA	AA	AA	BB
A01_279	A01	25260919	Bn-A01-p25260919		AA	NC	BB	BB	BB	AB	AA	AA	AB	AB	AA	BB	BB	BB	AA	BB	BB	AA	BB	BB	BB	AA	AA	BB	BB	AA	BB	AA	BB	AA	BB	AA	AA	AA	AA	AA	AA	BB	AA	BB	AA	AA	AA	AA	BB
A01_280	A01	25100490	Bn-A01-p25100490		AA	NC	BB	BB	BB	AB	AA	AA	AB	AB	AA	BB	BB	BB	AA	BB	BB	AA	BB	BB	BB	AA	AA	BB	BB	AA	BB	AA	BB	AA	BB	AA	AA	AA	AA	AA	AA	BB	AA	BB	AA	AA	AA	AA	BB
A01_281	A01	25061137	Bn-A01-p25061137		AA	NC	BB	BB	BB	AB	AA	AA	AB	AB	BB	BB	BB	BB	AA	BB	BB	AA	BB	BB	BB	AA	AA	BB	BB	AA	BB	AA	BB	AA	BB	AA	AA	AA	AA	AA	AA	BB	AA	BB	AA	AA	AA	AA	BB
A01_282			Bn-Scaffold000237-p12082		AA	NC	BB	BB	BB	AB	AA	AA	AB	AB	BB	BB	BB	BB	AA	BB	BB	AA	BB	BB	BB	AA	AA	BB	BB	AA	BB	AA	BB	AA	BB	AA	AA	AA	AA	AA	AA	BB	AA	BB	AA	AA	AA	AA	BB
A01_283	A01	28534093	Bn-A01-p28534093		AA	NC	BB	BB	BB	AB	AA	AA	AB	AB	BB	BB	BB	BB	AA	BB	BB	AA	BB	BB	BB	AA	AA	BB	BB	AA	BB	AA	BB	AA	BB	AA	AA	AA	AA	AA	AA	BB	AA	BB	AA	AA	AA	AA	BB
A01_284	A01	28577026	Bn-A01-p28577026		AA	NC	BB	BB	BB	AB	AA	AA	AB	AB	BB	BB	BB	BB	AA	BB	BB	AA	BB	BB	BB	AA	AA	BB	BB	AA	BB	AA	BB	AA	BB	AA	AA	AA	AA	AA	AA	BB	AA	BB	AA	AA	AA	AA	BB
A01_285	A01	28578023	Bn-A01-p28578023		AA	NC	BB	BB	BB	AB	AA	AA	AB	AB	BB	BB	BB	BB	AA	BB	BB	AA	BB	BB	BB	AA	AA	BB	BB	AA	BB	AA	BB	AA	BB	AA	AA	AA	AA	AA	AA	BB	AA	BB	AA	AA	AA	AA	BB
A02_001	A02	2134112	Bn-A02-p2134112	Chromosome A2 from B. napus not present in the allohexaploid hybrid parent; only possible for DH to inherit univalent A2 fromB. juncea	AA	NC	BB	BB	BB	NC	AA	AA	BB	BB	NC	NC	NC	BB	NC	NC	NC	NC	BB	NC	NC	BB	BB	BB	NC	NC	NC	BB	BB	NC	NC	NC	BB	NC	NC	BB	NC	NC	BB	BB	NC	NC	NC	NC	NC
A02_002	A02	2136039	Bn-A02-p2136039		AA	NC	BB	BB	BB	AB	AA	AA	BB	BB	NC	NC	NC	BB	NC	NC	NC	NC	BB	NC	NC	BB	BB	BB	NC	NC	NC	BB	BB	NC	NC	NC	BB	NC	NC	BB	NC	NC	BB	BB	NC	NC	NC	NC	NC
A02_003	A02	2182742	Bn-A02-p2182742		AA	NC	BB	BB	BB	AB	AA	AA	BB	BB	NC	NC	NC	BB	NC	NC	NC	NC	BB	NC	NC	BB	BB	BB	NC	NC	NC	BB	BB	NC	NC	NC	BB	NC	NC	BB	NC	NC	BB	BB	NC	NC	BB	NC	NC
A02_004	A02	2292871	Bn-A02-p2292871		AA	NC	BB	BB	BB	AB	AA	AA	BB	BB	NC	NC	NC	BB	NC	NC	NC	NC	BB	NC	NC	BB	BB	BB	NC	NC	NC	BB	BB	NC	NC	NC	BB	NC	NC	BB	NC	NC	BB	BB	NC	NC	BB	NC	NC
A02_005	A02	2364069	Bn-A02-p2364069		AA	NC	BB	BB	BB	NC	AA	AA	BB	BB	NC	NC	NC	BB	NC	NC	NC	NC	BB	NC	NC	BB	BB	BB	NC	NC	NC	BB	BB	NC	NC	NC	BB	NC	NC	BB	NC	NC	BB	BB	NC	NC	BB	NC	NC
A02_006	A02	2542065	Bn-A02-p2542065		AA	NC	BB	BB	BB	AB	AA	AA	BB	BB	NC	NC	NC	BB	NC	NC	NC	NC	BB	NC	NC	BB	BB	BB	NC	NC	NC	BB	BB	NC	NC	NC	BB	NC	NC	BB	NC	NC	BB	BB	NC	NC	BB	NC	NC
A02_007	A02	2544070	Bn-A02-p2544070		AA	NC	BB	BB	BB	AB	AA	AA	BB	BB	NC	NC	NC	BB	NC	NC	NC	NC	BB	NC	NC	BB	BB	BB	NC	NC	NC	BB	BB	NC	NC	NC	BB	NC	NC	BB	NC	NC	BB	BB	NC	NC	BB	NC	NC
A02_008	A02	2572625	Bn-A02-p2572625		AA	NC	BB	BB	BB	AB	AA	AA	BB	BB	NC	NC	NC	BB	NC	NC	NC	NC	BB	NC	NC	BB	BB	BB	NC	NC	NC	BB	BB	NC	NC	NC	BB	NC	NC	BB	NC	NC	BB	BB	NC	NC	BB	NC	NC
A02_009	A02	2608125	Bn-A02-p2608125		AA	NC	BB	BB	BB	AB	AA	AA	BB	BB	NC	NC	NC	BB	NC	NC	NC	NC	BB	NC	NC	BB	BB	BB	NC	NC	NC	BB	BB	NC	NC	NC	BB	NC	NC	BB	NC	NC	BB	BB	NC	NC	BB	NC	NC
A02_010	A02	2624375	Bn-A02-p2624375		AA	NC	BB	BB	BB	AB	AA	AA	BB	BB	NC	NC	NC	BB	NC	NC	NC	NC	BB	NC	NC	BB	BB	BB	NC	NC	NC	BB	BB	NC	NC	NC	BB	NC	NC	BB	NC	NC	BB	BB	NC	NC	BB	NC	NC
A02_011	A02	1321904	Bn-A02-p1321904		AA	NC	BB	BB	NC	AB	AA	AA	BB	BB	NC	NC	NC	BB	NC	NC	NC	NC	BB	NC	NC	BB	BB	BB	NC	NC	NC	BB	BB	NC	NC	NC	BB	NC	NC	BB	NC	NC	BB	BB	NC	NC	BB	NC	NC
A02_012	A02	2642904	Bn-A02-p2642904		AA	NC	BB	BB	BB	AB	AA	AA	BB	BB	NC	NC	NC	BB	NC	NC	NC	NC	BB	NC	NC	BB	BB	BB	NC	NC	NC	BB	BB	NC	NC	NC	BB	NC	NC	BB	NC	NC	BB	BB	NC	NC	BB	NC	NC
A02_013	A02	2695870	Bn-A02-p2695870		AA	NC	BB	BB	BB	AB	AA	AA	BB	BB	NC	NC	NC	BB	NC	NC	NC	NC	BB	NC	NC	BB	BB	BB	NC	NC	NC	BB	BB	NC	NC	NC	BB	NC	NC	BB	NC	NC	BB	BB	NC	NC	BB	NC	NC
A02_014	A02	2698217	Bn-A02-p2698217		AA	NC	BB	BB	BB	AB	AA	AA	BB	BB	NC	NC	NC	BB	NC	NC	NC	NC	BB	NC	NC	BB	BB	BB	NC	NC	NC	BB	BB	NC	NC	NC	BB	NC	NC	BB	NC	NC	BB	BB	NC	NC	BB	NC	NC
A02_015	A02	1068542	Bn-A02-p1068542		AA	NC	BB	BB	BB	AB	AA	AA	BB	BB	NC	NC	NC	BB	NC	NC	NC	NC	BB	NC	NC	BB	BB	BB	NC	NC	NC	BB	BB	NC	NC	NC	BB	NC	NC	BB	NC	NC	BB	BB	NC	NC	BB	NC	NC
A02_016	A02	1092146	Bn-A02-p1092146		AA	NC	BB	BB	BB	AB	AA	AA	BB	BB	NC	NC	NC	BB	NC	NC	NC	NC	BB	NC	NC	BB	BB	BB	NC	NC	NC	BB	BB	NC	NC	NC	BB	NC	NC	BB	NC	NC	BB	BB	NC	NC	BB	NC	NC
A02_017	A02	1135078	Bn-A02-p1135078		AA	NC	BB	BB	BB	AB	AA	AA	BB	BB	NC	NC	NC	BB	NC	NC	NC	NC	BB	NC	NC	BB	BB	BB	NC	NC	NC	BB	BB	NC	NC	NC	BB	NC	NC	BB	NC	NC	BB	BB	NC	NC	BB	NC	NC
A02_018	A02	1232964	Bn-A02-p1232964		AA	NC	BB	BB	BB	AB	AA	AA	BB	BB	NC	NC	NC	BB	NC	NC	NC	NC	BB	NC	NC	BB	BB	BB	NC	NC	NC	BB	BB	NC	NC	NC	BB	NC	NC	BB	NC	NC	BB	BB	NC	NC	BB	NC	NC
A02_019	A02	2799146	Bn-A02-p2799146		AA	NC	BB	BB	BB	AB	AA	AA	BB	BB	NC	NC	NC	BB	NC	NC	NC	NC	BB	NC	NC	BB	BB	BB	NC	NC	NC	BB	BB	NC	NC	NC	BB	NC	NC	BB	NC	NC	BB	BB	NC	NC	BB	NC	NC
A02_020	A02	2817281	Bn-A02-p2817281		AA	NC	BB	BB	BB	AB	AA	AA	BB	BB	NC	NC	NC	BB	NC	NC	NC	NC	BB	NC	NC	BB	BB	BB	NC	NC	NC	BB	BB	NC	NC	NC	BB	NC	NC	BB	NC	NC	BB	BB	NC	NC	BB	NC	NC
A02_021	A02	2923889	Bn-A02-p2923889		AA	NC	BB	BB	BB	AB	AA	AA	BB	BB	NC	NC	NC	BB	NC	NC	NC	NC	BB	NC	NC	BB	BB	BB	NC	NC	NC	BB	BB	NC	NC	NC	BB	NC	NC	BB	NC	NC	BB	BB	NC	NC	BB	NC	NC
A02_022	A02	2927357	Bn-A02-p2927357		AA	NC	BB	BB	BB	AB	AA	AA	BB	BB	NC	NC	NC	BB	NC	NC	NC	NC	BB	NC	NC	BB	BB	BB	NC	NC	NC	BB	BB	NC	NC	NC	BB	NC	NC	BB	NC	NC	BB	BB	NC	NC	BB	NC	NC
A02_023	A02	3145923	Bn-A02-p3145923		AA	NC	BB	BB	BB	AB	AA	AA	BB	BB	NC	NC	NC	BB	NC	NC	NC	NC	BB	NC	NC	BB	BB	BB	NC	NC	NC	BB	BB	NC	NC	NC	BB	NC	NC	BB	NC	NC	BB	BB	NC	NC	BB	NC	NC
A02_024	A02	3167622	Bn-A02-p3167622		AA	NC	BB	BB	BB	AB	AA	AA	BB	BB	NC	NC	NC	BB	NC	NC	NC	NC	BB	NC	NC	BB	BB	BB	NC	NC	NC	BB	BB	NC	NC	NC	BB	NC	NC	BB	NC	NC	BB	BB	NC	NC	BB	NC	NC
A02_025	A02	3180162	Bn-A02-p3180162		AA	NC	BB	BB	NC	AB	AA	NC	BB	BB	NC	NC	NC	BB	NC	NC	NC	NC	BB	NC	NC	BB	BB	BB	NC	NC	NC	BB	BB	NC	NC	NC	BB	NC	NC	BB	NC	NC	BB	BB	NC	NC	BB	NC	NC
A02_026	A02	3181443	Bn-A02-p3181443		AA	NC	BB	BB	BB	AB	AA	AA	BB	BB	NC	NC	NC	BB	NC	NC	NC	NC	BB	NC	NC	BB	BB	BB	NC	NC	NC	BB	BB	NC	NC	NC	BB	NC	NC	BB	NC	NC	BB	BB	NC	NC	BB	NC	NC
A02_027	A02	3344176	Bn-A02-p3344176		AA	NC	BB	BB	BB	AB	AA	AA	BB	BB	NC	NC	NC	BB	NC	NC	NC	NC	BB	NC	NC	BB	BB	BB	NC	NC	NC	BB	BB	NC	NC	NC	BB	NC	NC	BB	NC	NC	BB	BB	NC	NC	BB	NC	NC
A02_028	A02	3539377	Bn-A02-p3539377		AA	NC	BB	BB	BB	AB	AA	AA	BB	BB	NC	NC	NC	BB	NC	NC	NC	NC	BB	NC	NC	BB	BB	BB	NC	NC	NC	BB	BB	NC	NC	NC	BB	NC	NC	BB	NC	NC	BB	NC	NC	NC	BB	NC	NC
A02_029	A02	3542024	Bn-A02-p3542024		AA	NC	BB	BB	BB	AB	AA	AA	BB	BB	NC	NC	NC	BB	NC	NC	NC	NC	BB	NC	NC	BB	BB	BB	NC	NC	NC	BB	BB	NC	NC	NC	BB	NC	NC	BB	NC	NC	BB	NC	NC	NC	BB	NC	NC
A02_030	A02	3571230	Bn-A02-p3571230		AA	NC	BB	BB	BB	AB	AA	AA	BB	BB	NC	NC	NC	BB	NC	NC	NC	NC	BB	NC	NC	BB	BB	BB	NC	NC	NC	BB	BB	NC	NC	NC	BB	NC	NC	BB	NC	NC	BB	NC	NC	NC	BB	NC	NC
A02_031	A02	3728882	Bn-A02-p3728882		AA	NC	BB	BB	BB	AB	AA	AA	BB	BB	NC	NC	NC	BB	NC	NC	NC	NC	BB	NC	NC	BB	BB	BB	NC	NC	NC	BB	BB	NC	NC	NC	BB	NC	NC	BB	NC	NC	BB	NC	NC	NC	BB	NC	NC
A02_032	A02	3897213	Bn-A02-p3897213		AA	NC	BB	BB	BB	AB	AA	AA	BB	BB	NC	NC	NC	BB	NC	NC	NC	NC	BB	NC	NC	BB	BB	BB	NC	NC	NC	BB	BB	NC	NC	NC	BB	NC	NC	BB	NC	NC	BB	NC	NC	NC	BB	NC	NC
A02_033	A02	3950581	Bn-A02-p3950581		AA	NC	BB	BB	BB	AB	AA	AA	BB	BB	NC	NC	NC	BB	NC	NC	NC	NC	BB	NC	NC	BB	BB	BB	NC	NC	NC	BB	BB	NC	NC	NC	BB	NC	NC	BB	NC	NC	BB	NC	NC	NC	BB	NC	NC
A02_034	A02	4110757	Bn-A02-p4110757		AA	NC	BB	BB	BB	AB	AA	AA	BB	BB	NC	NC	NC	BB	NC	NC	NC	NC	BB	NC	NC	BB	BB	BB	NC	NC	NC	BB	BB	NC	NC	NC	BB	NC	NC	BB	NC	NC	BB	NC	NC	NC	BB	NC	NC
A02_035	A02	4151292	Bn-A02-p4151292		AA	NC	BB	BB	NC	AB	AA	AA	BB	BB	NC	NC	NC	BB	NC	NC	NC	NC	BB	NC	NC	BB	BB	BB	NC	NC	NC	BB	BB	NC	NC	NC	BB	NC	NC	BB	NC	NC	BB	NC	NC	NC	BB	NC	NC
A02_036	A02	4277649	Bn-A02-p4277649		AA	NC	BB	BB	BB	AB	AA	AA	BB	BB	NC	NC	NC	BB	NC	NC	NC	NC	BB	NC	NC	BB	BB	BB	NC	NC	NC	BB	BB	NC	NC	NC	BB	NC	NC	BB	NC	NC	BB	NC	NC	NC	BB	NC	NC
A02_037	A02	4298976	Bn-A02-p4298976		AA	NC	BB	BB	BB	AB	AA	AA	BB	BB	NC	NC	NC	BB	NC	NC	NC	NC	BB	NC	NC	BB	BB	BB	NC	NC	NC	BB	BB	NC	NC	NC	BB	NC	NC	BB	NC	NC	BB	NC	NC	NC	BB	NC	NC
A02_038	A02	4299085	Bn-A02-p4299085		AA	NC	BB	BB	BB	AB	AA	AA	BB	BB	NC	NC	NC	BB	NC	NC	NC	NC	BB	NC	NC	BB	BB	BB	NC	NC	NC	BB	BB	NC	NC	NC	BB	NC	NC	BB	NC	NC	BB	NC	NC	NC	BB	NC	NC
A02_039	A02	5582861	Bn-A02-p5582861		AA	NC	BB	BB	BB	AB	AA	AA	BB	BB	NC	NC	NC	BB	NC	NC	NC	NC	BB	NC	BB	BB	BB	BB	NC	NC	NC	BB	BB	NC	NC	NC	BB	NC	NC	BB	NC	NC	BB	NC	NC	NC	BB	NC	NC
A02_040	A02	6392450	Bn-A02-p6392450		AA	NC	BB	BB	BB	AB	AA	AA	BB	BB	NC	NC	NC	BB	NC	NC	NC	NC	BB	NC	BB	BB	BB	BB	NC	NC	NC	BB	BB	NC	NC	NC	BB	NC	NC	BB	NC	NC	BB	NC	NC	NC	BB	NC	NC
A02_041	A02	6564861	Bn-A02-p6564861		AA	NC	BB	BB	BB	AB	AA	AA	BB	BB	NC	NC	NC	BB	NC	NC	NC	NC	BB	NC	BB	BB	BB	BB	NC	NC	NC	BB	BB	NC	NC	NC	BB	NC	NC	BB	NC	NC	BB	NC	NC	NC	BB	NC	NC
A02_042	A02	6578877	Bn-A02-p6578877		AA	NC	BB	BB	BB	AB	AA	AA	BB	BB	NC	NC	NC	BB	NC	NC	NC	NC	BB	NC	BB	BB	BB	BB	NC	NC	NC	BB	BB	NC	NC	NC	BB	NC	NC	BB	NC	NC	BB	NC	NC	NC	BB	NC	NC
A02_043	A02	6615821	Bn-A02-p6615821		AA	NC	BB	BB	NC	AB	AA	AA	BB	BB	NC	NC	NC	BB	NC	NC	NC	NC	BB	NC	BB	BB	BB	BB	NC	NC	NC	BB	BB	NC	NC	NC	BB	NC	NC	BB	NC	NC	BB	NC	NC	NC	BB	NC	NC
A02_044	A02	6653554	Bn-A02-p6653554		AA	NC	BB	BB	BB	AB	AA	AA	BB	BB	NC	NC	NC	BB	NC	NC	NC	NC	BB	NC	BB	BB	BB	BB	NC	NC	NC	BB	BB	NC	NC	NC	BB	NC	NC	BB	NC	NC	BB	NC	NC	NC	BB	NC	NC
A02_045	A02	6692347	Bn-A02-p6692347		AA	NC	BB	BB	BB	AB	AA	AA	BB	BB	NC	NC	NC	BB	NC	NC	NC	NC	BB	NC	BB	BB	BB	BB	NC	NC	NC	BB	BB	NC	NC	NC	BB	NC	NC	BB	NC	NC	BB	NC	NC	NC	BB	NC	NC
A02_046	A02	6917044	Bn-A02-p6917044		AA	NC	BB	BB	BB	AB	AA	AA	BB	BB	NC	NC	NC	BB	NC	NC	NC	NC	BB	NC	BB	BB	BB	BB	NC	NC	NC	BB	BB	NC	NC	NC	BB	NC	NC	BB	NC	NC	BB	NC	NC	NC	BB	NC	NC
A02_047	A02	7139447	Bn-A02-p7139447		AA	NC	BB	BB	BB	AB	AA	AA	BB	BB	NC	NC	NC	BB	NC	NC	NC	NC	BB	NC	BB	BB	BB	BB	NC	NC	NC	BB	BB	NC	NC	NC	BB	NC	NC	BB	NC	NC	BB	NC	NC	NC	BB	NC	NC
A02_048	A02	7236427	Bn-A02-p7236427		AA	NC	BB	BB	BB	AB	AA	AA	BB	BB	NC	NC	NC	BB	NC	NC	NC	NC	BB	NC	BB	BB	BB	BB	NC	NC	NC	BB	BB	NC	NC	NC	BB	NC	NC	BB	NC	NC	BB	NC	NC	NC	BB	NC	NC
A02_049	A02	7245763	Bn-A02-p7245763		AA	NC	BB	BB	BB	AB	AA	AA	BB	BB	NC	NC	NC	BB	NC	NC	NC	NC	BB	NC	BB	BB	BB	BB	NC	NC	NC	BB	BB	NC	NC	NC	BB	NC	NC	BB	NC	NC	BB	NC	NC	NC	BB	NC	NC
A02_050	A02	7282115	Bn-A02-p7282115		AA	NC	BB	BB	BB	AB	AA	AA	BB	BB	NC	NC	NC	BB	NC	NC	NC	NC	BB	NC	BB	BB	BB	BB	NC	NC	NC	BB	BB	NC	NC	NC	BB	NC	NC	BB	NC	NC	BB	NC	NC	NC	BB	NC	NC
A02_051	A02	7396082	Bn-A02-p7396082		AA	NC	BB	BB	BB	AB	AA	AA	BB	BB	NC	NC	NC	BB	NC	NC	NC	NC	BB	NC	BB	BB	BB	BB	NC	NC	NC	BB	BB	NC	NC	NC	BB	NC	NC	BB	NC	NC	BB	NC	NC	NC	BB	NC	NC
A02_052	A02	7483107	Bn-A02-p7483107		AA	NC	BB	BB	BB	AB	AA	AA	BB	BB	NC	NC	NC	BB	NC	NC	NC	NC	BB	NC	BB	BB	BB	BB	NC	NC	NC	BB	BB	NC	NC	NC	BB	NC	NC	BB	NC	NC	BB	NC	NC	NC	BB	NC	NC
A02_053	A02	7575736	Bn-A02-p7575736		AA	NC	BB	BB	NC	AB	AA	AA	BB	BB	NC	NC	NC	BB	NC	NC	NC	NC	BB	NC	BB	BB	BB	BB	NC	NC	NC	BB	BB	NC	NC	NC	BB	NC	NC	BB	NC	NC	BB	NC	NC	NC	BB	NC	NC
A02_054	A02	7595911	Bn-A02-p7595911		AA	NC	BB	BB	BB	AB	AA	AA	BB	BB	NC	NC	NC	BB	NC	NC	NC	NC	BB	NC	BB	BB	BB	BB	NC	NC	NC	BB	BB	NC	NC	NC	BB	NC	NC	BB	NC	NC	BB	NC	NC	NC	BB	NC	NC
A02_055	A02	7756308	Bn-A02-p7756308		AA	NC	BB	BB	BB	AB	AA	AA	BB	BB	NC	NC	NC	BB	NC	NC	NC	NC	BB	NC	BB	BB	BB	BB	NC	NC	NC	BB	BB	NC	NC	NC	BB	NC	NC	BB	NC	NC	BB	NC	NC	NC	BB	NC	NC
A02_056	A02	7775332	Bn-A02-p7775332		AA	NC	BB	BB	BB	AB	AA	AA	BB	BB	NC	NC	NC	BB	NC	NC	NC	NC	BB	NC	BB	BB	BB	BB	NC	NC	NC	BB	BB	NC	NC	NC	BB	NC	NC	BB	NC	NC	BB	NC	NC	NC	BB	NC	NC
A02_057	A02	7840077	Bn-A02-p7840077		AA	NC	BB	BB	BB	AB	AA	AA	BB	BB	NC	NC	NC	BB	NC	NC	NC	NC	BB	NC	BB	BB	BB	BB	NC	NC	NC	BB	BB	NC	NC	NC	BB	NC	NC	BB	NC	NC	BB	NC	NC	NC	BB	NC	NC
A02_058	A02	7892272	Bn-A02-p7892272		AA	NC	BB	BB	BB	AB	AA	AA	BB	BB	NC	NC	NC	BB	NC	NC	NC	NC	BB	NC	BB	BB	BB	BB	NC	NC	NC	BB	BB	NC	NC	NC	BB	NC	NC	BB	NC	NC	BB	NC	NC	NC	BB	NC	NC
A02_059	A02	8169424	Bn-A02-p8169424		AA	NC	BB	BB	BB	AB	AA	AA	BB	BB	NC	NC	NC	BB	NC	NC	NC	NC	BB	NC	BB	BB	BB	BB	NC	NC	NC	BB	BB	NC	NC	NC	BB	NC	NC	BB	NC	NC	BB	NC	NC	NC	BB	NC	NC
A02_060	A02	8335312	Bn-A02-p8335312		AA	NC	BB	BB	BB	AB	AA	AA	BB	BB	NC	NC	NC	BB	NC	NC	NC	NC	BB	NC	BB	BB	BB	BB	NC	NC	NC	BB	BB	NC	NC	NC	BB	NC	NC	BB	NC	NC	BB	NC	NC	NC	BB	NC	NC
A02_061	A02	8453414	Bn-A02-p8453414		AA	NC	BB	BB	BB	AB	AA	AA	BB	BB	NC	NC	NC	BB	NC	NC	NC	NC	BB	NC	BB	BB	BB	BB	NC	NC	NC	BB	BB	NC	NC	NC	BB	NC	NC	BB	NC	NC	BB	NC	NC	NC	BB	NC	NC
A02_062	A02	8466214	Bn-A02-p8466214		AA	NC	BB	BB	BB	NC	AA	AA	BB	BB	NC	NC	NC	BB	NC	NC	NC	NC	BB	NC	BB	BB	BB	BB	NC	NC	NC	BB	BB	NC	NC	NC	BB	NC	NC	BB	NC	NC	BB	NC	NC	NC	BB	NC	NC
A02_063	A02	8473119	Bn-A02-p8473119		AA	NC	BB	BB	BB	AB	AA	AA	BB	BB	NC	NC	NC	BB	NC	NC	NC	NC	BB	NC	BB	BB	BB	BB	NC	NC	NC	BB	BB	NC	NC	NC	BB	NC	NC	BB	NC	NC	BB	NC	NC	NC	BB	NC	NC
A02_064	A02	8633119	Bn-A02-p8633119		AA	NC	BB	BB	BB	AB	AA	AA	BB	BB	NC	NC	NC	BB	NC	NC	NC	NC	BB	NC	BB	BB	BB	BB	NC	NC	NC	BB	BB	NC	NC	NC	BB	NC	NC	BB	NC	NC	BB	NC	NC	NC	BB	NC	NC
A02_065	A02	8637915	Bn-A02-p8637915		AA	NC	BB	BB	BB	AB	AA	AA	BB	BB	NC	NC	NC	BB	NC	NC	NC	NC	BB	NC	BB	BB	BB	BB	NC	NC	NC	BB	BB	NC	NC	NC	BB	NC	NC	BB	NC	NC	BB	NC	NC	NC	BB	NC	NC
A02_066	A02	8660632	Bn-A02-p8660632		AA	NC	BB	BB	BB	AB	AA	AA	BB	BB	NC	NC	NC	BB	NC	NC	NC	NC	BB	NC	BB	BB	BB	BB	NC	NC	NC	BB	BB	NC	NC	NC	BB	NC	NC	BB	NC	NC	BB	NC	NC	NC	BB	NC	NC
A02_067	A02	8682290	Bn-A02-p8682290		AA	NC	BB	BB	BB	AB	AA	AA	BB	BB	NC	NC	NC	BB	NC	NC	NC	NC	BB	NC	BB	BB	BB	BB	NC	NC	NC	BB	BB	NC	NC	NC	BB	NC	NC	BB	NC	NC	BB	NC	NC	NC	BB	NC	NC
A02_068	A02	8702373	Bn-A02-p8702373		AA	NC	BB	BB	BB	AB	AA	AA	BB	BB	NC	NC	NC	BB	NC	NC	NC	NC	BB	NC	BB	BB	BB	BB	NC	NC	NC	BB	BB	NC	NC	NC	BB	NC	NC	BB	NC	NC	BB	NC	NC	NC	BB	NC	NC
A02_069	A02	8726802	Bn-A02-p8726802		AA	NC	BB	BB	BB	AB	AA	AA	BB	BB	NC	NC	NC	BB	NC	NC	NC	NC	BB	NC	BB	BB	BB	BB	NC	NC	NC	BB	BB	NC	NC	NC	BB	NC	NC	BB	NC	NC	BB	NC	NC	NC	BB	NC	NC
A02_070	A02	8767145	Bn-A02-p8767145		AA	NC	BB	BB	BB	AB	AA	AA	BB	BB	NC	NC	NC	BB	NC	NC	NC	NC	BB	NC	BB	BB	BB	BB	NC	NC	NC	BB	BB	NC	NC	NC	BB	NC	NC	BB	NC	NC	BB	NC	NC	NC	BB	NC	NC
A02_071	A02	8934537	Bn-A02-p8934537		AA	NC	BB	BB	BB	AB	AA	AA	BB	BB	NC	NC	NC	BB	NC	NC	NC	NC	BB	NC	BB	BB	BB	BB	NC	NC	NC	BB	BB	NC	NC	NC	BB	NC	NC	BB	NC	NC	BB	NC	NC	NC	BB	NC	NC
A02_072	A02	8999771	Bn-A02-p8999771		AA	NC	BB	BB	BB	AB	AA	AA	BB	BB	NC	NC	NC	BB	NC	NC	NC	NC	BB	NC	BB	BB	BB	BB	NC	NC	NC	BB	BB	NC	NC	NC	BB	NC	NC	BB	NC	NC	BB	NC	NC	NC	BB	NC	NC
A02_073	A02	9000565	Bn-A02-p9000565		AA	NC	BB	BB	BB	AB	AA	AA	BB	BB	NC	NC	NC	BB	NC	NC	NC	NC	BB	NC	BB	BB	BB	BB	NC	NC	NC	BB	BB	NC	NC	NC	BB	NC	NC	BB	NC	NC	BB	NC	NC	NC	BB	NC	NC
A02_074	A02	9000921	Bn-A02-p9000921		AA	NC	BB	BB	BB	AB	AA	AA	BB	BB	NC	NC	NC	BB	NC	NC	NC	NC	BB	NC	BB	BB	BB	BB	NC	NC	NC	BB	BB	NC	NC	NC	BB	NC	NC	BB	NC	NC	BB	NC	NC	NC	BB	NC	NC
A02_075	A02	9135710	Bn-A02-p9135710		AA	NC	BB	BB	BB	AB	AA	AA	BB	BB	NC	NC	NC	BB	NC	NC	NC	NC	BB	NC	BB	BB	BB	BB	NC	NC	NC	BB	BB	NC	NC	NC	BB	NC	NC	BB	NC	NC	BB	NC	NC	NC	BB	NC	NC
A02_076	A02	9223722	Bn-A02-p9223722		AA	NC	BB	BB	BB	AB	AA	AA	BB	BB	NC	NC	NC	BB	NC	NC	NC	NC	BB	NC	BB	BB	BB	BB	NC	NC	NC	BB	BB	NC	NC	NC	BB	NC	NC	BB	NC	NC	BB	NC	NC	NC	BB	NC	NC
A02_077	A02	9224016	Bn-A02-p9224016		AA	NC	BB	BB	BB	AB	AA	AA	BB	BB	NC	NC	NC	BB	NC	NC	NC	NC	BB	NC	BB	BB	BB	BB	NC	NC	NC	BB	BB	NC	NC	NC	BB	NC	NC	BB	NC	NC	BB	NC	NC	NC	BB	NC	NC
A02_078	A02	9255686	Bn-A02-p9255686		AA	NC	BB	BB	BB	AB	AA	AA	BB	BB	NC	NC	NC	BB	NC	NC	NC	NC	BB	NC	BB	BB	BB	BB	NC	NC	NC	BB	BB	NC	NC	NC	BB	NC	NC	BB	NC	NC	BB	NC	NC	NC	BB	NC	NC
A02_079	A02	9339514	Bn-A02-p9339514		AA	NC	BB	BB	BB	AB	AA	AA	BB	BB	NC	NC	NC	BB	NC	NC	NC	NC	BB	NC	BB	BB	BB	BB	NC	NC	NC	BB	BB	NC	NC	NC	BB	NC	NC	BB	NC	NC	BB	NC	NC	NC	BB	NC	NC
A02_080	A02	9371363	Bn-A02-p9371363		AA	NC	BB	BB	BB	AB	AA	AA	BB	BB	NC	NC	NC	BB	NC	NC	NC	NC	BB	NC	BB	BB	BB	BB	NC	NC	NC	BB	BB	NC	NC	NC	BB	NC	NC	BB	NC	NC	BB	NC	NC	NC	BB	NC	NC
A02_081	A02	9371930	Bn-A02-p9371930		AA	NC	BB	BB	BB	AB	AA	AA	BB	BB	NC	NC	NC	BB	NC	NC	NC	NC	BB	NC	BB	BB	BB	BB	NC	NC	NC	BB	BB	NC	NC	NC	BB	NC	NC	BB	NC	NC	BB	NC	NC	NC	BB	NC	NC
A02_082	A02	9420837	Bn-A02-p9420837		AA	NC	BB	BB	BB	AB	AA	AA	BB	BB	NC	NC	NC	BB	NC	NC	NC	NC	BB	NC	BB	BB	BB	BB	NC	NC	NC	BB	BB	NC	NC	NC	BB	NC	NC	BB	NC	NC	BB	NC	NC	NC	BB	NC	NC
A02_083	A02	9465668	Bn-A02-p9465668		AA	NC	BB	BB	BB	AB	AA	AA	BB	BB	NC	NC	NC	BB	NC	NC	NC	NC	BB	NC	BB	BB	BB	BB	NC	NC	NC	BB	BB	NC	NC	NC	BB	NC	NC	BB	NC	NC	BB	NC	NC	NC	BB	NC	NC
A02_084	A02	9519366	Bn-A02-p9519366		AA	NC	BB	BB	BB	AB	AA	AA	BB	BB	NC	NC	NC	BB	NC	NC	NC	NC	BB	NC	BB	BB	BB	BB	NC	NC	NC	BB	BB	NC	NC	NC	BB	NC	NC	BB	NC	NC	BB	NC	NC	NC	BB	NC	NC
A02_085	A02	9996703	Bn-A02-p9996703		AA	NC	BB	BB	BB	AB	AA	AA	BB	BB	NC	NC	NC	BB	NC	NC	NC	NC	BB	NC	BB	BB	BB	BB	NC	NC	NC	BB	BB	NC	NC	NC	BB	NC	NC	BB	NC	NC	BB	NC	NC	NC	BB	NC	NC
A02_086	A02	10323998	Bn-A02-p10323998		AA	NC	BB	BB	BB	AB	AA	AA	BB	BB	NC	NC	NC	BB	NC	NC	NC	NC	BB	NC	BB	BB	BB	BB	NC	NC	NC	BB	BB	NC	NC	NC	BB	NC	NC	BB	NC	NC	BB	NC	NC	NC	BB	NC	NC
A02_087	A02	10485644	Bn-A02-p10485644		AA	NC	BB	BB	BB	AB	AA	AA	BB	BB	NC	NC	NC	BB	NC	NC	NC	NC	BB	NC	BB	BB	BB	BB	NC	NC	NC	BB	BB	NC	NC	NC	BB	NC	NC	BB	NC	NC	BB	NC	NC	NC	BB	NC	NC
A02_088	A02	10515029	Bn-A02-p10515029		AA	NC	BB	BB	BB	AB	AA	AA	BB	BB	NC	NC	NC	BB	NC	NC	NC	NC	BB	NC	BB	BB	BB	BB	NC	NC	NC	BB	BB	NC	NC	NC	BB	NC	NC	BB	NC	NC	BB	NC	NC	NC	BB	NC	NC
A02_089	A02	10540148	Bn-A02-p10540148		AA	NC	BB	BB	BB	AB	AA	AA	BB	BB	NC	NC	NC	BB	NC	NC	NC	NC	BB	NC	BB	BB	BB	BB	NC	NC	NC	BB	BB	NC	NC	NC	BB	NC	NC	BB	NC	NC	BB	NC	NC	NC	BB	NC	NC
A02_090	A02	10625720	Bn-A02-p10625720		AA	NC	BB	BB	BB	AB	AA	AA	BB	BB	NC	NC	NC	BB	NC	NC	NC	NC	BB	NC	BB	BB	BB	BB	NC	NC	NC	BB	BB	NC	NC	NC	BB	NC	NC	BB	NC	NC	BB	NC	NC	NC	BB	NC	NC
A02_091	A02	10626782	Bn-A02-p10626782		AA	NC	BB	BB	BB	AB	AA	AA	BB	BB	NC	NC	NC	BB	NC	NC	NC	NC	BB	NC	BB	BB	BB	BB	NC	NC	NC	BB	BB	NC	NC	NC	BB	NC	NC	BB	NC	NC	BB	NC	NC	NC	BB	NC	NC
A02_092	A02	10637202	Bn-A02-p10637202		AA	NC	BB	BB	BB	AB	AA	AA	BB	BB	NC	NC	NC	BB	NC	NC	NC	NC	BB	NC	BB	BB	BB	BB	NC	NC	NC	BB	BB	NC	NC	NC	BB	NC	NC	BB	NC	NC	BB	NC	NC	NC	BB	NC	NC
A02_093	A02	10638989	Bn-A02-p10638989		AA	NC	BB	BB	BB	AB	AA	AA	BB	BB	NC	NC	NC	BB	NC	NC	NC	NC	BB	NC	BB	BB	BB	BB	NC	NC	NC	BB	BB	NC	NC	NC	BB	NC	NC	BB	NC	NC	BB	NC	NC	NC	BB	NC	NC
A02_094	A02	10690394	Bn-A02-p10690394		AA	NC	BB	BB	BB	AB	AA	AA	BB	BB	NC	NC	NC	BB	NC	NC	NC	NC	BB	NC	BB	BB	BB	BB	NC	NC	NC	BB	BB	NC	NC	NC	BB	NC	NC	BB	NC	NC	BB	NC	NC	NC	BB	NC	NC
A02_095	A02	10781906	Bn-A02-p10781906		AA	NC	BB	BB	BB	AB	AA	AA	BB	BB	NC	NC	NC	BB	NC	NC	NC	NC	BB	NC	BB	BB	BB	BB	NC	NC	NC	BB	BB	NC	NC	NC	BB	NC	NC	BB	NC	NC	BB	NC	NC	NC	BB	NC	NC
A02_096	A02	10786230	Bn-A02-p10786230		AA	NC	BB	BB	BB	AB	AA	AA	BB	BB	NC	NC	NC	BB	NC	NC	NC	NC	BB	NC	BB	BB	BB	BB	NC	NC	NC	BB	BB	NC	NC	NC	BB	NC	NC	BB	NC	NC	BB	NC	NC	NC	BB	NC	NC
A02_097	A02	10787104	Bn-A02-p10787104		AA	NC	BB	BB	NC	AB	AA	AA	BB	BB	NC	NC	NC	BB	NC	NC	NC	NC	BB	NC	BB	BB	BB	BB	NC	NC	NC	BB	BB	NC	NC	NC	BB	NC	NC	BB	NC	NC	BB	NC	NC	NC	BB	NC	NC
A02_098	A02	10787380	Bn-A02-p10787380		AA	NC	BB	BB	BB	AB	AA	AA	BB	BB	NC	NC	NC	BB	NC	NC	NC	NC	BB	NC	BB	BB	BB	BB	NC	NC	NC	BB	BB	NC	NC	NC	BB	NC	NC	BB	NC	NC	BB	NC	NC	NC	BB	NC	NC
A02_099	A02	10815969	Bn-A02-p10815969		AA	NC	BB	BB	BB	AB	AA	AA	BB	BB	NC	NC	NC	BB	NC	NC	NC	NC	BB	NC	BB	BB	BB	BB	NC	NC	NC	BB	BB	NC	NC	NC	BB	NC	NC	BB	NC	NC	BB	NC	NC	NC	BB	NC	NC
A02_100	A02	11070906	Bn-A02-p11070906		AA	NC	BB	BB	BB	AB	AA	AA	BB	BB	NC	NC	NC	BB	NC	NC	NC	NC	BB	NC	BB	BB	BB	BB	NC	NC	NC	BB	BB	NC	NC	NC	BB	NC	NC	BB	NC	NC	BB	NC	NC	NC	BB	NC	NC
A02_101	A02	11160726	Bn-A02-p11160726		AA	NC	BB	BB	BB	AB	AA	AA	BB	BB	NC	NC	NC	BB	NC	NC	NC	NC	BB	NC	BB	BB	BB	BB	NC	NC	NC	BB	BB	NC	NC	NC	BB	NC	NC	BB	NC	NC	BB	NC	NC	NC	BB	NC	NC
A02_102	A02	11200305	Bn-A02-p11200305		AA	NC	BB	BB	NC	AB	AA	AA	BB	BB	NC	NC	NC	BB	NC	NC	NC	NC	BB	NC	BB	BB	BB	BB	NC	NC	NC	BB	BB	NC	NC	NC	BB	NC	NC	BB	NC	NC	BB	NC	NC	NC	NC	NC	NC
A02_103	A02	11328718	Bn-A02-p11328718		AA	NC	BB	BB	BB	AB	AA	AA	BB	BB	NC	NC	NC	BB	NC	NC	NC	NC	BB	NC	BB	BB	BB	BB	NC	NC	NC	BB	BB	NC	NC	NC	BB	NC	NC	BB	NC	NC	BB	NC	NC	NC	NC	NC	NC
A02_104	A02	11345557	Bn-A02-p11345557		AA	NC	BB	BB	BB	AB	AA	AA	BB	BB	NC	NC	NC	BB	NC	NC	NC	NC	BB	NC	BB	BB	BB	BB	NC	NC	NC	BB	BB	NC	NC	NC	BB	NC	NC	BB	NC	NC	BB	NC	NC	NC	NC	NC	NC
A02_105	A02	11454573	Bn-A02-p11454573		AA	NC	BB	BB	BB	AB	AA	AA	BB	BB	NC	NC	NC	BB	NC	NC	NC	NC	BB	NC	BB	BB	BB	BB	NC	NC	NC	BB	BB	NC	NC	NC	BB	NC	NC	BB	NC	NC	BB	NC	NC	NC	NC	NC	NC
A02_106	A02	11455659	Bn-A02-p11455659		AA	NC	BB	BB	BB	AB	AA	AA	BB	BB	NC	NC	NC	BB	NC	NC	NC	NC	BB	NC	BB	BB	BB	BB	NC	NC	NC	BB	BB	NC	NC	NC	BB	NC	NC	BB	NC	NC	BB	NC	NC	NC	NC	NC	NC
A02_107	A02	11457727	Bn-A02-p11457727		AA	NC	BB	BB	BB	AB	AA	AA	BB	BB	NC	NC	NC	BB	NC	NC	NC	NC	BB	NC	BB	BB	BB	BB	NC	NC	NC	BB	BB	NC	NC	NC	BB	NC	NC	BB	NC	NC	BB	NC	NC	NC	NC	NC	NC
A02_108	A02	11786253	Bn-A02-p11786253		AA	NC	BB	BB	BB	AB	AA	AA	BB	BB	NC	NC	NC	BB	NC	NC	NC	NC	BB	NC	BB	BB	BB	BB	NC	NC	NC	BB	BB	NC	NC	NC	BB	NC	NC	BB	NC	NC	BB	NC	NC	NC	NC	NC	NC
A02_109	A02	11816790	Bn-A02-p11816790		AA	NC	BB	BB	BB	AB	AA	AA	BB	BB	NC	NC	NC	BB	BB	NC	NC	NC	BB	NC	BB	BB	BB	BB	NC	NC	NC	BB	BB	NC	NC	NC	BB	NC	NC	BB	NC	NC	BB	NC	NC	NC	NC	NC	NC
A02_110	A02	11829280	Bn-A02-p11829280		AA	NC	BB	BB	BB	AB	AA	AA	BB	BB	NC	NC	NC	BB	BB	NC	NC	NC	BB	NC	BB	BB	BB	BB	NC	NC	NC	BB	BB	NC	NC	NC	BB	NC	NC	BB	NC	NC	BB	NC	NC	NC	NC	NC	NC
A02_111	A02	11849571	Bn-A02-p11849571		AA	NC	BB	BB	BB	AB	AA	AA	BB	BB	NC	NC	NC	BB	BB	NC	NC	NC	BB	NC	BB	BB	BB	BB	NC	NC	NC	BB	BB	NC	NC	NC	BB	NC	NC	BB	NC	NC	BB	NC	NC	NC	NC	NC	NC
A02_112	A02	11863349	Bn-A02-p11863349		AA	NC	BB	BB	BB	AB	AA	AA	BB	BB	NC	NC	NC	BB	BB	NC	NC	NC	BB	NC	BB	BB	BB	BB	NC	NC	NC	BB	BB	NC	NC	NC	BB	NC	NC	BB	NC	NC	BB	NC	NC	NC	NC	NC	NC
A02_113	A02	11863681	Bn-A02-p11863681		AA	NC	BB	BB	BB	AB	AA	AA	BB	BB	NC	NC	NC	BB	BB	NC	NC	NC	BB	NC	BB	BB	BB	BB	NC	NC	NC	BB	BB	NC	NC	NC	BB	NC	NC	BB	NC	NC	BB	NC	NC	NC	NC	NC	NC
A02_114	A02	11939715	Bn-A02-p11939715		AA	NC	BB	BB	BB	AB	AA	AA	BB	BB	NC	NC	NC	BB	BB	NC	NC	NC	BB	NC	BB	BB	BB	BB	NC	NC	NC	BB	BB	NC	NC	NC	BB	NC	NC	BB	NC	NC	BB	NC	NC	NC	NC	NC	NC
A02_115	A02	11998345	Bn-A02-p11998345		AA	NC	BB	BB	BB	AB	AA	AA	BB	BB	NC	NC	NC	BB	BB	NC	NC	NC	BB	NC	BB	BB	BB	BB	NC	NC	NC	BB	BB	NC	NC	NC	BB	NC	NC	BB	NC	NC	BB	NC	NC	NC	NC	NC	NC
A02_116	A02	11998540	Bn-A02-p11998540		AA	NC	BB	BB	BB	AB	AA	AA	BB	BB	NC	NC	NC	BB	BB	NC	NC	NC	BB	NC	BB	BB	BB	BB	NC	NC	NC	BB	BB	NC	NC	NC	BB	NC	NC	BB	NC	NC	BB	NC	NC	NC	NC	NC	NC
A02_117	A02	11998921	Bn-A02-p11998921		AA	NC	BB	BB	BB	AB	AA	AA	BB	BB	NC	NC	NC	BB	BB	NC	NC	NC	BB	NC	BB	BB	BB	BB	NC	NC	NC	BB	BB	NC	NC	NC	BB	NC	NC	BB	NC	NC	BB	NC	NC	NC	NC	NC	NC
A02_118	A02	12150733	Bn-A02-p12150733		AA	NC	BB	BB	BB	AB	AA	AA	BB	BB	NC	NC	NC	BB	BB	NC	NC	NC	BB	NC	BB	BB	BB	BB	NC	NC	NC	BB	BB	NC	NC	NC	BB	NC	NC	BB	NC	NC	BB	NC	NC	NC	NC	NC	NC
A02_119	A02	12179579	Bn-A02-p12179579		AA	NC	BB	BB	BB	AB	AA	AA	BB	BB	NC	NC	NC	BB	BB	NC	NC	NC	BB	NC	BB	BB	BB	BB	NC	NC	NC	BB	BB	NC	NC	NC	BB	NC	NC	BB	NC	NC	BB	NC	NC	NC	NC	NC	NC
A02_120	A02	12219666	Bn-A02-p12219666		AA	NC	BB	BB	BB	AB	AA	AA	BB	BB	NC	NC	NC	BB	BB	NC	NC	NC	BB	NC	BB	BB	BB	BB	NC	NC	NC	BB	BB	NC	NC	NC	BB	NC	NC	BB	NC	NC	BB	NC	NC	NC	NC	NC	NC
A02_121	A02	12292026	Bn-A02-p12292026		AA	NC	BB	BB	BB	AB	AA	AA	BB	BB	NC	NC	NC	BB	BB	NC	NC	NC	BB	NC	BB	BB	BB	BB	NC	NC	NC	BB	BB	NC	NC	NC	BB	NC	NC	BB	NC	NC	BB	NC	NC	NC	NC	NC	NC
A02_122	A02	12292768	Bn-A02-p12292768		AA	NC	BB	BB	BB	AB	AA	AA	BB	BB	NC	NC	NC	BB	BB	NC	NC	NC	BB	NC	BB	BB	BB	BB	NC	NC	NC	BB	BB	NC	NC	NC	BB	NC	NC	BB	NC	NC	BB	NC	NC	NC	NC	NC	NC
A02_123	A02	12293388	Bn-A02-p12293388		AA	NC	BB	BB	BB	AB	AA	AA	BB	BB	NC	NC	NC	BB	BB	NC	NC	NC	BB	NC	BB	BB	BB	BB	NC	NC	NC	BB	BB	NC	NC	NC	BB	NC	NC	BB	NC	NC	BB	NC	NC	NC	NC	NC	NC
A02_124	A02	12295281	Bn-A02-p12295281		AA	NC	BB	BB	BB	AB	AA	AA	BB	BB	NC	NC	NC	BB	BB	NC	NC	NC	BB	NC	BB	BB	BB	BB	NC	NC	NC	BB	BB	NC	NC	NC	BB	NC	NC	BB	NC	NC	BB	NC	NC	NC	NC	NC	NC
A02_125	A02	12295682	Bn-A02-p12295682		AA	NC	BB	BB	BB	AB	AA	AA	BB	BB	NC	NC	NC	BB	BB	NC	NC	NC	BB	NC	BB	BB	BB	BB	NC	NC	NC	BB	BB	NC	NC	NC	BB	NC	NC	BB	NC	NC	BB	NC	NC	NC	NC	NC	NC
A02_126	A02	12297473	Bn-A02-p12297473		AA	NC	BB	BB	BB	AB	AA	AA	BB	BB	NC	NC	NC	BB	BB	NC	NC	NC	BB	NC	BB	BB	BB	BB	NC	NC	NC	BB	BB	NC	NC	NC	BB	NC	NC	BB	NC	NC	BB	NC	NC	NC	NC	NC	NC
A02_127	A02	12314542	Bn-A02-p12314542		AA	NC	BB	BB	NC	AB	AA	AA	BB	BB	NC	NC	NC	BB	BB	NC	NC	NC	BB	NC	BB	BB	BB	BB	NC	NC	NC	BB	BB	NC	NC	NC	BB	NC	NC	BB	NC	NC	BB	NC	NC	NC	NC	NC	NC
A02_128	A02	12363140	Bn-A02-p12363140		AA	NC	BB	BB	BB	AB	AA	AA	BB	BB	NC	NC	NC	BB	BB	NC	NC	NC	BB	NC	BB	BB	BB	BB	NC	NC	NC	BB	BB	NC	NC	NC	BB	NC	NC	BB	NC	NC	BB	NC	NC	NC	NC	NC	NC
A02_129	A02	12512160	Bn-A02-p12512160		AA	NC	BB	BB	BB	AB	AA	AA	BB	BB	NC	NC	NC	BB	BB	NC	NC	NC	BB	NC	BB	BB	BB	BB	NC	NC	NC	BB	BB	NC	NC	NC	BB	NC	NC	BB	NC	NC	BB	NC	NC	NC	NC	NC	NC
A02_130	A02	12512533	Bn-A02-p12512533		AA	NC	BB	BB	BB	AB	AA	AA	BB	BB	NC	NC	NC	BB	BB	NC	NC	NC	BB	NC	BB	BB	BB	BB	NC	NC	NC	BB	BB	NC	NC	NC	BB	NC	NC	BB	NC	NC	BB	NC	NC	NC	NC	NC	NC
A02_131	A02	12971726	Bn-A02-p12971726		AA	NC	BB	BB	BB	AB	AA	AA	BB	BB	NC	NC	NC	BB	BB	NC	NC	NC	BB	NC	BB	BB	BB	BB	NC	NC	NC	BB	BB	NC	NC	NC	BB	NC	NC	BB	NC	NC	BB	NC	NC	NC	NC	NC	NC
A02_132	A02	12996998	Bn-A02-p12996998		AA	NC	BB	BB	BB	AB	AA	AA	BB	BB	NC	NC	NC	BB	BB	NC	NC	NC	BB	NC	BB	BB	BB	BB	NC	NC	NC	BB	BB	NC	NC	NC	BB	NC	NC	BB	NC	NC	BB	NC	NC	NC	NC	NC	NC
A02_133	A02	12997693	Bn-A02-p12997693		AA	NC	BB	BB	NC	AB	AA	AA	BB	BB	NC	NC	NC	BB	BB	NC	NC	NC	BB	NC	BB	BB	BB	BB	NC	NC	NC	BB	BB	NC	NC	NC	BB	NC	NC	BB	NC	NC	BB	NC	NC	NC	NC	NC	NC
A02_134	A02	13068355	Bn-A02-p13068355		AA	NC	BB	BB	BB	AB	AA	AA	BB	BB	NC	NC	NC	BB	BB	NC	NC	NC	BB	NC	BB	BB	BB	BB	NC	NC	NC	BB	BB	NC	NC	NC	BB	NC	NC	BB	NC	NC	BB	NC	NC	NC	NC	NC	NC
A02_135	A02	13626431	Bn-A02-p13626431		AA	NC	BB	BB	BB	AB	AA	AA	BB	BB	NC	NC	NC	BB	BB	NC	NC	NC	BB	NC	BB	BB	BB	BB	NC	NC	NC	BB	BB	NC	NC	NC	BB	NC	NC	BB	NC	NC	BB	NC	NC	NC	NC	NC	NC
A02_136	A02	14944551	Bn-A02-p14944551		AA	NC	BB	BB	BB	AB	AA	AA	BB	BB	NC	NC	NC	BB	BB	NC	NC	NC	BB	NC	BB	BB	BB	BB	NC	NC	NC	BB	BB	NC	NC	NC	BB	NC	NC	BB	NC	NC	BB	NC	NC	NC	NC	NC	NC
A02_137	A02	14956864	Bn-A02-p14956864		AA	NC	BB	BB	BB	AB	AA	AA	BB	BB	NC	NC	NC	BB	BB	NC	NC	NC	BB	NC	BB	BB	BB	BB	NC	NC	NC	BB	BB	NC	NC	NC	BB	NC	NC	BB	NC	NC	BB	NC	NC	NC	NC	NC	NC
A02_138	A02	15884717	Bn-A02-p15884717		AA	NC	BB	BB	BB	AB	AA	AA	BB	BB	NC	NC	NC	BB	BB	NC	NC	NC	BB	NC	BB	BB	BB	BB	NC	NC	NC	BB	BB	NC	NC	NC	BB	NC	NC	BB	NC	NC	BB	NC	NC	NC	NC	NC	NC
A02_139	A02	16220163	Bn-A02-p16220163		AA	NC	BB	BB	BB	AB	AA	AA	BB	BB	NC	NC	NC	BB	BB	NC	NC	NC	BB	NC	BB	BB	BB	BB	NC	NC	NC	BB	BB	NC	NC	NC	BB	NC	NC	BB	NC	NC	BB	NC	NC	NC	NC	NC	NC
A02_140	A02	16311535	Bn-A02-p16311535		AA	NC	BB	BB	BB	AB	AA	AA	BB	BB	NC	NC	NC	BB	BB	NC	NC	NC	BB	NC	BB	BB	BB	BB	NC	NC	NC	BB	BB	NC	NC	NC	BB	NC	NC	BB	NC	NC	BB	NC	NC	NC	NC	NC	NC
A02_141	A02	18966918	Bn-A02-p18966918		AA	NC	BB	BB	BB	AB	AA	AA	BB	BB	NC	NC	NC	BB	BB	NC	NC	NC	BB	NC	BB	BB	BB	BB	NC	NC	NC	BB	BB	NC	NC	NC	BB	NC	NC	BB	NC	NC	BB	NC	NC	NC	NC	NC	NC
A02_142	A02	18994472	Bn-A02-p18994472		AA	NC	BB	BB	BB	AB	AA	AA	BB	BB	NC	NC	NC	BB	BB	NC	NC	NC	BB	NC	BB	BB	BB	BB	NC	NC	NC	BB	BB	NC	NC	NC	BB	NC	NC	BB	NC	NC	BB	NC	NC	NC	NC	NC	NC
A02_143	A02	19170689	Bn-A02-p19170689		AA	NC	BB	BB	BB	AB	AA	AA	BB	BB	NC	NC	NC	BB	BB	NC	NC	NC	BB	NC	BB	BB	BB	BB	NC	NC	NC	BB	BB	NC	NC	NC	BB	NC	NC	BB	NC	NC	BB	NC	NC	NC	NC	NC	NC
A02_144	A02	19212766	Bn-A02-p19212766		AA	NC	BB	BB	BB	AB	AA	AA	BB	BB	NC	NC	NC	BB	BB	NC	NC	NC	BB	NC	BB	BB	BB	BB	NC	NC	NC	BB	BB	NC	NC	NC	BB	NC	NC	BB	NC	NC	BB	NC	NC	NC	NC	NC	NC
A02_145	A02	19244695	Bn-A02-p19244695		AA	NC	BB	BB	BB	AB	AA	AA	BB	BB	NC	NC	NC	BB	BB	NC	NC	NC	BB	NC	BB	BB	BB	BB	NC	NC	NC	BB	BB	NC	NC	NC	BB	NC	NC	BB	NC	NC	BB	NC	NC	NC	NC	NC	NC
A02_146	A02	19299222	Bn-A02-p19299222		AA	NC	BB	BB	BB	AB	AA	AA	BB	BB	NC	NC	NC	BB	BB	NC	NC	NC	BB	NC	BB	BB	BB	BB	NC	NC	NC	BB	BB	NC	NC	NC	BB	NC	NC	BB	NC	NC	BB	NC	NC	NC	NC	NC	NC
A02_147	A02	19299455	Bn-A02-p19299455		AA	NC	BB	BB	BB	AB	AA	AA	BB	BB	NC	NC	NC	BB	BB	NC	NC	NC	BB	NC	BB	BB	BB	BB	NC	NC	NC	BB	BB	NC	NC	NC	BB	NC	NC	BB	NC	NC	BB	NC	NC	NC	NC	NC	NC
A02_148	A02	19348348	Bn-A02-p19348348		AA	NC	BB	BB	BB	AB	AA	AA	BB	BB	NC	NC	NC	BB	BB	NC	NC	NC	BB	NC	BB	BB	BB	BB	NC	NC	NC	BB	BB	NC	NC	NC	BB	NC	NC	BB	NC	NC	BB	NC	NC	NC	NC	NC	NC
A02_149	A02	19373757	Bn-A02-p19373757		AA	NC	BB	BB	BB	AB	AA	AA	BB	BB	NC	NC	NC	BB	BB	NC	NC	NC	BB	NC	BB	BB	BB	BB	NC	NC	NC	BB	BB	NC	NC	NC	BB	NC	NC	BB	NC	NC	BB	NC	NC	NC	NC	NC	NC
A02_150	A02	19373825	Bn-A02-p19373825		AA	NC	BB	BB	BB	AB	AA	AA	BB	BB	NC	NC	NC	BB	BB	NC	NC	NC	BB	NC	BB	BB	BB	BB	NC	NC	NC	BB	BB	NC	NC	NC	BB	NC	NC	BB	NC	NC	BB	NC	NC	NC	NC	NC	NC
A02_151	A02	19374782	Bn-A02-p19374782		AA	NC	BB	BB	NC	AB	AA	AA	BB	BB	NC	NC	NC	BB	BB	NC	NC	NC	BB	NC	BB	BB	BB	BB	NC	NC	NC	BB	BB	NC	NC	NC	BB	NC	NC	BB	NC	NC	BB	NC	NC	NC	NC	NC	NC
A02_152	A02	19410459	Bn-A02-p19410459		AA	NC	BB	BB	BB	AB	AA	AA	BB	BB	NC	NC	NC	BB	BB	NC	NC	NC	BB	NC	BB	BB	BB	BB	NC	NC	NC	BB	BB	NC	NC	NC	BB	NC	NC	BB	NC	NC	BB	NC	NC	NC	NC	NC	NC
A02_153	A02	19549587	Bn-A02-p19549587		AA	NC	BB	BB	BB	AB	AA	AA	BB	BB	NC	NC	NC	BB	BB	NC	NC	NC	BB	NC	BB	BB	BB	BB	NC	NC	NC	BB	BB	NC	NC	NC	BB	NC	NC	BB	NC	NC	BB	NC	NC	NC	NC	NC	NC
A02_154	A02	19589605	Bn-A02-p19589605		AA	NC	BB	BB	NC	AB	AA	AA	BB	BB	NC	NC	NC	BB	BB	NC	NC	NC	BB	NC	BB	BB	BB	BB	NC	NC	NC	BB	BB	NC	NC	NC	BB	NC	NC	BB	NC	NC	BB	NC	NC	NC	NC	NC	NC
A02_155	A02	19704677	Bn-A02-p19704677		AA	NC	BB	BB	BB	AB	AA	AA	BB	BB	NC	NC	NC	BB	BB	NC	NC	NC	BB	NC	BB	BB	BB	BB	NC	NC	NC	BB	BB	NC	NC	NC	BB	NC	NC	BB	NC	NC	BB	NC	NC	NC	NC	NC	NC
A02_156	A08	1584454	Bn-A08-p1584454		AA	NC	BB	BB	BB	AB	AA	AA	BB	BB	NC	NC	NC	BB	BB	NC	NC	NC	BB	NC	BB	BB	BB	BB	NC	NC	NC	BB	BB	NC	NC	NC	BB	NC	NC	BB	NC	NC	BB	NC	NC	NC	NC	NC	NC
A02_157	A08	1584455	Bn-A08-p1584455		AA	NC	BB	BB	BB	AB	AA	AA	BB	BB	NC	NC	NC	BB	BB	NC	NC	NC	BB	NC	BB	BB	BB	BB	NC	NC	NC	BB	BB	NC	NC	NC	BB	NC	NC	BB	NC	NC	BB	NC	NC	NC	NC	NC	NC
A02_158	A08	1611335	Bn-A08-p1611335		AA	NC	BB	BB	BB	AB	AA	AA	BB	BB	NC	NC	NC	BB	BB	NC	NC	NC	BB	NC	BB	BB	BB	BB	NC	NC	NC	BB	BB	NC	NC	NC	BB	NC	NC	BB	NC	NC	BB	NC	NC	NC	NC	NC	NC
A02_159	A02	20718651	Bn-A02-p20718651		AA	NC	BB	BB	BB	AB	AA	AA	BB	BB	NC	NC	NC	BB	BB	NC	NC	NC	BB	NC	BB	BB	BB	BB	NC	NC	NC	BB	BB	NC	NC	NC	BB	NC	NC	BB	NC	NC	BB	NC	NC	NC	NC	NC	NC
A02_160	A02	20700463	Bn-A02-p20700463		AA	NC	BB	BB	BB	AB	AA	AA	BB	BB	NC	NC	NC	BB	BB	NC	NC	NC	BB	NC	BB	BB	BB	BB	NC	NC	NC	BB	BB	NC	NC	NC	BB	NC	NC	BB	NC	NC	BB	NC	NC	NC	NC	NC	NC
A02_161	A02	20462487	Bn-A02-p20462487		AA	NC	BB	BB	BB	AB	AA	AA	BB	BB	NC	NC	NC	BB	BB	NC	NC	NC	BB	NC	BB	BB	BB	BB	NC	NC	NC	BB	BB	NC	NC	NC	BB	NC	NC	BB	NC	NC	BB	NC	NC	NC	NC	NC	NC
A02_162	A02	20461477	Bn-A02-p20461477		AA	NC	BB	BB	BB	AB	AA	AA	BB	BB	NC	NC	NC	BB	BB	NC	NC	NC	BB	NC	BB	BB	BB	BB	NC	NC	NC	BB	BB	NC	NC	NC	BB	NC	NC	BB	NC	NC	BB	NC	NC	NC	NC	NC	NC
A02_163	A02	20196208	Bn-A02-p20196208		AA	NC	BB	BB	NC	AB	AA	AA	BB	BB	NC	NC	NC	BB	BB	NC	NC	NC	BB	NC	BB	BB	BB	BB	NC	NC	NC	BB	BB	NC	NC	NC	BB	NC	NC	BB	NC	NC	BB	NC	NC	NC	NC	NC	NC
A02_164	A02	22843446	Bn-A02-p22843446		AA	NC	BB	BB	BB	AB	AA	AA	BB	BB	NC	NC	NC	BB	BB	NC	NC	NC	BB	NC	BB	BB	BB	BB	NC	NC	NC	BB	BB	NC	NC	NC	BB	NC	NC	BB	NC	NC	BB	NC	NC	NC	NC	NC	NC
A02_165	A02	22906797	Bn-A02-p22906797		AA	NC	BB	BB	BB	AB	AA	AA	BB	BB	NC	NC	NC	BB	BB	NC	NC	NC	BB	NC	BB	BB	BB	BB	NC	NC	NC	BB	BB	NC	NC	NC	BB	NC	NC	BB	NC	NC	BB	NC	NC	NC	NC	NC	NC
A02_166	A02	22332961	Bn-A02-p22332961		AA	NC	BB	BB	BB	AB	AA	AA	BB	BB	NC	NC	NC	BB	BB	NC	NC	NC	BB	NC	NC	BB	BB	BB	NC	NC	NC	BB	BB	NC	NC	NC	BB	NC	NC	BB	NC	NC	BB	NC	NC	NC	NC	NC	NC
A02_167			Bn-Scaffold000270-p11524		AA	NC	BB	BB	BB	AB	AA	AA	BB	BB	NC	NC	NC	BB	BB	NC	NC	NC	BB	NC	NC	BB	BB	BB	NC	NC	NC	BB	BB	NC	NC	NC	BB	NC	NC	BB	NC	NC	BB	NC	NC	NC	NC	NC	NC
A02_168			Bn-Scaffold000270-p33166		AA	NC	BB	BB	BB	AB	AA	AA	BB	BB	NC	NC	NC	BB	BB	NC	NC	NC	BB	NC	NC	BB	BB	BB	NC	NC	NC	BB	BB	NC	NC	NC	BB	NC	NC	BB	NC	NC	BB	NC	NC	NC	NC	NC	NC
A02_169	A02	22395060	Bn-A02-p22395060		AA	NC	BB	BB	BB	AB	AA	AA	BB	BB	NC	NC	NC	BB	BB	NC	NC	NC	BB	NC	NC	BB	BB	BB	NC	NC	NC	BB	BB	NC	NC	NC	BB	NC	NC	BB	NC	NC	BB	NC	NC	NC	NC	NC	NC
A02_170	A02	22409779	Bn-A02-p22409779		AA	NC	BB	BB	BB	AB	AA	AA	BB	BB	NC	NC	NC	BB	BB	NC	NC	NC	BB	NC	NC	BB	BB	BB	NC	NC	NC	BB	BB	NC	NC	NC	BB	NC	NC	BB	NC	NC	BB	NC	NC	NC	NC	NC	NC
A02_171	A02	22433753	Bn-A02-p22433753		AA	NC	BB	BB	BB	AB	AA	AA	BB	BB	NC	NC	NC	BB	BB	NC	NC	NC	BB	NC	NC	BB	BB	BB	NC	NC	NC	BB	BB	NC	NC	NC	BB	NC	NC	BB	NC	NC	BB	NC	NC	NC	NC	NC	NC
A02_172	A02	22443535	Bn-A02-p22443535		AA	NC	BB	BB	BB	AB	AA	AA	BB	BB	NC	NC	NC	BB	BB	NC	NC	NC	BB	NC	NC	BB	BB	BB	NC	NC	NC	BB	BB	NC	NC	NC	BB	NC	NC	BB	NC	NC	BB	NC	NC	NC	NC	NC	NC
A02_173	A02	22460758	Bn-A02-p22460758		AA	NC	BB	BB	BB	AB	AA	AA	BB	BB	NC	NC	NC	BB	BB	NC	NC	NC	BB	NC	NC	BB	BB	BB	NC	NC	NC	BB	BB	NC	NC	NC	BB	NC	NC	BB	NC	NC	BB	NC	NC	NC	NC	NC	NC
A02_174	A02	23509986	Bn-A02-p23509986		AA	NC	BB	BB	BB	AB	AA	AA	BB	BB	NC	NC	NC	NC	BB	NC	NC	NC	BB	NC	NC	BB	BB	BB	NC	NC	NC	BB	BB	NC	NC	NC	BB	NC	NC	BB	NC	NC	BB	NC	NC	NC	NC	NC	NC
A02_175	A02	23668607	Bn-A02-p23668607		AA	NC	BB	BB	BB	AB	AA	AA	BB	BB	NC	NC	NC	NC	BB	NC	NC	NC	BB	NC	NC	BB	BB	BB	NC	NC	NC	BB	BB	NC	NC	NC	BB	NC	NC	BB	NC	NC	BB	NC	NC	NC	NC	NC	NC
A02_176	A02	23700858	Bn-A02-p23700858		AA	NC	BB	BB	BB	AB	AA	AA	BB	BB	NC	NC	NC	NC	BB	NC	NC	NC	BB	NC	NC	BB	BB	BB	NC	NC	NC	BB	BB	NC	NC	NC	BB	NC	NC	BB	NC	NC	BB	NC	NC	NC	NC	NC	NC
A02_177	A02	23792703	Bn-A02-p23792703		AA	NC	BB	BB	BB	AB	AA	AA	BB	BB	NC	NC	NC	NC	BB	NC	NC	NC	BB	NC	NC	BB	BB	BB	NC	NC	NC	BB	BB	NC	NC	NC	BB	NC	NC	BB	NC	NC	BB	NC	NC	NC	NC	NC	NC
A02_178	A02	23819797	Bn-A02-p23819797		AA	NC	BB	BB	BB	AB	AA	AA	BB	BB	NC	NC	NC	NC	BB	NC	NC	NC	BB	NC	NC	BB	BB	BB	NC	NC	NC	BB	BB	NC	NC	NC	BB	NC	NC	BB	NC	NC	BB	NC	NC	NC	NC	NC	NC
A02_179	A02	23826324	Bn-A02-p23826324		AA	NC	BB	BB	BB	AB	AA	AA	BB	BB	NC	NC	NC	NC	BB	NC	NC	NC	BB	NC	NC	BB	BB	BB	NC	NC	NC	BB	BB	NC	NC	NC	BB	NC	NC	BB	NC	NC	BB	NC	NC	NC	NC	NC	NC
A02_180	A02	23836232	Bn-A02-p23836232		AA	NC	BB	BB	BB	AB	AA	AA	BB	BB	NC	NC	NC	NC	BB	NC	NC	NC	BB	NC	NC	BB	BB	BB	NC	NC	NC	BB	BB	NC	NC	NC	BB	NC	NC	BB	NC	NC	BB	NC	NC	NC	NC	NC	NC
A02_181	A02	23856500	Bn-A02-p23856500		AA	NC	BB	BB	BB	AB	AA	AA	BB	BB	NC	NC	NC	NC	BB	NC	NC	NC	BB	NC	NC	BB	BB	BB	NC	NC	NC	BB	BB	NC	NC	NC	BB	NC	NC	BB	NC	NC	BB	NC	NC	NC	NC	NC	NC
A02_182	A02	23897014	Bn-A02-p23897014		AA	NC	BB	BB	BB	AB	AA	AA	BB	BB	NC	NC	NC	NC	BB	NC	NC	NC	BB	NC	NC	BB	BB	BB	NC	NC	NC	BB	BB	NC	NC	NC	BB	NC	NC	BB	NC	NC	BB	NC	NC	NC	NC	NC	NC
A02_183	A02	24317870	Bn-A02-p24317870		AA	NC	BB	BB	BB	AB	AA	AA	BB	BB	NC	NC	NC	NC	BB	NC	NC	NC	BB	NC	NC	BB	BB	BB	NC	NC	NC	BB	BB	NC	NC	NC	BB	NC	NC	BB	NC	NC	BB	NC	NC	NC	NC	NC	NC
A02_184	A02	24345838	Bn-A02-p24345838		AA	NC	BB	BB	BB	AB	AA	AA	BB	BB	NC	NC	NC	NC	BB	NC	NC	NC	BB	NC	NC	BB	BB	BB	NC	NC	NC	BB	BB	NC	NC	NC	BB	NC	NC	BB	NC	NC	BB	NC	NC	NC	NC	NC	NC
A02_185	A02	24351316	Bn-A02-p24351316		AA	NC	BB	BB	NC	AB	AA	AA	BB	BB	NC	NC	NC	NC	BB	NC	NC	NC	BB	NC	NC	BB	BB	BB	NC	NC	NC	BB	BB	NC	NC	NC	BB	NC	NC	BB	NC	NC	BB	NC	NC	NC	NC	NC	NC
A02_186	A02	24353955	Bn-A02-p24353955		AA	NC	BB	BB	BB	AB	AA	AA	BB	BB	NC	NC	NC	NC	BB	NC	NC	NC	BB	NC	NC	BB	BB	BB	NC	NC	NC	BB	BB	NC	NC	NC	BB	NC	NC	BB	NC	NC	BB	NC	NC	NC	NC	NC	NC
A02_187	A02	24353997	Bn-A02-p24353997		AA	NC	BB	BB	BB	AB	AA	AA	BB	BB	NC	NC	NC	NC	BB	NC	NC	NC	BB	NC	NC	BB	BB	BB	NC	NC	NC	BB	BB	NC	NC	NC	BB	NC	NC	BB	NC	NC	BB	NC	NC	NC	NC	NC	NC
A02_188	A02	24354876	Bn-A02-p24354876		AA	NC	BB	BB	BB	NC	AA	AA	BB	BB	NC	NC	NC	NC	BB	NC	NC	NC	BB	NC	NC	BB	BB	BB	NC	NC	NC	BB	BB	NC	NC	NC	BB	NC	NC	BB	NC	NC	BB	NC	NC	NC	NC	NC	NC
A02_189	A02	24401267	Bn-A02-p24401267		AA	NC	BB	BB	BB	AB	AA	AA	BB	BB	NC	NC	NC	NC	BB	NC	NC	NC	BB	NC	NC	BB	BB	BB	NC	NC	NC	BB	BB	NC	NC	NC	BB	NC	NC	BB	NC	NC	BB	NC	NC	NC	NC	NC	NC
A02_190	A02	24415454	Bn-A02-p24415454		AA	NC	BB	BB	BB	AB	AA	AA	BB	BB	NC	NC	NC	NC	BB	NC	NC	NC	BB	NC	NC	BB	BB	BB	NC	NC	NC	BB	BB	NC	NC	NC	BB	NC	NC	BB	NC	NC	BB	NC	NC	NC	NC	NC	NC
A02_191	A02	24532892	Bn-A02-p24532892		AA	NC	BB	BB	BB	AB	AA	AA	BB	BB	NC	NC	NC	NC	BB	NC	NC	NC	BB	NC	NC	BB	BB	BB	NC	NC	NC	BB	BB	NC	NC	NC	BB	NC	NC	BB	NC	NC	BB	NC	NC	NC	NC	NC	NC
A02_192	A02	24543172	Bn-A02-p24543172		AA	NC	BB	BB	BB	AB	AA	AA	BB	BB	NC	NC	NC	NC	BB	NC	NC	NC	BB	NC	NC	BB	BB	BB	NC	NC	NC	BB	BB	NC	NC	NC	BB	NC	NC	BB	NC	NC	BB	NC	NC	NC	NC	NC	NC
A02_193	A02	24552542	Bn-A02-p24552542		AA	NC	BB	BB	BB	AB	AA	AA	BB	BB	NC	NC	NC	NC	BB	NC	NC	NC	BB	NC	NC	BB	BB	BB	NC	NC	NC	BB	BB	NC	NC	NC	BB	NC	NC	BB	NC	NC	BB	NC	NC	NC	NC	NC	NC
A02_194	A02	24552639	Bn-A02-p24552639		AA	NC	BB	BB	BB	AB	AA	AA	BB	BB	NC	NC	NC	NC	BB	NC	NC	NC	BB	NC	NC	BB	BB	BB	NC	NC	NC	BB	BB	NC	NC	NC	BB	NC	NC	BB	NC	NC	BB	NC	NC	NC	NC	NC	NC
A02_195	A02	24552840	Bn-A02-p24552840		AA	NC	BB	BB	BB	AB	AA	AA	BB	BB	NC	NC	NC	NC	BB	NC	NC	NC	BB	NC	NC	BB	BB	BB	NC	NC	NC	BB	BB	NC	NC	NC	BB	NC	NC	BB	NC	NC	BB	NC	NC	NC	NC	NC	NC
A02_196	A02	24552843	Bn-A02-p24552843		AA	NC	BB	BB	BB	AB	AA	AA	BB	BB	NC	NC	NC	NC	BB	NC	NC	NC	BB	NC	NC	BB	BB	BB	NC	NC	NC	BB	BB	NC	NC	NC	BB	NC	NC	BB	NC	NC	BB	NC	NC	NC	NC	NC	NC
A02_197	A02	24911505	Bn-A02-p24911505		AA	NC	BB	BB	BB	AB	AA	AA	BB	BB	NC	NC	NC	NC	BB	NC	NC	NC	BB	NC	NC	BB	BB	BB	NC	NC	NC	BB	BB	NC	NC	NC	BB	NC	NC	BB	NC	NC	BB	NC	NC	NC	NC	NC	NC
A02_198	A02	25334266	Bn-A02-p25334266		AA	NC	BB	BB	BB	AB	AA	AA	BB	BB	NC	NC	NC	NC	BB	NC	NC	NC	BB	NC	NC	BB	BB	BB	NC	NC	NC	BB	BB	NC	NC	NC	BB	NC	NC	BB	NC	NC	BB	NC	NC	NC	NC	NC	NC
A02_199	A02	25334271	Bn-A02-p25334271		AA	NC	BB	BB	BB	AB	AA	AA	BB	BB	NC	NC	NC	NC	BB	NC	NC	NC	BB	NC	NC	BB	BB	BB	NC	NC	NC	BB	BB	NC	NC	NC	BB	NC	NC	BB	NC	NC	BB	NC	NC	NC	NC	NC	NC
A02_200	A02	25375825	Bn-A02-p25375825		AA	NC	BB	BB	BB	AB	AA	AA	BB	BB	NC	NC	NC	NC	BB	NC	NC	NC	BB	NC	NC	BB	BB	BB	NC	NC	NC	BB	BB	NC	NC	NC	BB	NC	NC	BB	NC	NC	BB	NC	NC	NC	NC	NC	NC
A02_201	A02	25400591	Bn-A02-p25400591		AA	NC	BB	BB	BB	AB	AA	AA	BB	BB	NC	NC	NC	NC	BB	NC	NC	NC	BB	NC	NC	BB	BB	BB	NC	NC	NC	BB	BB	NC	NC	NC	BB	NC	NC	BB	NC	NC	BB	NC	NC	NC	NC	NC	NC
A02_202	A02	25402286	Bn-A02-p25402286		AA	NC	BB	BB	BB	AB	AA	AA	BB	BB	NC	NC	NC	NC	BB	NC	NC	NC	BB	NC	NC	BB	BB	BB	NC	NC	NC	BB	BB	NC	NC	NC	BB	NC	NC	BB	NC	NC	BB	NC	NC	NC	NC	NC	NC
A02_203	A02	25446521	Bn-A02-p25446521		AA	NC	BB	BB	BB	AB	AA	AA	BB	BB	NC	NC	NC	NC	BB	NC	NC	NC	BB	NC	NC	BB	BB	BB	NC	NC	NC	BB	BB	NC	NC	NC	BB	NC	NC	BB	NC	NC	BB	NC	NC	NC	NC	NC	NC
A02_204	A02	25448092	Bn-A02-p25448092		AA	NC	BB	BB	BB	AB	AA	AA	BB	BB	NC	NC	NC	NC	BB	NC	NC	NC	BB	NC	NC	BB	BB	BB	NC	NC	NC	BB	BB	NC	NC	NC	BB	NC	NC	BB	NC	NC	BB	NC	NC	NC	NC	NC	NC
A02_205	A02	25453070	Bn-A02-p25453070		AA	NC	BB	BB	BB	AB	AA	AA	BB	BB	NC	NC	NC	NC	BB	NC	NC	NC	BB	NC	NC	BB	BB	BB	NC	NC	NC	BB	BB	NC	NC	NC	BB	NC	NC	BB	NC	NC	BB	NC	NC	NC	NC	NC	NC
A02_206	A02	25453447	Bn-A02-p25453447		AA	NC	BB	BB	NC	AB	AA	AA	BB	BB	NC	NC	NC	NC	BB	NC	NC	NC	BB	NC	NC	BB	BB	BB	NC	NC	NC	BB	BB	NC	NC	NC	BB	NC	NC	BB	NC	NC	BB	NC	NC	NC	NC	NC	NC
A02_207	A02	25454242	Bn-A02-p25454242		AA	NC	BB	BB	BB	AB	AA	AA	BB	BB	NC	NC	NC	NC	BB	NC	NC	NC	BB	NC	NC	BB	BB	BB	NC	NC	NC	BB	BB	NC	NC	NC	BB	NC	NC	BB	NC	NC	BB	NC	NC	NC	NC	NC	NC
A02_208	A02	25454499	Bn-A02-p25454499		AA	NC	BB	BB	NC	AB	AA	AA	BB	BB	NC	NC	NC	NC	BB	NC	NC	NC	BB	NC	NC	BB	BB	BB	NC	NC	NC	BB	BB	NC	NC	NC	BB	NC	NC	BB	NC	NC	BB	NC	NC	NC	NC	NC	NC
A02_209	A02	25457045	Bn-A02-p25457045		AA	NC	BB	BB	BB	AB	AA	AA	BB	BB	NC	NC	NC	NC	BB	NC	NC	NC	BB	NC	NC	BB	BB	BB	NC	NC	NC	BB	BB	NC	NC	NC	BB	NC	NC	BB	NC	NC	BB	NC	NC	NC	NC	NC	NC
A02_210	A02	25530111	Bn-A02-p25530111		AA	NC	BB	BB	BB	AB	AA	AA	BB	BB	NC	NC	NC	NC	BB	NC	NC	NC	BB	NC	NC	BB	BB	BB	NC	NC	NC	BB	BB	NC	NC	NC	BB	NC	NC	BB	NC	NC	BB	NC	NC	NC	NC	NC	NC
A02_211	A02	25615285	Bn-A02-p25615285		AA	NC	BB	BB	BB	AB	AA	AA	BB	BB	NC	NC	NC	NC	BB	NC	NC	NC	BB	NC	NC	BB	BB	BB	NC	NC	NC	BB	BB	NC	NC	NC	BB	NC	NC	BB	NC	NC	BB	NC	NC	NC	NC	NC	NC
A02_212	A02	25820450	Bn-A02-p25820450		AA	NC	BB	BB	BB	AB	AA	AA	BB	BB	NC	NC	NC	NC	BB	NC	NC	NC	BB	NC	NC	BB	BB	BB	NC	NC	NC	BB	BB	NC	NC	NC	BB	NC	NC	BB	NC	NC	BB	NC	NC	NC	NC	NC	NC
A02_213	A02	25827208	Bn-A02-p25827208		AA	NC	BB	BB	BB	AB	AA	AA	BB	BB	NC	NC	NC	NC	BB	NC	NC	NC	BB	NC	NC	BB	BB	BB	NC	NC	NC	BB	BB	NC	NC	NC	BB	NC	NC	BB	NC	NC	BB	NC	NC	NC	NC	NC	NC
A02_214	A02	25841252	Bn-A02-p25841252		AA	NC	BB	BB	BB	AB	AA	AA	BB	BB	NC	NC	NC	NC	BB	NC	NC	NC	BB	NC	NC	BB	BB	BB	NC	NC	NC	BB	BB	NC	NC	NC	BB	NC	NC	BB	NC	NC	BB	NC	NC	NC	NC	NC	NC
A02_215	A02	25841382	Bn-A02-p25841382		AA	NC	BB	BB	BB	AB	AA	AA	BB	BB	NC	NC	NC	NC	BB	NC	NC	NC	BB	NC	NC	BB	BB	BB	NC	NC	NC	BB	BB	NC	NC	NC	BB	NC	NC	BB	NC	NC	BB	NC	NC	NC	NC	NC	NC
A02_216	A02	26512828	Bn-A02-p26512828		AA	NC	BB	BB	BB	AB	AA	AA	BB	BB	NC	NC	NC	NC	BB	NC	NC	NC	BB	NC	NC	BB	BB	BB	NC	NC	NC	BB	BB	NC	NC	NC	BB	NC	NC	BB	NC	NC	BB	NC	NC	NC	NC	NC	NC
A02_217	A02	26539305	Bn-A02-p26539305		AA	NC	BB	BB	BB	AB	AA	AA	BB	BB	NC	NC	NC	NC	BB	NC	NC	NC	BB	NC	NC	BB	BB	BB	NC	NC	NC	BB	BB	NC	NC	NC	BB	NC	NC	BB	NC	NC	BB	NC	NC	NC	NC	NC	NC
A02_218	A02	26547428	Bn-A02-p26547428		AA	NC	BB	BB	BB	AB	AA	AA	BB	BB	NC	NC	NC	NC	BB	NC	NC	NC	BB	NC	NC	BB	BB	BB	NC	NC	NC	BB	BB	NC	NC	NC	BB	NC	NC	BB	NC	NC	BB	NC	NC	NC	NC	NC	NC
A02_219	A02	26982864	Bn-A02-p26982864		AA	NC	BB	BB	BB	AB	AA	AA	BB	BB	NC	NC	NC	NC	BB	NC	NC	NC	BB	NC	NC	BB	BB	BB	NC	NC	NC	BB	BB	NC	NC	NC	BB	NC	NC	BB	NC	NC	BB	NC	NC	NC	NC	NC	NC
A02_220	A02	27030941	Bn-A02-p27030941		AA	NC	BB	BB	BB	AB	AA	AA	BB	BB	NC	NC	NC	NC	BB	NC	NC	NC	BB	NC	NC	BB	BB	BB	NC	NC	NC	BB	BB	NC	NC	NC	BB	NC	NC	BB	NC	NC	BB	NC	NC	NC	NC	NC	NC
A02_221	A02	27109424	Bn-A02-p27109424		AA	NC	BB	BB	BB	AB	AA	AA	BB	BB	NC	NC	NC	NC	BB	NC	NC	NC	BB	NC	NC	BB	BB	BB	NC	NC	NC	BB	BB	NC	NC	NC	BB	NC	NC	BB	NC	NC	BB	NC	NC	NC	NC	NC	NC
A02_222	A02	27110006	Bn-A02-p27110006		AA	NC	BB	BB	BB	AB	AA	AA	BB	BB	NC	NC	NC	NC	BB	NC	NC	NC	BB	NC	NC	BB	BB	BB	NC	NC	NC	BB	BB	NC	NC	NC	BB	NC	NC	BB	NC	NC	BB	NC	NC	NC	NC	NC	NC
A02_223	A02	27111963	Bn-A02-p27111963		AA	NC	BB	BB	BB	AB	AA	AA	BB	BB	NC	NC	NC	NC	BB	NC	NC	NC	BB	NC	NC	BB	BB	BB	NC	NC	NC	BB	BB	NC	NC	NC	BB	NC	NC	BB	NC	NC	BB	NC	NC	NC	NC	NC	NC
A02_224	A02	27124090	Bn-A02-p27124090		AA	NC	BB	BB	BB	AB	AA	AA	BB	BB	NC	NC	NC	NC	BB	NC	NC	NC	BB	NC	NC	BB	BB	BB	NC	NC	NC	BB	BB	NC	NC	NC	BB	NC	NC	BB	NC	NC	BB	NC	NC	NC	NC	NC	NC
A02_225	A02	27125319	Bn-A02-p27125319		AA	NC	BB	BB	BB	AB	AA	AA	BB	BB	NC	NC	NC	NC	BB	NC	NC	NC	BB	NC	NC	BB	BB	BB	NC	NC	NC	BB	BB	NC	NC	NC	BB	NC	NC	BB	NC	NC	BB	NC	NC	NC	NC	NC	NC
A02_226	A02	27179350	Bn-A02-p27179350		AA	NC	BB	BB	BB	AB	AA	AA	BB	BB	NC	NC	NC	NC	BB	NC	NC	NC	BB	NC	NC	BB	BB	BB	NC	NC	NC	BB	BB	NC	NC	NC	BB	NC	NC	BB	NC	NC	BB	NC	NC	NC	NC	NC	NC
A02_227	A02	27180049	Bn-A02-p27180049		AA	NC	BB	BB	BB	AB	AA	AA	BB	BB	NC	NC	NC	NC	BB	NC	NC	NC	BB	NC	NC	BB	BB	BB	NC	NC	NC	BB	BB	NC	NC	NC	BB	NC	NC	BB	NC	NC	BB	NC	NC	NC	NC	NC	NC
A02_228	A02	27288011	Bn-A02-p27288011		AA	NC	BB	BB	BB	AB	AA	AA	BB	BB	NC	NC	NC	NC	BB	NC	NC	NC	BB	NC	NC	BB	BB	BB	NC	NC	NC	BB	BB	NC	NC	NC	BB	NC	NC	BB	NC	NC	BB	NC	NC	NC	NC	NC	NC
A02_229	A02	27288044	Bn-A02-p27288044		AA	NC	BB	BB	BB	AB	AA	AA	BB	BB	NC	NC	NC	NC	BB	NC	NC	NC	BB	NC	NC	BB	BB	BB	NC	NC	NC	BB	BB	NC	NC	NC	BB	NC	NC	BB	NC	NC	BB	NC	NC	NC	NC	NC	NC
A02_230	A02	27408435	Bn-A02-p27408435		AA	NC	BB	BB	BB	AB	AA	AA	BB	BB	NC	NC	NC	NC	BB	NC	NC	NC	BB	NC	NC	BB	BB	BB	NC	NC	NC	BB	BB	NC	NC	NC	BB	NC	NC	BB	NC	NC	BB	NC	NC	NC	NC	NC	NC
A02_231	A02	27414794	Bn-A02-p27414794		AA	NC	BB	BB	BB	AB	AA	AA	BB	BB	NC	NC	NC	NC	BB	NC	NC	NC	BB	NC	NC	BB	BB	BB	NC	NC	NC	BB	BB	NC	NC	NC	BB	NC	NC	BB	NC	NC	BB	NC	NC	NC	NC	NC	NC
A02_232	A02	27420743	Bn-A02-p27420743		AA	NC	BB	BB	BB	AB	AA	AA	BB	BB	NC	NC	NC	NC	BB	NC	NC	NC	BB	NC	NC	BB	BB	BB	NC	NC	NC	BB	BB	NC	NC	NC	BB	NC	NC	BB	NC	NC	BB	NC	NC	NC	NC	NC	NC
A02_233	A02	27834072	Bn-A02-p27834072		AA	NC	BB	BB	BB	AB	AA	AA	BB	BB	NC	NC	NC	NC	BB	NC	NC	NC	BB	NC	NC	BB	BB	BB	NC	NC	NC	BB	BB	NC	NC	NC	BB	NC	NC	BB	NC	NC	BB	NC	NC	NC	NC	NC	NC
A03_001	A03	23899	Bn-A03-p23899		AA	NC	BB	BB	BB	AB	AA	AA	AB	AB	NC	BB	BB	AB	BB	NC	AA	AA	AA	BB	BB	AA	AA	BB	AA	AA	NC	AA	AA	NC	BB	AA	AA	AA	AA	NC	AA	AA	AA	NC	BB	AA	AA	AA	AA
A03_002	A03	166402	Bn-A03-p166402		AA	NC	BB	BB	BB	AB	AA	AA	AB	AB	NC	BB	BB	AB	BB	NC	AA	AA	AA	BB	BB	AA	AA	BB	AA	AA	NC	AA	AA	NC	BB	AA	AA	AA	AA	NC	AA	AA	AA	NC	BB	AA	AA	AA	AA
A03_003	A03	187972	Bn-A03-p187972		AA	NC	BB	BB	BB	AB	AA	AA	AB	AB	NC	BB	BB	AB	BB	NC	AA	AA	AA	BB	BB	AA	AA	BB	AA	AA	NC	AA	AA	NC	BB	AA	AA	AA	AA	NC	AA	AA	AA	NC	BB	AA	AA	AA	AA
A03_004	A03	196636	Bn-A03-p196636		AA	NC	BB	BB	BB	AB	AA	AA	AB	AB	NC	BB	BB	AB	BB	NC	AA	AA	AA	BB	BB	AA	AA	BB	AA	AA	NC	AA	AA	NC	BB	AA	AA	AA	AA	NC	AA	AA	AA	NC	BB	AA	AA	AA	AA
A03_005	A03	203000	Bn-A03-p203000		AA	NC	BB	BB	BB	AB	AA	AA	AB	AB	NC	BB	BB	AB	BB	NC	AA	AA	AA	BB	BB	AA	AA	BB	AA	AA	NC	AA	AA	NC	BB	AA	AA	AA	AA	NC	AA	AA	AA	NC	BB	AA	AA	AA	AA
A03_006	A03	221207	Bn-A03-p221207		AA	NC	BB	BB	BB	AB	AA	AA	AB	AB	NC	BB	BB	AB	BB	NC	AA	AA	AA	BB	BB	AA	AA	BB	AA	AA	NC	AA	AA	NC	BB	AA	AA	AA	AA	NC	AA	AA	AA	NC	BB	AA	AA	AA	AA
A03_007	A03	235039	Bn-A03-p235039		AA	NC	BB	BB	BB	AB	AA	AA	AB	AB	NC	BB	BB	AB	BB	NC	AA	AA	AA	BB	BB	AA	AA	BB	AA	AA	NC	AA	AA	NC	BB	AA	AA	AA	AA	NC	AA	AA	AA	NC	BB	AA	AA	AA	AA
A03_008	A03	360880	Bn-A03-p360880		AA	NC	BB	BB	BB	AB	AA	AA	AB	AB	NC	BB	BB	AB	BB	NC	AA	AA	AA	BB	BB	AA	AA	BB	AA	AA	NC	AA	AA	NC	BB	AA	AA	AA	AA	NC	AA	AA	AA	NC	BB	AA	AA	AA	AA
A03_009	A03	708787	Bn-A03-p708787		AA	NC	BB	BB	BB	AB	AA	AA	AB	AB	NC	BB	BB	AB	BB	NC	AA	AA	AA	BB	BB	AA	AA	BB	AA	AA	NC	AA	AA	NC	BB	AA	AA	AA	AA	NC	AA	AA	AA	NC	BB	AA	AA	AA	AA
A03_010	A03	709005	Bn-A03-p709005		AA	NC	BB	BB	BB	AB	AA	AA	AB	AB	NC	BB	BB	AB	BB	NC	AA	AA	AA	BB	BB	AA	AA	BB	AA	AA	NC	AA	AA	NC	BB	AA	AA	AA	AA	NC	AA	AA	AA	NC	BB	AA	AA	AA	AA
A03_011	A03	835987	Bn-A03-p835987		AA	NC	BB	BB	BB	AB	AA	AA	AB	AB	NC	BB	BB	AB	BB	NC	AA	AA	AA	BB	BB	AA	AA	BB	AA	AA	NC	AA	AA	NC	BB	AA	AA	AA	AA	NC	AA	AA	AA	NC	BB	AA	AA	AA	AA
A03_012	A03	952091	Bn-A03-p952091		AA	NC	BB	BB	BB	AB	AA	AA	AB	AB	NC	BB	BB	AB	BB	NC	AA	AA	AA	BB	BB	AA	AA	BB	AA	AA	NC	AA	AA	NC	BB	AA	AA	AA	AA	AA	AA	AA	AA	NC	BB	AA	AA	AA	AA
A03_013	A03	1050437	Bn-A03-p1050437		AA	NC	BB	BB	BB	AB	AA	AA	AB	AB	NC	BB	BB	AB	BB	NC	AA	AA	AA	BB	BB	AA	AA	BB	AA	AA	NC	AA	AA	NC	BB	AA	AA	AA	AA	AA	AA	AA	AA	NC	BB	AA	AA	AA	AA
A03_014	A03	1067313	Bn-A03-p1067313		AA	NC	BB	BB	BB	AB	AA	AA	AB	AB	NC	BB	BB	AB	BB	NC	AA	AA	AA	BB	BB	AA	AA	BB	AA	AA	NC	AA	AA	NC	BB	AA	AA	AA	AA	AA	AA	AA	AA	NC	BB	AA	AA	AA	AA
A03_015	A03	1068165	Bn-A03-p1068165		AA	NC	BB	BB	BB	AB	AA	AA	AB	AB	NC	BB	BB	AB	BB	NC	AA	AA	AA	BB	BB	AA	AA	BB	AA	AA	NC	AA	AA	NC	BB	AA	AA	AA	AA	AA	AA	AA	AA	NC	BB	AA	AA	AA	AA
A03_016	A03	1089875	Bn-A03-p1089875		AA	NC	BB	BB	BB	AB	AA	AA	AB	AB	NC	BB	BB	AB	BB	NC	AA	AA	AA	BB	BB	AA	AA	BB	AA	AA	NC	AA	AA	NC	BB	AA	AA	AA	AA	AA	AA	AA	AA	NC	BB	AA	AA	AA	AA
A03_017	A03	1195712	Bn-A03-p1195712		AA	NC	BB	BB	BB	AB	AA	AA	AB	AB	NC	BB	BB	AB	BB	NC	AA	AA	AA	BB	BB	AA	AA	BB	AA	AA	NC	AA	AA	NC	BB	AA	AA	AA	AA	AA	AA	AA	AA	NC	BB	AA	AA	AA	AA
A03_018	A03	1218291	Bn-A03-p1218291		AA	NC	BB	BB	BB	AB	AA	AA	AB	AB	NC	BB	BB	AB	BB	NC	AA	AA	AA	BB	BB	AA	AA	BB	AA	AA	NC	AA	AA	NC	BB	AA	AA	AA	AA	AA	AA	AA	AA	NC	BB	AA	AA	AA	AA
A03_019	A03	1353309	Bn-A03-p1353309		AA	NC	BB	BB	BB	AB	AA	AA	AB	AB	NC	BB	BB	AB	BB	NC	AA	AA	AA	BB	BB	AA	AA	BB	AA	AA	NC	AA	AA	NC	BB	AA	AA	AA	AA	AA	AA	AA	AA	NC	BB	AA	AA	AA	AA
A03_020	A03	1354375	Bn-A03-p1354375		AA	NC	BB	BB	BB	AB	AA	AA	AB	AB	NC	BB	BB	AB	BB	NC	AA	AA	AA	BB	BB	AA	AA	BB	AA	AA	NC	AA	AA	NC	BB	AA	AA	AA	AA	AA	AA	AA	AA	NC	BB	AA	AA	AA	AA
A03_021	A03	1435886	Bn-A03-p1435886		AA	NC	BB	BB	NC	AB	AA	AA	AB	AB	NC	BB	BB	AB	BB	NC	AA	AA	BB	BB	BB	AA	AA	BB	AA	AA	NC	AA	AA	NC	BB	AA	AA	AA	AA	AA	AA	AA	AA	NC	BB	AA	AA	AA	AA
A03_022	A03	1507769	Bn-A03-p1507769		AA	NC	BB	BB	BB	AB	AA	AA	AB	AB	NC	BB	BB	AB	BB	NC	AA	AA	BB	BB	BB	AA	AA	BB	AA	AA	NC	AA	AA	NC	BB	AA	AA	AA	AA	AA	AA	AA	AA	NC	BB	AA	AA	AA	AA
A03_023	A03	1538555	Bn-A03-p1538555		AA	NC	BB	BB	BB	AB	AA	AA	AB	AB	NC	BB	BB	AB	BB	NC	AA	AA	BB	BB	BB	AA	AA	BB	AA	AA	NC	AA	AA	NC	BB	AA	AA	AA	AA	AA	AA	AA	AA	NC	BB	AA	AA	AA	AA
A03_024	A03	1596091	Bn-A03-p1596091		AA	NC	BB	BB	BB	AB	AA	AA	AB	AB	NC	BB	BB	AB	BB	NC	AA	AA	BB	BB	BB	AA	AA	BB	AA	AA	NC	AA	AA	NC	BB	AA	AA	AA	AA	AA	AA	AA	AA	NC	BB	AA	AA	AA	AA
A03_025	A03	1711856	Bn-A03-p1711856		AA	NC	BB	BB	BB	AB	AA	AA	AB	AB	NC	BB	BB	AB	BB	NC	AA	AA	BB	BB	BB	AA	AA	BB	AA	AA	NC	AA	AA	NC	BB	AA	AA	AA	AA	AA	AA	AA	AA	NC	BB	AA	AA	AA	AA
A03_026	A03	1716217	Bn-A03-p1716217		AA	NC	BB	BB	BB	AB	AA	AA	AB	AB	NC	BB	BB	AB	BB	NC	BB	AA	BB	BB	BB	AA	AA	BB	AA	AA	NC	AA	AA	NC	BB	AA	AA	AA	AA	AA	AA	AA	AA	NC	BB	AA	AA	AA	AA
A03_027	A03	2190638	Bn-A03-p2190638		AA	NC	BB	BB	NC	AB	AA	AA	AB	AB	NC	BB	BB	AB	BB	NC	BB	AA	BB	BB	BB	AA	AA	BB	AA	AA	NC	AA	AA	NC	BB	AA	AA	BB	AA	AA	AA	AA	AA	NC	BB	AA	AA	AA	AA
A03_028	A03	2311607	Bn-A03-p2311607		AA	NC	BB	BB	BB	AB	AA	AA	AB	AB	NC	BB	BB	AB	BB	NC	BB	AA	BB	BB	BB	AA	AA	BB	AA	AA	NC	AA	AA	NC	BB	AA	AA	BB	AA	AA	AA	AA	AA	NC	BB	AA	AA	AA	AA
A03_029	A03	2460475	Bn-A03-p2460475		AA	NC	BB	BB	BB	AB	AA	AA	AB	AB	NC	BB	BB	AB	BB	NC	BB	AA	BB	BB	BB	AA	AA	BB	AA	AA	NC	AA	AA	NC	BB	AA	AA	BB	AA	AA	AA	AA	AA	NC	BB	AA	AA	AA	AA
A03_030	A03	2695311	Bn-A03-p2695311		AA	NC	BB	BB	BB	AB	AA	AA	AB	AB	NC	AA	BB	AB	BB	NC	BB	AA	BB	BB	BB	AA	AA	BB	AA	AA	NC	AA	AA	NC	BB	AA	AA	BB	AA	AA	AA	AA	AA	NC	BB	AA	AA	AA	AA
A03_031	A03	2948695	Bn-A03-p2948695		AA	NC	BB	BB	BB	AB	AA	AA	AB	AB	NC	AA	BB	AB	BB	AA	BB	AA	BB	BB	BB	AA	AA	BB	AA	AA	NC	AA	AA	NC	BB	AA	AA	BB	AA	AA	AA	AA	AA	NC	BB	AA	AA	AA	AA
A03_032	A03	3074927	Bn-A03-p3074927		AA	NC	BB	BB	BB	AB	AA	AA	AB	AB	NC	AA	BB	AB	BB	AA	BB	AA	BB	BB	BB	AA	AA	BB	AA	AA	NC	AA	AA	NC	BB	AA	AA	BB	AA	AA	AA	AA	AA	NC	BB	AA	AA	AA	AA
A03_033	A03	3084593	Bn-A03-p3084593		AA	NC	BB	BB	BB	AB	AA	AA	AB	AB	NC	AA	BB	AB	BB	AA	BB	AA	BB	BB	BB	AA	AA	BB	AA	AA	NC	AA	AA	NC	BB	AA	AA	BB	AA	AA	AA	AA	AA	NC	BB	AA	AA	AA	AA
A03_034	A03	3098813	Bn-A03-p3098813		AA	NC	BB	BB	BB	AB	AA	AA	AB	AB	NC	AA	BB	AB	BB	AA	BB	AA	BB	BB	BB	AA	AA	BB	AA	AA	NC	AA	AA	NC	BB	AA	AA	BB	AA	AA	AA	AA	AA	NC	BB	AA	AA	AA	AA
A03_035	A03	3099901	Bn-A03-p3099901		AA	NC	BB	BB	BB	AB	AA	AA	AB	AB	NC	AA	BB	AB	BB	AA	BB	AA	BB	BB	BB	AA	AA	BB	AA	AA	NC	AA	AA	NC	BB	AA	AA	BB	AA	AA	AA	AA	AA	NC	BB	AA	AA	AA	AA
A03_036	A03	4193022	Bn-A03-p4193022		AA	NC	BB	BB	BB	AB	AA	AA	AB	AB	NC	AA	AA	AB	BB	AA	NC	AA	BB	BB	BB	AA	AA	BB	AA	AA	NC	AA	AA	AA	BB	AA	AA	AA	AA	AA	AA	AA	AA	AA	BB	AA	BB	AA	AA
A03_037	A03	4196989	Bn-A03-p4196989		AA	NC	BB	BB	BB	AB	AA	AA	AB	AB	NC	AA	AA	AB	BB	AA	NC	AA	BB	BB	BB	AA	AA	BB	AA	AA	NC	AA	AA	AA	BB	AA	AA	AA	AA	AA	AA	AA	AA	AA	BB	AA	BB	AA	AA
A03_038	A03	4205159	Bn-A03-p4205159		AA	NC	BB	BB	BB	AB	AA	AA	AB	AB	NC	AA	AA	AB	BB	AA	BB	AA	BB	BB	BB	AA	AA	BB	AA	AA	NC	AA	AA	AA	BB	AA	AA	AA	AA	AA	AA	AA	AA	AA	BB	AA	BB	AA	AA
A03_039	A03	4211072	Bn-A03-p4211072		AA	NC	BB	BB	BB	AB	AA	AA	AB	AB	NC	AA	AA	AB	BB	AA	BB	AA	BB	BB	BB	AA	AA	BB	AA	AA	NC	AA	AA	AA	BB	AA	AA	AA	AA	AA	AA	AA	AA	AA	BB	AA	BB	AA	AA
A03_040	A03	4232493	Bn-A03-p4232493		AA	NC	BB	BB	BB	AB	AA	AA	AB	AB	NC	AA	AA	AB	BB	AA	BB	AA	BB	BB	BB	AA	AA	BB	AA	AA	NC	AA	AA	AA	BB	AA	AA	AA	AA	AA	AA	AA	AA	AA	BB	AA	BB	AA	AA
A03_041	A03	4309562	Bn-A03-p4309562		AA	NC	BB	BB	BB	AB	AA	AA	AB	AB	NC	AA	AA	AB	BB	AA	BB	AA	BB	BB	BB	AA	BB	BB	AA	AA	NC	AA	AA	AA	BB	AA	AA	AA	AA	AA	AA	AA	AA	AA	BB	AA	BB	AA	AA
A03_042	A03	4605838	Bn-A03-p4605838		AA	NC	BB	BB	BB	AB	AA	AA	AB	AB	NC	AA	AA	AB	BB	AA	BB	AA	BB	BB	BB	AA	BB	BB	AA	AA	NC	AA	AA	AA	BB	AA	AA	AA	AA	AA	BB	AA	AA	AA	BB	AA	BB	AA	AA
A03_043	A03	4606213	Bn-A03-p4606213		AA	NC	BB	BB	BB	AB	AA	AA	AB	AB	NC	AA	AA	AB	BB	AA	BB	AA	BB	BB	BB	AA	BB	BB	AA	AA	NC	AA	AA	AA	BB	AA	AA	AA	AA	AA	BB	AA	AA	AA	BB	AA	BB	AA	AA
A03_044	A03	4607120	Bn-A03-p4607120		AA	NC	BB	BB	BB	AB	AA	AA	AB	AB	NC	AA	AA	AB	BB	AA	BB	AA	BB	BB	BB	AA	BB	BB	AA	AA	NC	AA	AA	AA	BB	AA	AA	AA	AA	AA	BB	AA	AA	AA	BB	AA	BB	AA	AA
A03_045	A03	4673508	Bn-A03-p4673508		AA	NC	BB	BB	BB	AB	AA	AA	AB	AB	NC	AA	AA	AB	BB	AA	BB	AA	BB	BB	BB	AA	BB	BB	AA	AA	NC	AA	AA	AA	BB	AA	AA	AA	AA	AA	BB	AA	AA	AA	BB	AA	BB	AA	AA
A03_046	A03	4769653	Bn-A03-p4769653		AA	NC	BB	BB	BB	AB	AA	AA	AB	AB	NC	AA	AA	AB	BB	AA	BB	AA	BB	BB	BB	AA	BB	BB	AA	AA	NC	AA	AA	AA	BB	AA	AA	AA	AA	AA	BB	AA	AA	AA	BB	AA	BB	AA	AA
A03_047	A03	4879812	Bn-A03-p4879812		AA	NC	BB	BB	BB	AB	AA	AA	AB	AB	NC	AA	AA	AB	BB	AA	NC	AA	BB	AA	BB	AA	BB	BB	AA	AA	NC	AA	AA	AA	BB	AA	AA	AA	AA	AA	BB	AA	AA	AA	BB	AA	BB	AA	AA
A03_048	A03	4992039	Bn-A03-p4992039		AA	NC	BB	BB	BB	AB	AA	AA	AB	AB	NC	AA	AA	AB	BB	AA	BB	AA	BB	AA	BB	AA	BB	BB	AA	AA	NC	AA	AA	AA	BB	AA	AA	AA	AA	AA	BB	AA	AA	AA	BB	AA	BB	AA	AA
A03_049	A03	5180655	Bn-A03-p5180655		AA	NC	BB	BB	BB	AB	AA	AA	AB	AB	NC	AA	AA	AB	BB	AA	BB	AA	BB	AA	BB	AA	BB	BB	AA	AA	NC	AA	AA	AA	BB	AA	AA	AA	AA	AA	BB	AA	AA	AA	BB	AA	BB	AA	AA
A03_050	A03	5414946	Bn-A03-p5414946		AA	NC	BB	BB	BB	AB	AA	AA	AB	AB	NC	AA	AA	AB	BB	AA	BB	AA	BB	AA	BB	AA	BB	BB	AA	AA	NC	AA	AA	AA	BB	AA	AA	AA	AA	AA	BB	AA	AA	AA	BB	AA	BB	AA	AA
A03_051	A03	5434265	Bn-A03-p5434265		AA	NC	BB	BB	BB	AB	AA	AA	AB	AB	NC	AA	AA	AB	BB	AA	BB	AA	BB	AA	BB	AA	BB	BB	AA	AA	NC	AA	AA	AA	BB	AA	AA	AA	AA	AA	BB	AA	AA	AA	BB	AA	BB	AA	AA
A03_052	A03	5722009	Bn-A03-p5722009		AA	NC	BB	NC	NC	AB	AA	AA	AB	AB	NC	AA	AA	AB	BB	AA	BB	AA	BB	AA	BB	AA	BB	BB	AA	AA	NC	AA	AA	AA	BB	AA	AA	AA	AA	AA	BB	AA	AA	AA	BB	AA	BB	AA	AA
A03_053	A03	5741340	Bn-A03-p5741340		AA	NC	BB	BB	BB	AB	AA	AA	AB	AB	NC	AA	AA	AB	BB	AA	BB	AA	BB	AA	BB	AA	BB	BB	AA	AA	NC	AA	AA	AA	BB	AA	AA	AA	AA	AA	BB	AA	AA	AA	BB	AA	BB	AA	AA
A03_054	A03	5784532	Bn-A03-p5784532		AA	NC	BB	BB	BB	AB	AA	AA	AB	AB	NC	AA	AA	AB	BB	AA	BB	AA	BB	AA	BB	AA	BB	BB	AA	AA	NC	AA	AA	AA	BB	AA	AA	AA	AA	AA	BB	AA	AA	AA	BB	AA	BB	AA	AA
A03_055	A03	6335597	Bn-A03-p6335597		AA	NC	BB	BB	BB	AB	AA	AA	AB	AB	NC	AA	AA	AB	BB	AA	BB	AA	BB	AA	BB	AA	BB	BB	AA	AA	NC	AA	AA	AA	BB	AA	AA	AA	AA	AA	BB	AA	BB	AA	BB	AA	BB	AA	AA
A03_056	A03	6388604	Bn-A03-p6388604		AA	NC	BB	BB	BB	AB	AA	AA	AB	AB	NC	AA	AA	AB	BB	AA	NC	AA	BB	AA	BB	AA	BB	BB	AA	AA	NC	AA	AA	AA	BB	AA	AA	AA	AA	AA	BB	AA	BB	AA	BB	AA	BB	AA	AA
A03_057	A03	6576575	Bn-A03-p6576575		AA	NC	BB	BB	BB	AB	AA	AA	AB	AB	NC	AA	AA	AB	BB	AA	BB	AA	BB	AA	BB	AA	BB	BB	AA	AA	NC	AA	AA	AA	BB	AA	AA	AA	AA	AA	BB	AA	BB	AA	BB	AA	BB	AA	AA
A03_058	A03	6577213	Bn-A03-p6577213		AA	NC	BB	BB	BB	AB	AA	AA	AB	AB	NC	AA	AA	AB	BB	AA	BB	AA	BB	AA	BB	AA	BB	BB	AA	AA	NC	AA	AA	AA	BB	AA	AA	AA	AA	AA	BB	AA	BB	AA	BB	AA	BB	AA	AA
A03_059	A03	6677819	Bn-A03-p6677819		AA	NC	BB	BB	BB	AB	AA	AA	AB	AB	NC	AA	AA	AB	BB	AA	NC	AA	BB	AA	BB	AA	BB	BB	AA	AA	NC	AA	AA	AA	BB	AA	AA	AA	AA	AA	BB	AA	BB	AA	BB	AA	BB	AA	AA
A03_060	A03	6710651	Bn-A03-p6710651		AA	NC	BB	BB	BB	AB	AA	AA	AB	AB	NC	AA	AA	AB	BB	AA	BB	AA	BB	AA	BB	AA	BB	BB	AA	AA	NC	AA	AA	AA	BB	AA	AA	AA	AA	AA	BB	AA	BB	AA	BB	AA	BB	AA	AA
A03_061	A03	6760051	Bn-A03-p6760051		AA	NC	BB	BB	BB	AB	AA	AA	AB	AB	NC	AA	AA	AB	BB	AA	NC	AA	BB	AA	BB	AA	BB	BB	AA	AA	NC	AA	AA	AA	BB	AA	AA	AA	AA	AA	BB	AA	BB	AA	BB	AA	BB	AA	AA
A03_062	A03	6771876	Bn-A03-p6771876		AA	NC	BB	BB	BB	AB	AA	AA	AB	AB	NC	AA	AA	AB	BB	AA	NC	AA	BB	AA	BB	AA	BB	BB	AA	AA	NC	AA	AA	AA	BB	AA	AA	AA	AA	AA	BB	AA	BB	AA	BB	AA	BB	AA	AA
A03_063	A03	6781156	Bn-A03-p6781156		AA	NC	BB	BB	BB	AB	AA	AA	AB	AB	NC	AA	AA	AB	BB	AA	NC	AA	BB	AA	BB	AA	BB	BB	AA	AA	NC	AA	AA	AA	BB	AA	AA	AA	AA	AA	BB	AA	BB	AA	BB	AA	BB	AA	AA
A03_064	A03	6791851	Bn-A03-p6791851		AA	NC	BB	BB	BB	AB	AA	AA	AB	AB	NC	AA	AA	AB	BB	AA	BB	AA	BB	AA	BB	AA	BB	BB	AA	AA	NC	AA	AA	AA	BB	AA	AA	AA	AA	AA	BB	AA	BB	AA	BB	AA	BB	AA	AA
A03_065	A03	7007377	Bn-A03-p7007377		AA	NC	BB	BB	BB	AB	AA	AA	AB	AB	NC	AA	AA	AB	BB	AA	BB	AA	BB	AA	BB	AA	BB	BB	AA	AA	NC	AA	AA	AA	BB	AA	AA	AA	AA	AA	BB	AA	BB	AA	BB	AA	BB	AA	AA
A03_066	A03	7049396	Bn-A03-p7049396		AA	NC	BB	BB	BB	AB	AA	AA	AB	AB	NC	AA	AA	AB	BB	AA	NC	AA	BB	AA	BB	AA	BB	BB	AA	AA	NC	AA	AA	AA	BB	AA	AA	AA	AA	AA	BB	AA	BB	AA	BB	AA	BB	AA	AA
A03_067	A03	7085943	Bn-A03-p7085943		AA	NC	BB	BB	BB	AB	AA	AA	AB	AB	NC	AA	AA	AB	BB	AA	NC	AA	BB	AA	BB	AA	BB	BB	AA	AA	NC	AA	AA	AA	BB	AA	AA	AA	AA	AA	BB	AA	BB	AA	BB	AA	BB	AA	AA
A03_068	A03	7094698	Bn-A03-p7094698		AA	NC	BB	BB	BB	AB	AA	AA	AB	AB	NC	AA	AA	AB	BB	AA	BB	AA	BB	AA	BB	AA	BB	BB	AA	AA	NC	AA	AA	AA	BB	AA	AA	AA	AA	AA	BB	AA	BB	AA	BB	AA	BB	AA	AA
A03_069	A03	7110332	Bn-A03-p7110332		AA	NC	BB	BB	NC	AB	AA	AA	AB	AB	NC	AA	AA	AB	BB	AA	BB	AA	BB	AA	BB	AA	BB	BB	AA	AA	NC	AA	AA	AA	BB	AA	AA	AA	AA	AA	BB	AA	BB	AA	BB	AA	BB	AA	AA
A03_070	A03	7177504	Bn-A03-p7177504		AA	NC	BB	BB	BB	AB	AA	AA	AB	AB	NC	AA	AA	AB	BB	AA	NC	AA	BB	AA	BB	AA	BB	BB	AA	AA	NC	AA	AA	AA	BB	AA	AA	AA	AA	AA	BB	AA	BB	AA	BB	AA	BB	AA	AA
A03_071	A03	7177776	Bn-A03-p7177776		AA	NC	BB	BB	BB	AB	AA	AA	AB	AB	NC	AA	AA	AB	BB	AA	NC	AA	BB	AA	BB	AA	BB	BB	AA	AA	NC	AA	AA	AA	BB	AA	AA	AA	AA	AA	BB	AA	BB	AA	BB	AA	BB	AA	AA
A03_072	A03	7178650	Bn-A03-p7178650		AA	NC	BB	BB	BB	AB	AA	AA	AB	AB	NC	AA	AA	AB	BB	AA	NC	AA	BB	AA	BB	AA	BB	BB	AA	AA	NC	AA	AA	AA	BB	AA	AA	AA	AA	AA	BB	AA	BB	AA	BB	AA	BB	AA	AA
A03_073	A03	7178917	Bn-A03-p7178917		AA	NC	BB	BB	BB	AB	AA	AA	AB	AB	NC	AA	AA	AB	BB	AA	NC	AA	BB	AA	BB	AA	BB	BB	AA	AA	NC	AA	AA	AA	BB	AA	AA	AA	AA	AA	BB	AA	BB	AA	BB	AA	BB	AA	AA
A03_074	A03	7228783	Bn-A03-p7228783		AA	NC	BB	BB	BB	AB	AA	AA	AB	AB	NC	AA	AA	AB	BB	AA	BB	AA	BB	AA	BB	AA	BB	BB	AA	AA	NC	AA	AA	AA	BB	AA	AA	AA	AA	AA	BB	AA	BB	AA	BB	AA	BB	AA	AA
A03_075	A03	7234862	Bn-A03-p7234862		AA	NC	BB	BB	BB	AB	AA	AA	AB	AB	NC	AA	AA	AB	BB	AA	BB	AA	BB	AA	BB	AA	BB	BB	AA	AA	NC	AA	AA	AA	BB	AA	AA	AA	AA	AA	BB	AA	BB	AA	BB	AA	BB	AA	AA
A03_076	A03	7239260	Bn-A03-p7239260		AA	NC	BB	BB	BB	AB	AA	AA	AB	AB	NC	AA	AA	AB	BB	AA	NC	AA	BB	AA	BB	AA	BB	BB	AA	AA	NC	AA	AA	AA	BB	AA	AA	AA	AA	AA	BB	AA	BB	AA	BB	AA	BB	AA	AA
A03_077	A03	7366783	Bn-A03-p7366783		AA	NC	BB	BB	BB	AB	AA	AA	AB	AB	NC	AA	AA	AB	BB	AA	BB	AA	BB	AA	BB	AA	BB	BB	AA	AA	NC	AA	AA	AA	BB	AA	AA	AA	AA	AA	BB	AA	BB	AA	BB	AA	BB	AA	AA
A03_078	A03	7514678	Bn-A03-p7514678		AA	NC	BB	BB	BB	AB	AA	AA	AB	AB	NC	AA	AA	AB	BB	AA	NC	AA	BB	AA	BB	AA	BB	BB	AA	AA	NC	AA	AA	AA	BB	AA	AA	AA	AA	AA	BB	AA	BB	AA	BB	AA	BB	AA	AA
A03_079	A03	7521958	Bn-A03-p7521958		AA	NC	BB	BB	BB	AB	AA	AA	AB	AB	NC	AA	AA	AB	BB	AA	BB	AA	BB	AA	BB	AA	BB	BB	AA	AA	NC	AA	AA	AA	BB	AA	AA	AA	AA	AA	BB	AA	BB	AA	BB	AA	BB	AA	AA
A03_080	A03	7555264	Bn-A03-p7555264		AA	NC	BB	BB	BB	AB	AA	AA	AB	AB	NC	AA	AA	AB	BB	AA	BB	AA	BB	AA	BB	AA	BB	BB	AA	AA	NC	AA	AA	AA	BB	AA	AA	AA	AA	AA	BB	AA	BB	AA	BB	AA	BB	AA	AA
A03_081	A03	7572109	Bn-A03-p7572109		AA	NC	BB	BB	BB	AB	AA	AA	AB	AB	NC	AA	AA	AB	BB	AA	BB	AA	BB	AA	BB	AA	BB	BB	AA	AA	NC	AA	AA	AA	BB	AA	AA	AA	AA	AA	BB	NC	BB	AA	BB	AA	BB	AA	AA
A03_082	A03	7582235	Bn-A03-p7582235		AA	NC	BB	BB	BB	AB	AA	AA	AB	AB	NC	AA	AA	AB	BB	AA	BB	AA	BB	AA	BB	AA	BB	BB	AA	AA	NC	AA	AA	AA	BB	AA	AA	AA	AA	AA	BB	NC	BB	AA	BB	AA	BB	AA	AA
A03_083	A03	7597598	Bn-A03-p7597598		AA	NC	BB	BB	BB	AB	AA	AA	AB	AB	NC	AA	AA	AB	BB	AA	BB	AA	BB	AA	BB	AA	BB	BB	AA	AA	NC	AA	AA	AA	BB	AA	AA	AA	AA	AA	BB	NC	BB	AA	BB	AA	BB	AA	AA
A03_084	A03	7631083	Bn-A03-p7631083		AA	NC	BB	BB	BB	AB	AA	AA	AB	AB	NC	AA	AA	AB	BB	AA	BB	AA	BB	AA	BB	AA	BB	BB	AA	AA	NC	AA	AA	AA	BB	AA	AA	AA	AA	AA	BB	NC	BB	AA	BB	AA	BB	AA	AA
A03_085	A03	7818503	Bn-A03-p7818503		AA	NC	BB	BB	BB	AB	AA	AA	AB	AB	NC	AA	AA	AB	BB	AA	NC	AA	BB	AA	BB	AA	BB	BB	AA	AA	NC	AA	AA	AA	BB	AA	AA	AA	AA	AA	BB	NC	BB	AA	BB	AA	BB	AA	AA
A03_086	A03	7870541	Bn-A03-p7870541		AA	NC	BB	BB	BB	AB	AA	AA	AB	AB	NC	AA	AA	AB	BB	AA	BB	AA	BB	AA	BB	AA	BB	BB	AA	AA	NC	AA	AA	AA	BB	AA	AA	AA	AA	AA	BB	NC	BB	AA	BB	AA	BB	AA	AA
A03_087	A03	7943450	Bn-A03-p7943450		AA	NC	BB	BB	BB	AB	AA	AA	AB	AB	NC	AA	AA	AB	BB	AA	BB	AA	BB	AA	BB	AA	BB	BB	AA	AA	NC	AA	AA	AA	BB	AA	AA	AA	AA	AA	BB	NC	BB	AA	BB	AA	BB	AA	AA
A03_088	A03	7969685	Bn-A03-p7969685		AA	NC	BB	BB	NC	AB	AA	AA	AB	AB	NC	AA	AA	AB	BB	AA	NC	AA	BB	AA	BB	AA	BB	BB	AA	AA	NC	AA	AA	AA	BB	AA	AA	AA	AA	AA	BB	NC	BB	AA	BB	AA	BB	AA	AA
A03_089	A03	8008867	Bn-A03-p8008867		AA	NC	BB	BB	BB	AB	AA	AA	AB	AB	NC	AA	AA	AB	BB	AA	BB	AA	BB	AA	BB	AA	BB	BB	AA	AA	NC	AA	AA	AA	BB	AA	AA	AA	AA	AA	BB	NC	BB	AA	BB	AA	BB	AA	AA
A03_090	A03	8170734	Bn-A03-p8170734		AA	NC	BB	BB	BB	AB	AA	AA	AB	AB	NC	AA	AA	AB	BB	AA	BB	AA	BB	AA	BB	AA	BB	BB	AA	AA	NC	AA	AA	AA	BB	AA	AA	AA	AA	AA	BB	NC	BB	AA	BB	AA	BB	AA	AA
A03_091	A03	8171211	Bn-A03-p8171211		AA	NC	BB	BB	BB	AB	AA	AA	AB	AB	NC	AA	AA	AB	BB	AA	BB	AA	BB	AA	BB	AA	BB	BB	AA	AA	NC	AA	AA	AA	BB	AA	AA	AA	AA	AA	BB	NC	BB	AA	BB	AA	BB	AA	AA
A03_092	A03	8333536	Bn-A03-p8333536		AA	NC	BB	BB	BB	AB	AA	AA	AB	AB	NC	AA	AA	AB	BB	AA	BB	AA	BB	AA	BB	AA	BB	BB	AA	AA	NC	AA	AA	AA	BB	AA	AA	AA	AA	AA	BB	NC	BB	AA	BB	AA	BB	AA	AA
A03_093	A03	8337135	Bn-A03-p8337135		AA	NC	BB	BB	BB	AB	AA	AA	AB	AB	NC	AA	AA	AB	BB	AA	BB	AA	BB	AA	BB	AA	BB	BB	AA	AA	NC	AA	AA	AA	BB	AA	AA	AA	AA	AA	BB	NC	BB	AA	BB	AA	BB	AA	AA
A03_094	A03	8395621	Bn-A03-p8395621		AA	NC	BB	BB	BB	AB	AA	AA	AB	AB	NC	AA	AA	AB	BB	AA	BB	AA	BB	AA	BB	AA	BB	BB	AA	AA	NC	AA	AA	AA	BB	AA	AA	AA	AA	AA	BB	NC	BB	AA	BB	AA	BB	AA	AA
A03_095	A03	8554739	Bn-A03-p8554739		AA	NC	BB	BB	BB	NC	AA	AA	AB	AB	NC	AA	AA	AB	BB	AA	BB	AA	BB	AA	BB	AA	BB	BB	AA	AA	NC	AA	AA	AA	BB	AA	AA	AA	AA	AA	BB	NC	BB	AA	BB	AA	BB	AA	AA
A03_096	A03	8631833	Bn-A03-p8631833		AA	NC	BB	BB	BB	AB	AA	AA	AB	AB	NC	AA	AA	AB	BB	AA	BB	AA	BB	AA	BB	AA	BB	BB	AA	AA	NC	AA	AA	AA	BB	AA	AA	AA	AA	AA	BB	NC	BB	AA	BB	AA	BB	AA	AA
A03_097	A03	9047380	Bn-A03-p9047380		AA	NC	BB	BB	BB	AB	AA	AA	AB	AB	NC	AA	AA	AB	BB	AA	NC	AA	BB	AA	BB	AA	BB	BB	AA	AA	NC	AA	AA	AA	BB	AA	AA	AA	AA	AA	BB	NC	BB	AA	BB	AA	BB	AA	AA
A03_098	A03	9093699	Bn-A03-p9093699		AA	NC	BB	BB	BB	AB	AA	AA	AB	AB	NC	AA	AA	AB	BB	AA	BB	AA	BB	AA	BB	AA	BB	BB	AA	AA	NC	AA	AA	AA	BB	AA	AA	AA	AA	AA	BB	NC	BB	AA	BB	AA	BB	AA	AA
A03_099	A03	9124799	Bn-A03-p9124799		AA	NC	BB	BB	BB	AB	AA	AA	AB	AB	NC	AA	AA	AB	BB	AA	BB	AA	BB	AA	BB	AA	BB	BB	AA	AA	NC	AA	AA	AA	BB	AA	AA	AA	AA	AA	BB	NC	BB	AA	BB	AA	BB	AA	AA
A03_100	A03	9186605	Bn-A03-p9186605		AA	NC	BB	BB	BB	AB	AA	AA	AB	AB	NC	AA	AA	AB	BB	AA	NC	AA	BB	AA	BB	AA	BB	BB	AA	AA	NC	AA	AA	AA	BB	AA	AA	AA	AA	AA	BB	NC	BB	AA	BB	AA	BB	AA	AA
A03_101	A03	9208735	Bn-A03-p9208735		AA	NC	BB	BB	BB	AB	AA	AA	AB	AB	NC	AA	AA	AB	BB	AA	BB	AA	BB	AA	BB	AA	BB	BB	AA	AA	NC	AA	AA	AA	BB	AA	AA	AA	AA	AA	BB	NC	BB	AA	BB	AA	BB	AA	AA
A03_102	A03	9246222	Bn-A03-p9246222		AA	NC	BB	BB	BB	AB	AA	AA	AB	AB	NC	AA	AA	AB	BB	AA	NC	AA	BB	AA	BB	AA	BB	BB	AA	AA	NC	AA	AA	AA	BB	AA	AA	AA	AA	AA	BB	NC	BB	AA	BB	AA	BB	AA	AA
A03_103	A03	9338698	Bn-A03-p9338698		AA	NC	BB	BB	BB	AB	AA	AA	AB	AB	NC	AA	AA	AB	BB	AA	BB	AA	BB	AA	BB	AA	BB	BB	AA	AA	NC	AA	AA	AA	BB	AA	AA	AA	AA	AA	BB	NC	BB	AA	BB	AA	BB	AA	AA
A03_104	A03	9429437	Bn-A03-p9429437		AA	NC	BB	BB	BB	AB	AA	AA	AB	AB	NC	AA	AA	AB	BB	AA	BB	AA	BB	AA	BB	AA	BB	BB	AA	AA	NC	AA	AA	AA	BB	AA	AA	AA	AA	AA	BB	NC	BB	AA	BB	AA	BB	AA	AA
A03_105	A03	9439893	Bn-A03-p9439893		AA	NC	BB	BB	BB	AB	AA	AA	AB	AB	NC	AA	AA	AB	BB	AA	NC	AA	BB	AA	BB	AA	BB	BB	AA	AA	NC	AA	AA	AA	BB	AA	AA	AA	AA	AA	BB	NC	BB	AA	BB	AA	BB	AA	AA
A03_106	A03	9480203	Bn-A03-p9480203		AA	NC	BB	BB	BB	AB	AA	AA	AB	AB	NC	AA	AA	AB	BB	AA	BB	AA	BB	AA	BB	AA	BB	BB	AA	AA	NC	AA	AA	AA	BB	AA	AA	AA	AA	AA	BB	NC	BB	AA	BB	AA	BB	AA	AA
A03_107	A03	9601581	Bn-A03-p9601581		AA	NC	BB	BB	BB	AB	AA	AA	AB	AB	NC	AA	AA	AB	BB	AA	BB	AA	BB	AA	BB	AA	BB	BB	AA	AA	NC	AA	AA	AA	BB	AA	AA	AA	AA	AA	BB	NC	BB	AA	BB	AA	BB	AA	AA
A03_108	A03	9638708	Bn-A03-p9638708		AA	NC	BB	BB	BB	AB	AA	AA	AB	AB	NC	AA	AA	AB	BB	AA	BB	AA	BB	AA	BB	AA	BB	BB	AA	AA	NC	AA	AA	AA	BB	AA	AA	AA	AA	AA	BB	BB	BB	AA	BB	AA	BB	AA	AA
A03_109	A03	9939018	Bn-A03-p9939018		AA	NC	BB	BB	BB	AB	AA	AA	AB	AB	NC	AA	AA	AB	BB	AA	BB	AA	BB	AA	BB	AA	BB	BB	AA	AA	NC	AA	AA	AA	BB	AA	AA	AA	AA	AA	BB	BB	BB	AA	BB	AA	BB	AA	AA
A03_110	A03	10010569	Bn-A03-p10010569		AA	NC	BB	BB	BB	AB	AA	AA	AB	AB	NC	AA	AA	AB	BB	AA	BB	AA	BB	AA	BB	AA	BB	BB	AA	AA	NC	AA	AA	AA	BB	AA	AA	AA	AA	AA	BB	BB	BB	AA	BB	AA	BB	AA	AA
A03_111	A03	10248162	Bn-A03-p10248162		AA	NC	BB	BB	BB	AB	AA	AA	AB	AB	NC	AA	AA	BB	BB	AA	NC	AA	BB	AA	BB	AA	BB	BB	AA	AA	BB	AA	AA	AA	BB	AA	AA	AA	AA	AA	BB	BB	BB	AA	BB	AA	BB	AA	AA
A03_112	A03	10482765	Bn-A03-p10482765		AA	NC	BB	BB	BB	AB	AA	AA	AB	AB	NC	AA	AA	BB	BB	AA	BB	AA	BB	AA	BB	AA	BB	BB	AA	AA	BB	AA	AA	AA	BB	AA	AA	AA	BB	AA	BB	BB	BB	AA	BB	AA	BB	AA	AA
A03_113	A03	10565738	Bn-A03-p10565738		AA	NC	BB	BB	BB	AB	AA	AA	AB	AB	NC	AA	AA	BB	BB	AA	BB	AA	BB	AA	BB	AA	BB	BB	AA	AA	BB	AA	AA	AA	BB	AA	AA	AA	BB	AA	BB	BB	BB	AA	BB	AA	BB	AA	AA
A03_114	A03	10566503	Bn-A03-p10566503		AA	NC	BB	BB	NC	AB	AA	AA	AB	AB	NC	AA	AA	BB	BB	AA	BB	AA	BB	AA	BB	AA	BB	BB	AA	AA	BB	AA	AA	AA	BB	AA	AA	AA	BB	AA	BB	BB	BB	AA	BB	AA	BB	AA	AA
A03_115	A03	10617866	Bn-A03-p10617866		AA	NC	BB	BB	BB	AB	AA	AA	AB	AB	NC	AA	AA	BB	BB	AA	BB	AA	BB	AA	BB	AA	BB	BB	AA	AA	BB	AA	AA	AA	BB	AA	AA	AA	BB	AA	BB	BB	BB	AA	BB	AA	BB	AA	AA
A03_116	A03	10640254	Bn-A03-p10640254		AA	NC	BB	BB	BB	AB	AA	AA	AB	AB	NC	AA	AA	BB	BB	AA	BB	AA	BB	AA	BB	AA	BB	BB	AA	AA	BB	AA	AA	AA	BB	AA	AA	AA	BB	AA	BB	BB	BB	AA	BB	AA	BB	AA	AA
A03_117	A03	10723484	Bn-A03-p10723484		AA	NC	BB	BB	BB	AB	AA	AA	AB	AB	NC	AA	AA	BB	BB	NC	BB	AA	BB	AA	BB	AA	BB	BB	AA	AA	BB	AA	AA	AA	BB	AA	AA	AA	BB	AA	BB	BB	BB	AA	BB	AA	BB	AA	AA
A03_118	A03	10862251	Bn-A03-p10862251		AA	NC	BB	BB	BB	AB	AA	AA	AB	AB	NC	AA	AA	BB	BB	NC	BB	AA	BB	AA	BB	AA	BB	BB	AA	AA	BB	AA	AA	AA	BB	AA	AA	AA	BB	AA	BB	BB	BB	AA	BB	AA	BB	AA	AA
A03_119	A03	10889554	Bn-A03-p10889554		AA	NC	BB	BB	BB	AB	AA	AA	AB	AB	NC	AA	AA	BB	BB	NC	BB	AA	BB	AA	BB	AA	BB	BB	AA	AA	BB	AA	AA	AA	BB	AA	AA	AA	BB	AA	BB	BB	BB	AA	BB	AA	BB	AA	AA
A03_120	A03	10930541	Bn-A03-p10930541		AA	NC	BB	BB	BB	AB	NC	NC	AB	AB	NC	AA	AA	BB	BB	NC	BB	AA	BB	AA	BB	AA	BB	BB	AA	AA	BB	AA	AA	AA	BB	AA	AA	AA	BB	AA	BB	BB	BB	AA	BB	AA	BB	AA	AA
A03_121	A03	10964511	Bn-A03-p10964511		AA	NC	BB	BB	BB	AB	AA	NC	AB	AB	NC	AA	AA	BB	BB	NC	BB	AA	BB	AA	BB	AA	BB	BB	AA	AA	BB	AA	AA	AA	BB	AA	AA	AA	BB	AA	BB	BB	BB	AA	BB	AA	BB	AA	AA
A03_122	A03	11053758	Bn-A03-p11053758		AA	NC	BB	BB	BB	AB	AA	AA	AB	AB	NC	AA	AA	BB	BB	NC	BB	AA	BB	AA	BB	AA	BB	BB	AA	AA	BB	AA	BB	AA	BB	AA	AA	AA	BB	AA	BB	BB	BB	AA	BB	AA	BB	AA	AA
A03_123	A03	11070958	Bn-A03-p11070958		AA	NC	BB	BB	BB	AB	AA	AA	AB	AB	NC	AA	AA	BB	BB	NC	BB	AA	BB	AA	BB	AA	BB	BB	AA	AA	BB	AA	BB	AA	BB	AA	AA	AA	BB	AA	BB	BB	BB	AA	BB	AA	BB	AA	AA
A03_124	A03	11071010	Bn-A03-p11071010		AA	NC	BB	BB	BB	AB	AA	AA	AB	AB	NC	AA	AA	BB	BB	NC	BB	AA	BB	AA	BB	AA	BB	BB	AA	AA	BB	AA	BB	AA	BB	AA	AA	AA	BB	AA	BB	BB	BB	AA	BB	AA	BB	AA	AA
A03_125	A03	11071320	Bn-A03-p11071320		AA	NC	BB	BB	BB	AB	AA	AA	AB	AB	NC	AA	AA	BB	BB	NC	BB	AA	BB	AA	BB	AA	BB	BB	AA	AA	BB	AA	BB	AA	BB	AA	AA	AA	BB	AA	BB	BB	BB	AA	BB	AA	BB	AA	AA
A03_126	A03	11071640	Bn-A03-p11071640		AA	NC	BB	BB	BB	AB	AA	AA	AB	AB	NC	AA	AA	BB	BB	NC	BB	AA	BB	AA	BB	AA	BB	BB	AA	AA	BB	AA	BB	AA	BB	AA	AA	AA	BB	AA	BB	BB	BB	AA	BB	AA	BB	AA	AA
A03_127	A03	11133743	Bn-A03-p11133743		AA	NC	BB	BB	BB	AB	AA	AA	AB	AB	NC	AA	AA	BB	BB	NC	BB	AA	BB	AA	BB	AA	BB	BB	AA	AA	BB	AA	BB	AA	BB	AA	AA	AA	BB	AA	BB	BB	BB	AA	BB	AA	BB	AA	AA
A03_128	A03	11256138	Bn-A03-p11256138		AA	NC	BB	BB	BB	AB	AA	AA	AB	AB	NC	AA	AA	BB	BB	NC	BB	AA	BB	AA	BB	AA	BB	BB	AA	AA	BB	AA	BB	AA	BB	AA	AA	AA	BB	AA	BB	BB	BB	AA	BB	AA	BB	AA	AA
A03_129	A03	11256664	Bn-A03-p11256664		AA	NC	BB	BB	BB	AB	AA	AA	AB	AB	NC	AA	AA	BB	BB	NC	BB	AA	BB	AA	BB	AA	BB	BB	AA	AA	BB	AA	BB	AA	BB	AA	AA	AA	BB	AA	BB	BB	BB	AA	BB	AA	BB	AA	AA
A03_130	A03	11319722	Bn-A03-p11319722		AA	NC	BB	BB	BB	AB	AA	AA	AB	AB	NC	AA	AA	BB	BB	NC	BB	AA	BB	AA	BB	AA	BB	BB	AA	AA	BB	AA	BB	AA	BB	AA	AA	AA	BB	AA	BB	BB	BB	AA	BB	AA	BB	AA	AA
A03_131	A03	11319901	Bn-A03-p11319901		AA	NC	BB	BB	BB	AB	AA	AA	AB	AB	NC	AA	AA	BB	BB	NC	BB	AA	BB	AA	BB	AA	BB	BB	AA	AA	BB	AA	BB	AA	BB	AA	AA	AA	BB	AA	BB	BB	BB	AA	BB	AA	BB	AA	AA
A03_132	A03	11421511	Bn-A03-p11421511		AA	NC	BB	BB	NC	AB	AA	AA	AB	AB	NC	AA	AA	BB	BB	NC	BB	AA	BB	AA	BB	AA	BB	BB	AA	AA	BB	BB	BB	AA	BB	AA	AA	AA	BB	AA	BB	BB	BB	AA	BB	AA	BB	AA	AA
A03_133	A03	11456115	Bn-A03-p11456115		AA	NC	BB	BB	BB	AB	AA	AA	AB	AB	NC	AA	AA	BB	BB	NC	BB	AA	BB	AA	BB	AA	BB	BB	AA	AA	BB	BB	BB	AA	BB	AA	AA	AA	BB	AA	BB	BB	BB	AA	BB	AA	BB	AA	AA
A03_134	A03	11519012	Bn-A03-p11519012		AA	NC	BB	BB	BB	AB	AA	AA	AB	AB	NC	AA	AA	BB	BB	NC	BB	AA	BB	AA	BB	AA	BB	BB	AA	AA	BB	BB	BB	AA	BB	AA	AA	AA	BB	AA	BB	BB	BB	AA	BB	AA	BB	AA	AA
A03_135	A03	11519264	Bn-A03-p11519264		AA	NC	BB	BB	BB	AB	AA	AA	AB	AB	NC	AA	AA	BB	BB	NC	BB	AA	BB	AA	BB	AA	BB	BB	AA	AA	BB	BB	BB	AA	BB	AA	AA	AA	BB	AA	BB	BB	BB	AA	BB	AA	BB	AA	AA
A03_136	A03	11546520	Bn-A03-p11546520		AA	NC	BB	BB	NC	AB	AA	NC	AB	AB	NC	AA	AA	BB	BB	NC	BB	AA	BB	AA	BB	AA	BB	BB	AA	AA	BB	BB	BB	AA	BB	AA	AA	AA	BB	AA	BB	BB	BB	AA	BB	AA	BB	AA	AA
A03_137	A03	11549288	Bn-A03-p11549288		AA	NC	BB	BB	BB	AB	AA	AA	AB	AB	NC	AA	AA	BB	BB	NC	BB	AA	BB	AA	BB	AA	BB	BB	AA	AA	BB	BB	BB	AA	BB	AA	AA	AA	BB	AA	BB	BB	BB	AA	BB	AA	BB	AA	AA
A03_138	A03	11617534	Bn-A03-p11617534		AA	NC	BB	BB	BB	AB	AA	AA	AB	AB	NC	AA	AA	BB	BB	NC	BB	AA	BB	AA	BB	AA	BB	BB	AA	AA	BB	BB	BB	AA	BB	AA	AA	AA	BB	AA	BB	BB	BB	AA	BB	AA	BB	AA	AA
A03_139	A03	11626015	Bn-A03-p11626015		AA	NC	BB	BB	BB	AB	AA	AA	AB	AB	NC	AA	AA	BB	BB	NC	BB	AA	BB	AA	BB	AA	BB	BB	AA	AA	BB	BB	BB	AA	BB	AA	AA	AA	BB	AA	BB	BB	BB	AA	BB	AA	BB	AA	AA
A03_140	A03	11684352	Bn-A03-p11684352		AA	NC	BB	BB	BB	AB	AA	AA	AB	AB	NC	AA	AA	BB	BB	NC	BB	AA	BB	AA	BB	AA	BB	BB	AA	AA	BB	BB	BB	AA	BB	AA	AA	AA	BB	AA	BB	BB	BB	AA	BB	AA	BB	AA	AA
A03_141	A03	12186958	Bn-A03-p12186958		AA	NC	BB	BB	BB	AB	AA	AA	AB	AB	NC	AA	AA	BB	BB	NC	BB	AA	BB	AA	BB	AA	BB	BB	AA	AA	BB	BB	BB	AA	BB	AA	AA	AA	BB	AA	BB	BB	BB	AA	BB	AA	BB	AA	AA
A03_142	A03	12213267	Bn-A03-p12213267		AA	NC	BB	BB	BB	AB	AA	AA	AB	AB	NC	AA	AA	BB	BB	NC	BB	AA	BB	AA	BB	AA	BB	BB	AA	AA	BB	BB	BB	AA	BB	AA	AA	AA	BB	AA	BB	BB	BB	AA	BB	AA	BB	AA	AA
A03_143	A03	12279241	Bn-A03-p12279241		AA	NC	BB	BB	BB	AB	AA	AA	AB	AB	NC	AA	AA	BB	BB	NC	BB	AA	BB	AA	BB	AA	BB	BB	AA	AA	BB	BB	BB	AA	BB	AA	AA	AA	BB	AA	BB	BB	BB	AA	BB	AA	BB	AA	AA
A03_144	A03	12287907	Bn-A03-p12287907		AA	NC	BB	BB	BB	AB	AA	AA	AB	AB	NC	AA	AA	BB	BB	NC	BB	AA	BB	AA	BB	AA	BB	BB	AA	AA	BB	BB	BB	AA	BB	AA	AA	AA	BB	AA	BB	BB	BB	AA	BB	AA	BB	AA	AA
A03_145	A03	12308046	Bn-A03-p12308046		AA	NC	BB	BB	BB	AB	AA	AA	AB	AB	NC	AA	AA	BB	BB	NC	BB	AA	BB	AA	BB	AA	BB	BB	AA	AA	BB	BB	BB	AA	BB	AA	AA	AA	BB	AA	BB	BB	BB	AA	BB	AA	BB	AA	AA
A03_146	A03	12308276	Bn-A03-p12308276		AA	NC	BB	BB	BB	AB	AA	AA	AB	AB	NC	AA	AA	BB	BB	NC	BB	AA	BB	AA	BB	AA	BB	BB	AA	AA	BB	BB	BB	AA	BB	AA	AA	AA	BB	AA	BB	BB	BB	AA	BB	AA	BB	AA	AA
A03_147	A03	12308737	Bn-A03-p12308737		AA	NC	BB	BB	BB	AB	AA	AA	AB	AB	NC	AA	AA	BB	BB	NC	BB	AA	BB	AA	BB	AA	BB	BB	AA	AA	BB	BB	BB	AA	BB	AA	AA	AA	BB	AA	BB	BB	BB	AA	BB	AA	BB	AA	AA
A03_148	A03	12313036	Bn-A03-p12313036		AA	NC	BB	BB	BB	AB	AA	AA	AB	AB	NC	AA	AA	BB	BB	NC	BB	AA	BB	AA	BB	AA	BB	BB	AA	AA	BB	BB	BB	AA	BB	AA	AA	AA	BB	AA	BB	BB	BB	AA	BB	AA	BB	AA	AA
A03_149	A03	12322277	Bn-A03-p12322277		AA	NC	BB	BB	BB	AB	AA	AA	AB	AB	NC	AA	AA	BB	BB	NC	BB	AA	BB	AA	BB	AA	BB	BB	AA	AA	BB	BB	BB	AA	BB	AA	AA	AA	BB	AA	BB	BB	BB	AA	BB	AA	BB	AA	AA
A03_150	A03	12331575	Bn-A03-p12331575		AA	NC	BB	BB	BB	AB	AA	AA	AB	AB	NC	AA	AA	BB	BB	NC	BB	AA	BB	AA	BB	AA	BB	BB	AA	AA	BB	BB	BB	AA	BB	AA	AA	AA	BB	AA	BB	BB	BB	AA	BB	AA	BB	AA	AA
A03_151	A03	12332552	Bn-A03-p12332552		AA	NC	BB	BB	BB	NC	AA	AA	AB	AB	NC	AA	AA	BB	BB	NC	BB	AA	BB	AA	BB	AA	BB	BB	AA	AA	BB	BB	BB	AA	BB	AA	AA	AA	BB	AA	BB	BB	BB	AA	BB	AA	BB	AA	AA
A03_152	A03	12393711	Bn-A03-p12393711		AA	NC	BB	BB	BB	AB	AA	AA	AB	AB	NC	AA	AA	BB	BB	NC	BB	AA	BB	AA	BB	AA	BB	BB	AA	AA	BB	BB	BB	AA	BB	AA	AA	AA	BB	AA	BB	BB	BB	AA	BB	AA	BB	AA	AA
A03_153	A03	12457385	Bn-A03-p12457385		AA	NC	BB	BB	BB	AB	AA	AA	AB	AB	NC	AA	AA	BB	BB	NC	BB	AA	BB	AA	BB	AA	BB	BB	AA	AA	BB	BB	BB	AA	BB	AA	AA	AA	BB	AA	BB	BB	BB	AA	BB	AA	BB	AA	AA
A03_154	A03	12622050	Bn-A03-p12622050		AA	NC	BB	BB	BB	AB	AA	AA	AB	AB	NC	AA	AA	BB	BB	NC	BB	AA	BB	AA	BB	AA	BB	BB	AA	AA	BB	BB	BB	AA	BB	AA	AA	AA	BB	AA	BB	BB	BB	AA	BB	AA	BB	AA	AA
A03_155	A03	12639200	Bn-A03-p12639200		AA	NC	BB	BB	BB	AB	AA	AA	AB	AB	NC	AA	AA	BB	BB	NC	BB	AA	BB	AA	BB	AA	BB	BB	AA	AA	BB	BB	BB	AA	BB	AA	AA	AA	BB	AA	BB	BB	BB	AA	BB	AA	BB	AA	AA
A03_156	A03	12639319	Bn-A03-p12639319		AA	NC	BB	BB	BB	AB	AA	AA	AB	AB	NC	AA	AA	BB	BB	NC	BB	AA	BB	AA	BB	AA	BB	BB	AA	AA	BB	BB	BB	AA	BB	AA	AA	AA	BB	AA	BB	BB	BB	AA	BB	AA	BB	AA	AA
A03_157	A03	12820905	Bn-A03-p12820905		AA	NC	BB	BB	BB	AB	AA	AA	AB	AB	NC	AA	AA	BB	BB	NC	BB	AA	BB	AA	BB	AA	BB	BB	AA	AA	BB	BB	BB	AA	BB	AA	AA	AA	BB	AA	BB	BB	BB	AA	BB	AA	BB	AA	AA
A03_158	A03	12903591	Bn-A03-p12903591		AA	NC	BB	BB	BB	AB	AA	AA	AB	AB	NC	AA	AA	BB	BB	NC	BB	AA	BB	AA	BB	AA	BB	BB	AA	AA	BB	BB	BB	AA	BB	AA	AA	AA	BB	AA	BB	BB	BB	AA	BB	AA	BB	AA	AA
A03_159	A03	12933099	Bn-A03-p12933099		AA	NC	BB	BB	BB	AB	AA	AA	AB	AB	NC	AA	AA	BB	BB	NC	BB	AA	BB	AA	BB	AA	BB	BB	AA	AA	BB	BB	BB	AA	BB	AA	AA	AA	BB	AA	BB	BB	BB	AA	BB	AA	BB	AA	AA
A03_160	A03	13032037	Bn-A03-p13032037		AA	NC	BB	BB	BB	AB	AA	AA	AB	AB	NC	AA	AA	BB	BB	NC	BB	AA	BB	AA	BB	AA	BB	BB	AA	AA	BB	BB	BB	AA	BB	AA	AA	AA	BB	AA	BB	BB	BB	AA	BB	AA	BB	AA	AA
A03_161	A03	13039000	Bn-A03-p13039000		AA	NC	BB	BB	BB	AB	AA	AA	AB	AB	NC	AA	AA	BB	BB	NC	BB	AA	BB	AA	BB	AA	BB	BB	AA	AA	BB	BB	BB	AA	BB	AA	AA	AA	BB	AA	BB	BB	BB	AA	BB	AA	BB	AA	AA
A03_162	A03	13039285	Bn-A03-p13039285		AA	NC	BB	BB	BB	AB	AA	AA	AB	AB	NC	AA	AA	BB	BB	NC	BB	AA	BB	AA	BB	AA	BB	BB	AA	AA	BB	BB	BB	AA	BB	AA	AA	AA	BB	AA	BB	BB	BB	AA	BB	AA	BB	AA	AA
A03_163	A03	13099476	Bn-A03-p13099476		AA	NC	BB	BB	BB	AB	AA	AA	AB	AB	NC	AA	AA	BB	BB	NC	BB	AA	BB	AA	BB	AA	BB	BB	AA	AA	BB	BB	BB	AA	BB	AA	AA	AA	BB	AA	BB	BB	BB	AA	BB	AA	BB	AA	AA
A03_164	A03	13131453	Bn-A03-p13131453		AA	NC	BB	BB	BB	AB	AA	AA	AB	AB	NC	AA	AA	BB	BB	NC	BB	AA	BB	AA	BB	AA	BB	BB	AA	AA	BB	BB	BB	AA	BB	AA	AA	AA	BB	AA	BB	BB	BB	AA	BB	AA	BB	AA	AA
A03_165	A03	13169138	Bn-A03-p13169138		AA	NC	BB	BB	NC	AB	AA	AA	AB	AB	NC	AA	AA	BB	BB	NC	BB	AA	BB	AA	BB	AA	BB	BB	AA	AA	BB	BB	BB	AA	BB	AA	AA	AA	BB	AA	BB	BB	BB	AA	BB	AA	BB	AA	AA
A03_166	A03	13169346	Bn-A03-p13169346		AA	NC	BB	BB	NC	AB	AA	AA	AB	AB	NC	AA	AA	BB	BB	NC	BB	AA	BB	AA	BB	AA	BB	BB	AA	AA	BB	BB	BB	AA	BB	AA	AA	AA	BB	AA	BB	BB	BB	AA	BB	AA	BB	AA	AA
A03_167	A03	13236840	Bn-A03-p13236840		AA	NC	BB	BB	BB	AB	AA	AA	AB	AB	NC	AA	AA	BB	BB	NC	BB	AA	BB	AA	BB	AA	BB	BB	AA	BB	BB	BB	BB	AA	BB	AA	AA	AA	BB	AA	BB	BB	BB	AA	BB	AA	BB	AA	AA
A03_168	A03	13302882	Bn-A03-p13302882		AA	NC	BB	BB	BB	AB	AA	AA	AB	AB	NC	AA	AA	BB	BB	NC	BB	AA	BB	AA	BB	AA	BB	BB	AA	BB	BB	BB	BB	AA	BB	AA	AA	AA	BB	AA	BB	BB	BB	AA	BB	AA	BB	AA	AA
A03_169	A03	13451851	Bn-A03-p13451851		AA	NC	BB	BB	BB	AB	AA	AA	AB	AB	NC	AA	AA	BB	BB	NC	BB	AA	BB	AA	BB	AA	BB	BB	AA	BB	BB	BB	BB	AA	BB	AA	AA	AA	BB	AA	BB	BB	BB	AA	BB	AA	BB	AA	AA
A03_170	A03	13624310	Bn-A03-p13624310		AA	NC	BB	BB	BB	AB	AA	AA	AB	AB	NC	AA	AA	BB	BB	NC	BB	AA	BB	AA	BB	AA	BB	BB	AA	BB	BB	BB	BB	AA	BB	AA	AA	AA	BB	AA	BB	BB	BB	AA	BB	AA	BB	AA	AA
A03_171	A03	13746713	Bn-A03-p13746713		AA	NC	BB	BB	BB	AB	AA	AA	AB	AB	NC	AA	AA	BB	BB	NC	AA	AA	BB	AA	BB	AA	BB	BB	AA	BB	BB	BB	BB	AA	BB	AA	AA	AA	BB	AA	BB	BB	BB	AA	BB	AA	BB	AA	AA
A03_172	A03	13922405	Bn-A03-p13922405		AA	NC	BB	BB	BB	AB	AA	AA	AB	AB	NC	AA	AA	BB	BB	NC	AA	AA	BB	AA	BB	AA	BB	BB	AA	BB	BB	BB	BB	AA	BB	AA	AA	AA	BB	AA	BB	BB	BB	AA	BB	AA	BB	AA	AA
A03_173	A03	13925731	Bn-A03-p13925731		NC	NC	BB	BB	NC	AB	AA	AA	AB	AB	NC	AA	AA	BB	BB	NC	AA	AA	BB	AA	BB	AA	BB	BB	AA	BB	BB	BB	BB	AA	BB	AA	AA	AA	BB	AA	BB	BB	BB	AA	BB	AA	BB	AA	AA
A03_174	A03	13943992	Bn-A03-p13943992		AA	NC	BB	BB	BB	AB	AA	AA	AB	AB	NC	AA	AA	BB	BB	NC	AA	AA	BB	AA	BB	AA	BB	BB	AA	BB	BB	BB	BB	AA	BB	AA	AA	AA	BB	AA	BB	BB	BB	AA	BB	AA	BB	AA	AA
A03_175	A03	14023392	Bn-A03-p14023392		AA	NC	BB	BB	BB	AB	AA	AA	AB	AB	NC	AA	AA	BB	BB	NC	AA	AA	BB	AA	BB	AA	BB	BB	AA	BB	BB	BB	BB	AA	BB	AA	AA	AA	BB	AA	BB	BB	BB	AA	BB	AA	BB	AA	AA
A03_176	A03	14026999	Bn-A03-p14026999		AA	NC	BB	BB	BB	AB	AA	AA	AB	AB	NC	AA	AA	BB	BB	NC	AA	AA	BB	AA	BB	AA	BB	BB	AA	BB	BB	BB	BB	AA	BB	AA	AA	AA	BB	AA	BB	BB	BB	AA	BB	AA	BB	AA	AA
A03_177	A03	14113489	Bn-A03-p14113489		AA	NC	BB	BB	BB	AB	AA	AA	AB	AB	NC	AA	AA	BB	BB	NC	AA	BB	BB	AA	BB	AA	BB	BB	AA	BB	BB	BB	BB	AA	BB	AA	AA	AA	BB	AA	BB	BB	BB	AA	BB	AA	BB	AA	AA
A03_178	A03	14127649	Bn-A03-p14127649		AA	NC	BB	BB	BB	AB	AA	AA	AB	AB	NC	AA	AA	BB	BB	NC	AA	BB	BB	AA	BB	AA	BB	BB	AA	BB	BB	BB	BB	AA	BB	AA	AA	AA	BB	AA	BB	BB	BB	AA	BB	AA	BB	AA	AA
A03_179	A03	14282460	Bn-A03-p14282460		AA	NC	BB	BB	BB	AB	AA	AA	AB	AB	NC	AA	AA	BB	BB	NC	AA	BB	BB	AA	BB	AA	BB	BB	AA	BB	BB	BB	BB	AA	BB	AA	AA	AA	BB	AA	BB	BB	BB	AA	BB	AA	BB	AA	AA
A03_180	A03	14355646	Bn-A03-p14355646		AA	NC	BB	BB	BB	AB	AA	AA	AB	AB	NC	AA	AA	BB	BB	NC	AA	BB	BB	AA	BB	AA	BB	BB	AA	BB	BB	BB	BB	AA	BB	AA	AA	AA	BB	AA	BB	BB	BB	AA	BB	AA	BB	AA	AA
A03_181	A03	14385006	Bn-A03-p14385006		AA	NC	BB	BB	BB	AB	AA	AA	AB	AB	NC	AA	AA	BB	BB	NC	AA	BB	BB	AA	BB	AA	BB	BB	AA	BB	BB	BB	BB	AA	BB	AA	AA	AA	BB	AA	BB	BB	BB	AA	BB	AA	BB	AA	AA
A03_182	A03	14423477	Bn-A03-p14423477		AA	NC	BB	BB	BB	AB	AA	AA	AB	AB	NC	AA	AA	BB	BB	NC	AA	BB	BB	AA	BB	AA	BB	BB	AA	BB	BB	BB	BB	AA	BB	AA	AA	AA	BB	AA	BB	BB	BB	AA	BB	AA	BB	AA	AA
A03_183	A03	14447238	Bn-A03-p14447238		AA	NC	BB	BB	NC	AB	AA	NC	AB	AB	NC	AA	AA	BB	BB	NC	AA	BB	BB	AA	BB	AA	BB	BB	AA	BB	BB	BB	BB	AA	BB	AA	AA	AA	BB	AA	BB	BB	BB	AA	BB	AA	BB	AA	AA
A03_184	A03	14461008	Bn-A03-p14461008		AA	NC	BB	BB	BB	AB	AA	AA	AB	AB	NC	AA	AA	BB	BB	NC	AA	BB	BB	AA	BB	AA	BB	BB	AA	BB	BB	BB	BB	AA	BB	AA	AA	AA	BB	AA	BB	BB	BB	AA	BB	AA	BB	AA	AA
A03_185	A03	14462148	Bn-A03-p14462148		AA	NC	BB	BB	BB	AB	AA	AA	AB	AB	NC	AA	AA	BB	BB	NC	AA	BB	BB	AA	BB	AA	BB	BB	AA	BB	BB	BB	BB	AA	BB	AA	AA	AA	BB	AA	BB	BB	BB	AA	BB	AA	BB	AA	AA
A03_186	A03	14474478	Bn-A03-p14474478		AA	NC	BB	BB	BB	AB	AA	AA	AB	AB	NC	AA	AA	BB	BB	NC	AA	BB	BB	AA	BB	AA	BB	BB	AA	BB	BB	BB	BB	AA	BB	AA	AA	AA	BB	AA	BB	BB	BB	AA	BB	AA	BB	AA	AA
A03_187	A03	14611641	Bn-A03-p14611641		AA	NC	BB	BB	BB	AB	AA	AA	AB	AB	NC	AA	AA	BB	BB	NC	AA	BB	BB	AA	BB	AA	BB	BB	AA	BB	BB	BB	BB	AA	BB	AA	AA	AA	BB	AA	BB	BB	BB	AA	BB	AA	BB	AA	AA
A03_188	A03	15004059	Bn-A03-p15004059		AA	NC	BB	BB	BB	AB	AA	AA	AB	AB	NC	AA	AA	BB	BB	NC	AA	BB	BB	AA	BB	AA	BB	BB	AA	BB	BB	BB	BB	AA	BB	AA	AA	AA	BB	AA	BB	BB	BB	AA	BB	AA	BB	AA	AA
A03_189	A03	15077006	Bn-A03-p15077006		AA	NC	BB	BB	BB	AB	AA	AA	AB	AB	NC	AA	AA	BB	BB	NC	AA	BB	BB	AA	BB	AA	BB	BB	AA	BB	BB	BB	BB	AA	BB	AA	AA	AA	BB	AA	BB	BB	BB	AA	BB	AA	BB	AA	AA
A03_190	A03	15174986	Bn-A03-p15174986		AA	NC	BB	BB	BB	AB	AA	AA	AB	AB	NC	AA	AA	BB	BB	NC	AA	BB	BB	AA	BB	AA	BB	BB	AA	BB	BB	BB	BB	AA	BB	AA	AA	AA	BB	AA	BB	BB	BB	AA	BB	AA	BB	AA	AA
A03_191	A03	15237693	Bn-A03-p15237693		AA	NC	BB	BB	BB	AB	AA	AA	AB	AB	NC	AA	AA	BB	BB	NC	AA	BB	BB	AA	BB	AA	BB	BB	AA	BB	BB	BB	BB	AA	BB	AA	AA	AA	BB	AA	BB	BB	BB	AA	BB	AA	BB	AA	AA
A03_192	A03	15240794	Bn-A03-p15240794		AA	NC	BB	BB	BB	AB	AA	AA	AB	AB	NC	AA	AA	BB	BB	NC	AA	BB	BB	AA	BB	AA	BB	BB	AA	BB	BB	BB	BB	AA	BB	AA	AA	AA	BB	AA	BB	BB	BB	AA	BB	AA	BB	AA	AA
A03_193	A03	15300653	Bn-A03-p15300653		AA	NC	BB	BB	BB	AB	AA	AA	AB	AB	NC	AA	AA	BB	BB	NC	AA	BB	BB	AA	BB	AA	BB	BB	AA	BB	BB	BB	BB	AA	BB	AA	AA	AA	BB	AA	BB	BB	BB	AA	BB	AA	BB	AA	AA
A03_194	A03	15327921	Bn-A03-p15327921		AA	NC	BB	BB	BB	AB	AA	AA	AB	AB	NC	AA	AA	BB	BB	NC	AA	BB	BB	AA	BB	AA	BB	BB	AA	BB	BB	BB	BB	AA	BB	AA	AA	AA	BB	AA	BB	BB	BB	AA	BB	AA	BB	AA	AA
A03_195	A03	15351982	Bn-A03-p15351982		AA	NC	BB	BB	BB	AB	AA	AA	AB	AB	NC	AA	AA	BB	BB	NC	AA	BB	BB	AA	BB	AA	BB	BB	AA	BB	BB	BB	BB	AA	BB	AA	AA	AA	BB	AA	BB	BB	BB	AA	BB	AA	BB	AA	AA
A03_196	A03	15365259	Bn-A03-p15365259		AA	NC	BB	BB	BB	AB	AA	AA	AB	AB	NC	AA	AA	BB	BB	NC	AA	BB	BB	AA	BB	AA	BB	BB	AA	BB	BB	BB	BB	AA	BB	AA	AA	AA	BB	AA	BB	BB	BB	AA	BB	AA	BB	AA	AA
A03_197	A03	15404736	Bn-A03-p15404736		AA	NC	BB	BB	BB	AB	AA	AA	AB	AB	NC	AA	AA	BB	BB	NC	AA	BB	BB	AA	BB	AA	BB	BB	AA	BB	BB	BB	BB	AA	BB	AA	AA	AA	BB	AA	BB	BB	BB	AA	BB	AA	BB	AA	AA
A03_198	A03	15435442	Bn-A03-p15435442		AA	NC	BB	BB	BB	AB	AA	AA	AB	AB	NC	AA	AA	BB	BB	NC	AA	BB	BB	AA	BB	AA	BB	BB	AA	BB	BB	BB	BB	AA	BB	AA	AA	AA	BB	AA	BB	BB	BB	AA	BB	AA	BB	AA	AA
A03_199	A03	15627698	Bn-A03-p15627698		AA	NC	BB	BB	BB	AB	AA	AA	AB	AB	NC	AA	AA	BB	BB	NC	AA	BB	BB	AA	BB	AA	BB	BB	AA	BB	BB	BB	BB	AA	BB	AA	AA	AA	BB	AA	BB	BB	BB	AA	BB	AA	BB	AA	AA
A03_200	A03	15702943	Bn-A03-p15702943		AA	NC	BB	BB	BB	AB	AA	AA	AB	AB	NC	AA	AA	BB	BB	NC	AA	BB	BB	AA	BB	AA	BB	BB	NC	BB	BB	BB	BB	AA	BB	AA	AA	AA	BB	AA	BB	BB	BB	AA	BB	AA	BB	AA	AA
A03_201	A03	15739646	Bn-A03-p15739646		AA	NC	BB	BB	BB	AB	AA	AA	AB	AB	NC	AA	AA	BB	BB	NC	AA	BB	BB	AA	BB	AA	BB	BB	AA	BB	BB	BB	BB	AA	BB	AA	AA	AA	BB	AA	BB	BB	BB	AA	BB	AA	BB	AA	AA
A03_202	A03	15748819	Bn-A03-p15748819		AA	NC	BB	BB	BB	AB	AA	AA	AB	AB	NC	AA	AA	BB	BB	NC	AA	BB	BB	AA	BB	AA	BB	BB	AA	BB	BB	BB	BB	AA	BB	AA	AA	AA	BB	AA	BB	BB	BB	AA	BB	AA	BB	AA	AA
A03_203	A03	15749083	Bn-A03-p15749083		AA	NC	BB	BB	BB	AB	AA	AA	AB	AB	NC	AA	AA	BB	BB	NC	AA	BB	BB	AA	BB	AA	BB	BB	AA	BB	BB	BB	BB	AA	BB	AA	AA	AA	BB	AA	BB	BB	BB	AA	BB	AA	BB	AA	AA
A03_204	A03	15776756	Bn-A03-p15776756		AA	NC	BB	BB	BB	AB	AA	AA	AB	AB	NC	AA	AA	BB	BB	NC	AA	BB	BB	AA	BB	AA	BB	BB	AA	BB	BB	BB	BB	AA	BB	AA	AA	AA	BB	AA	BB	BB	BB	AA	BB	AA	BB	AA	AA
A03_205	A03	15824796	Bn-A03-p15824796		AA	NC	BB	BB	BB	AB	AA	AA	AB	AB	NC	AA	AA	BB	BB	NC	AA	BB	BB	AA	BB	AA	BB	BB	AA	BB	BB	BB	BB	AA	BB	AA	AA	AA	BB	AA	BB	BB	BB	AA	BB	AA	BB	AA	AA
A03_206	A03	15827113	Bn-A03-p15827113		AA	NC	BB	BB	BB	AB	AA	AA	AB	AB	NC	AA	AA	BB	BB	NC	AA	BB	BB	AA	BB	AA	BB	BB	AA	BB	BB	BB	BB	AA	BB	AA	AA	AA	BB	AA	BB	BB	BB	AA	BB	AA	BB	AA	AA
A03_207	A03	15828397	Bn-A03-p15828397		AA	NC	BB	BB	BB	AB	AA	AA	AB	AB	NC	AA	AA	BB	BB	NC	AA	BB	BB	AA	BB	AA	BB	BB	AA	BB	BB	BB	BB	AA	BB	AA	AA	AA	BB	AA	BB	BB	BB	AA	BB	AA	BB	AA	AA
A03_208	A03	15893952	Bn-A03-p15893952		AA	NC	BB	BB	BB	AB	AA	AA	AB	AB	NC	AA	AA	BB	BB	NC	AA	BB	BB	AA	BB	AA	BB	BB	AA	BB	BB	BB	BB	AA	BB	AA	AA	AA	BB	AA	BB	BB	BB	AA	BB	AA	BB	AA	AA
A03_209	A03	15916258	Bn-A03-p15916258		AA	NC	BB	BB	BB	AB	AA	AA	AB	AB	NC	AA	AA	BB	BB	NC	AA	BB	BB	AA	BB	AA	BB	BB	AA	BB	BB	BB	BB	AA	BB	AA	AA	AA	BB	AA	BB	BB	BB	AA	BB	AA	BB	AA	AA
A03_210	A03	15974991	Bn-A03-p15974991		AA	NC	BB	BB	BB	AB	AA	AA	AB	AB	NC	AA	AA	BB	BB	NC	AA	BB	BB	AA	BB	AA	BB	BB	AA	BB	BB	BB	BB	AA	BB	AA	AA	AA	BB	AA	BB	BB	BB	AA	BB	AA	BB	AA	AA
A03_211	A03	16038553	Bn-A03-p16038553		AA	NC	BB	BB	BB	AB	AA	AA	AB	AB	NC	AA	AA	BB	BB	NC	AA	BB	BB	AA	BB	AA	BB	AA	AA	BB	BB	BB	BB	AA	BB	AA	AA	AA	BB	AA	BB	BB	BB	AA	BB	AA	BB	AA	AA
A03_212	A03	16070543	Bn-A03-p16070543		AA	NC	BB	BB	BB	AB	AA	AA	AB	AB	NC	AA	AA	BB	BB	NC	AA	BB	BB	AA	BB	AA	BB	AA	AA	BB	BB	BB	BB	AA	BB	AA	AA	AA	BB	AA	BB	BB	BB	AA	BB	AA	BB	AA	AA
A03_213	A03	16079386	Bn-A03-p16079386		AA	NC	BB	BB	BB	AB	AA	AA	AB	AB	NC	AA	AA	BB	BB	NC	AA	BB	BB	AA	BB	AA	BB	AA	AA	BB	BB	BB	BB	AA	BB	AA	AA	AA	BB	AA	BB	BB	BB	AA	BB	AA	BB	AA	AA
A03_214	A03	16081434	Bn-A03-p16081434		AA	NC	BB	BB	BB	AB	AA	AA	AB	AB	NC	AA	AA	BB	BB	NC	AA	BB	BB	AA	BB	AA	BB	AA	AA	BB	BB	BB	BB	AA	BB	AA	AA	AA	BB	AA	BB	BB	BB	AA	BB	AA	BB	AA	AA
A03_215	A03	16084302	Bn-A03-p16084302		AA	NC	BB	BB	BB	AB	AA	AA	AB	AB	NC	AA	AA	BB	BB	NC	AA	BB	BB	AA	BB	AA	BB	AA	AA	BB	BB	BB	BB	AA	BB	AA	AA	AA	BB	AA	BB	BB	BB	AA	BB	AA	BB	AA	AA
A03_216	A03	16098207	Bn-A03-p16098207		AA	BB	BB	BB	BB	AB	AA	AA	AB	AB	NC	AA	AA	BB	BB	NC	AA	BB	BB	AA	BB	AA	BB	AA	AA	BB	BB	BB	BB	AA	BB	AA	AA	AA	BB	AA	BB	BB	BB	AA	BB	AA	BB	AA	AA
A03_217	A03	16185537	Bn-A03-p16185537		AA	NC	BB	BB	BB	AB	AA	AA	AB	AB	NC	AA	AA	BB	BB	NC	NC	BB	BB	AA	BB	AA	BB	AA	AA	BB	BB	BB	BB	AA	BB	AA	AA	AA	BB	AA	BB	BB	BB	AA	BB	AA	BB	AA	AA
A03_218	A03	16269745	Bn-A03-p16269745		AA	NC	BB	BB	BB	AB	AA	AA	AB	AB	NC	AA	AA	BB	BB	NC	AA	BB	BB	AA	BB	AA	BB	AA	AA	BB	BB	BB	BB	AA	BB	AA	AA	AA	BB	AA	BB	BB	BB	AA	BB	AA	BB	AA	AA
A03_219	A03	16275650	Bn-A03-p16275650		AA	NC	BB	BB	BB	AB	AA	AA	AB	AB	NC	AA	AA	BB	BB	NC	AA	BB	BB	AA	BB	AA	BB	AA	AA	BB	BB	BB	BB	AA	BB	AA	AA	AA	BB	AA	BB	BB	BB	AA	BB	AA	BB	AA	AA
A03_220	A03	16278251	Bn-A03-p16278251		AA	NC	BB	BB	BB	AB	AA	AA	AB	AB	NC	AA	AA	BB	BB	NC	AA	BB	BB	AA	BB	AA	BB	AA	AA	BB	BB	BB	BB	AA	BB	AA	AA	AA	BB	AA	BB	BB	BB	AA	BB	AA	BB	AA	AA
A03_221	A03	16303780	Bn-A03-p16303780		AA	NC	BB	BB	BB	AB	AA	AA	AB	AB	NC	AA	AA	BB	BB	NC	AA	BB	BB	AA	BB	AA	BB	AA	AA	BB	BB	BB	BB	AA	BB	AA	AA	AA	BB	AA	BB	BB	BB	AA	BB	AA	BB	AA	AA
A03_222	A03	16371467	Bn-A03-p16371467		AA	NC	BB	BB	BB	AB	AA	AA	AB	AB	NC	AA	AA	BB	BB	NC	AA	BB	BB	AA	BB	AA	BB	AA	AA	BB	BB	BB	BB	AA	BB	AA	AA	AA	BB	AA	BB	BB	BB	AA	BB	AA	BB	AA	AA
A03_223	A03	16380304	Bn-A03-p16380304		AA	NC	BB	BB	BB	AB	AA	AA	AB	AB	NC	AA	AA	BB	BB	NC	AA	BB	BB	AA	BB	AA	BB	AA	AA	BB	BB	BB	BB	AA	BB	AA	AA	AA	BB	AA	BB	BB	BB	AA	BB	AA	BB	AA	AA
A03_224	A03	16481995	Bn-A03-p16481995		AA	BB	BB	BB	BB	AB	AA	AA	AB	AB	NC	AA	AA	BB	BB	NC	AA	BB	BB	AA	BB	AA	BB	AA	AA	BB	BB	BB	BB	AA	BB	AA	AA	AA	BB	AA	BB	BB	BB	AA	BB	AA	BB	AA	AA
A03_225	A03	16611349	Bn-A03-p16611349		AA	NC	BB	BB	BB	AB	AA	AA	AB	AB	NC	AA	AA	BB	BB	NC	AA	BB	BB	AA	BB	AA	BB	AA	AA	BB	BB	BB	BB	AA	BB	AA	AA	AA	BB	AA	BB	BB	BB	AA	BB	AA	BB	AA	AA
A03_226	A03	16901041	Bn-A03-p16901041		AA	NC	BB	BB	BB	AB	AA	AA	AB	AB	NC	AA	AA	BB	BB	NC	AA	BB	BB	AA	BB	AA	BB	AA	AA	BB	BB	BB	BB	AA	BB	AA	AA	AA	BB	AA	BB	BB	BB	AA	BB	AA	BB	AA	AA
A03_227	A03	17038965	Bn-A03-p17038965		AA	NC	BB	BB	BB	AB	AA	AA	AB	AB	NC	AA	AA	BB	BB	NC	AA	BB	BB	AA	BB	AA	BB	AA	AA	BB	BB	BB	BB	AA	BB	AA	AA	AA	BB	AA	BB	BB	BB	AA	BB	AA	BB	AA	AA
A03_228	A03	17139931	Bn-A03-p17139931		AA	NC	BB	BB	BB	AB	AA	AA	AB	AB	NC	AA	AA	BB	BB	NC	AA	BB	BB	AA	BB	AA	BB	AA	AA	BB	BB	BB	BB	AA	BB	AA	AA	AA	BB	AA	BB	BB	BB	AA	BB	AA	BB	AA	AA
A03_229	A03	17182494	Bn-A03-p17182494		AA	NC	BB	BB	BB	AB	AA	AA	AB	AB	NC	AA	AA	BB	BB	NC	AA	BB	BB	AA	BB	AA	BB	AA	AA	BB	BB	BB	BB	AA	BB	AA	AA	AA	BB	AA	BB	BB	BB	AA	BB	AA	BB	AA	AA
A03_230	A03	17281617	Bn-A03-p17281617		AA	NC	BB	BB	BB	AB	AA	AA	AB	AB	NC	AA	AA	BB	BB	NC	AA	BB	BB	AA	BB	AA	BB	AA	AA	BB	BB	BB	BB	AA	BB	AA	AA	AA	BB	AA	BB	BB	BB	AA	BB	AA	BB	AA	AA
A03_231	A03	18405869	Bn-A03-p18405869		AA	NC	BB	BB	BB	AB	AA	AA	AB	AB	NC	AA	AA	BB	BB	NC	AA	BB	BB	AA	BB	AA	BB	AA	AA	BB	BB	BB	AA	AA	BB	AA	AA	AA	BB	AA	BB	BB	BB	AA	BB	AA	BB	AA	AA
A03_232	A03	18468633	Bn-A03-p18468633		AA	NC	BB	BB	BB	AB	AA	AA	AB	AB	NC	AA	AA	BB	BB	NC	AA	BB	BB	AA	BB	AA	BB	AA	AA	BB	BB	BB	AA	AA	BB	AA	AA	AA	BB	AA	BB	BB	BB	AA	BB	AA	BB	AA	AA
A03_233	A03	18471820	Bn-A03-p18471820		AA	NC	BB	BB	BB	AB	AA	AA	AB	AB	NC	AA	AA	BB	BB	NC	AA	BB	BB	AA	BB	AA	BB	AA	AA	BB	BB	BB	AA	AA	BB	AA	AA	AA	BB	AA	BB	BB	BB	AA	BB	AA	BB	AA	AA
A03_234	A03	18746612	Bn-A03-p18746612		AA	NC	BB	BB	BB	AB	AA	AA	AB	AB	NC	AA	AA	BB	BB	NC	AA	BB	BB	AA	BB	AA	BB	AA	AA	BB	BB	BB	AA	AA	BB	AA	AA	AA	BB	AA	BB	BB	BB	AA	BB	AA	BB	AA	AA
A03_235	A03	18752710	Bn-A03-p18752710		AA	NC	BB	BB	BB	AB	AA	AA	AB	AB	NC	AA	AA	BB	BB	NC	AA	BB	BB	AA	BB	AA	BB	AA	AA	BB	BB	BB	AA	AA	BB	AA	AA	AA	BB	AA	BB	BB	BB	AA	BB	AA	BB	AA	AA
A03_236	A03	18762453	Bn-A03-p18762453		AA	NC	BB	BB	BB	AB	AA	AA	AB	AB	NC	AA	AA	BB	BB	NC	AA	BB	BB	AA	BB	AA	BB	AA	AA	BB	BB	BB	AA	AA	BB	AA	AA	AA	BB	AA	BB	BB	BB	AA	BB	AA	BB	AA	AA
A03_237	A03	18762984	Bn-A03-p18762984		AA	NC	BB	BB	BB	AB	AA	AA	AB	AB	NC	AA	AA	BB	BB	NC	AA	BB	BB	AA	BB	AA	BB	AA	AA	BB	BB	BB	AA	AA	BB	AA	AA	AA	BB	AA	BB	BB	BB	AA	BB	AA	BB	AA	AA
A03_238	A03	18768321	Bn-A03-p18768321		AA	NC	BB	BB	BB	AB	AA	AA	AB	AB	NC	AA	AA	BB	BB	NC	AA	BB	BB	AA	BB	AA	BB	AA	AA	BB	BB	BB	AA	AA	BB	AA	AA	AA	BB	AA	BB	BB	BB	AA	BB	AA	BB	AA	AA
A03_239	A03	18770617	Bn-A03-p18770617		AA	NC	BB	BB	BB	AB	AA	AA	AB	AB	NC	AA	AA	BB	BB	NC	AA	BB	BB	AA	BB	AA	BB	AA	AA	BB	BB	BB	AA	AA	BB	AA	AA	AA	BB	AA	BB	BB	BB	AA	BB	AA	BB	AA	AA
A03_240	A03	18770982	Bn-A03-p18770982		AA	NC	BB	BB	BB	AB	AA	AA	AB	AB	NC	AA	AA	BB	BB	NC	AA	BB	BB	AA	BB	AA	BB	AA	AA	BB	BB	BB	AA	AA	BB	AA	AA	AA	BB	AA	BB	BB	BB	AA	BB	AA	BB	AA	AA
A03_241	A03	18775919	Bn-A03-p18775919		AA	NC	BB	BB	BB	AB	AA	AA	AB	AB	NC	AA	AA	BB	BB	NC	AA	BB	BB	AA	BB	AA	BB	AA	AA	BB	BB	BB	AA	AA	BB	AA	AA	AA	BB	AA	BB	BB	BB	AA	BB	AA	BB	AA	AA
A03_242	A03	18776071	Bn-A03-p18776071		AA	NC	BB	BB	BB	AB	AA	AA	AB	AB	NC	AA	AA	BB	BB	NC	AA	BB	BB	AA	BB	AA	BB	AA	AA	BB	BB	BB	AA	AA	BB	AA	AA	AA	BB	AA	BB	BB	BB	AA	BB	AA	BB	AA	AA
A03_243	A03	18846268	Bn-A03-p18846268		AA	NC	BB	BB	BB	AB	AA	AA	AB	AB	NC	AA	AA	BB	BB	NC	AA	BB	BB	AA	BB	AA	BB	AA	AA	BB	BB	BB	AA	AA	BB	AA	AA	AA	BB	AA	BB	BB	BB	AA	BB	AA	BB	AA	AA
A03_244	A03	18899251	Bn-A03-p18899251		AA	NC	BB	BB	BB	AB	AA	AA	AB	AB	NC	AA	AA	BB	BB	NC	AA	BB	BB	AA	BB	AA	BB	AA	AA	BB	BB	BB	AA	AA	BB	AA	AA	AA	BB	AA	BB	BB	BB	AA	BB	AA	BB	AA	AA
A03_245	A03	18899284	Bn-A03-p18899284		AA	NC	BB	BB	BB	AB	AA	AA	AB	AB	NC	AA	AA	BB	BB	NC	AA	BB	BB	AA	BB	AA	BB	AA	AA	BB	BB	BB	AA	AA	BB	AA	AA	AA	BB	AA	BB	BB	BB	AA	BB	AA	BB	AA	AA
A03_246	A03	19045801	Bn-A03-p19045801		AA	NC	BB	BB	BB	AB	AA	AA	AB	AB	NC	AA	AA	BB	BB	NC	AA	BB	BB	AA	BB	AA	BB	AA	AA	BB	BB	BB	AA	AA	BB	AA	AA	AA	BB	AA	BB	BB	BB	AA	BB	AA	BB	AA	AA
A03_247	A03	19203494	Bn-A03-p19203494		AA	NC	BB	BB	BB	AB	AA	NC	AB	AB	NC	AA	AA	BB	BB	NC	AA	BB	BB	AA	BB	AA	BB	AA	AA	BB	BB	BB	AA	AA	BB	AA	AA	AA	BB	AA	BB	BB	BB	AA	BB	AA	BB	AA	AA
A03_248	A03	19210113	Bn-A03-p19210113		AA	NC	BB	BB	NC	AB	AA	AA	AB	AB	NC	AA	AA	BB	BB	NC	AA	BB	BB	AA	BB	AA	BB	AA	AA	BB	BB	BB	AA	AA	BB	AA	AA	AA	BB	AA	BB	BB	BB	AA	BB	AA	BB	AA	AA
A03_249	A03	19243266	Bn-A03-p19243266		AA	NC	BB	BB	BB	AB	AA	AA	AB	AB	NC	AA	AA	BB	BB	NC	AA	BB	BB	AA	BB	AA	BB	AA	AA	BB	BB	BB	AA	AA	BB	AA	AA	AA	BB	AA	BB	BB	BB	AA	BB	AA	BB	AA	AA
A03_250	A03	19510486	Bn-A03-p19510486		AA	NC	BB	BB	BB	AB	AA	AA	AB	AB	NC	AA	AA	BB	BB	NC	AA	BB	BB	AA	BB	AA	BB	AA	AA	BB	BB	BB	AA	AA	BB	AA	AA	AA	BB	AA	AA	BB	BB	AA	BB	AA	BB	AA	AA
A03_251	A03	19793770	Bn-A03-p19793770		AA	NC	BB	BB	BB	AB	AA	AA	AB	AB	NC	AA	AA	BB	BB	NC	AA	BB	BB	AA	BB	AA	BB	AA	AA	BB	BB	BB	AA	AA	BB	AA	AA	AA	BB	AA	AA	BB	BB	AA	BB	AA	BB	AA	AA
A03_252	A03	19796541	Bn-A03-p19796541		AA	NC	BB	BB	BB	AB	AA	AA	AB	AB	NC	AA	AA	BB	BB	NC	AA	BB	BB	AA	BB	AA	BB	AA	AA	BB	BB	BB	AA	AA	BB	AA	AA	AA	BB	AA	AA	BB	BB	AA	BB	AA	BB	AA	AA
A03_253	A03	19832980	Bn-A03-p19832980		AA	NC	BB	BB	BB	AB	AA	AA	AB	AB	NC	AA	AA	BB	BB	NC	AA	BB	BB	AA	BB	AA	BB	AA	AA	BB	BB	BB	AA	AA	BB	AA	AA	AA	BB	AA	AA	BB	BB	AA	BB	AA	BB	AA	AA
A03_254	A03	19925593	Bn-A03-p19925593		AA	NC	BB	BB	BB	AB	AA	AA	AB	AB	NC	AA	AA	BB	BB	NC	AA	BB	BB	AA	BB	AA	BB	AA	AA	BB	BB	BB	AA	AA	BB	AA	AA	AA	BB	AA	AA	BB	BB	AA	BB	AA	BB	AA	AA
A03_255	A03	19974784	Bn-A03-p19974784		AA	NC	BB	BB	BB	AB	AA	AA	AB	AB	NC	AA	AA	BB	BB	NC	AA	BB	BB	AA	BB	AA	BB	AA	AA	BB	BB	BB	AA	AA	BB	AA	AA	AA	BB	AA	AA	BB	BB	AA	BB	AA	BB	AA	AA
A03_256	A03	20079452	Bn-A03-p20079452		AA	NC	BB	BB	NC	NC	AA	AA	AB	AB	NC	AA	AA	BB	BB	NC	AA	NC	BB	AA	BB	AA	BB	AA	AA	BB	BB	BB	AA	AA	BB	AA	AA	AA	BB	AA	AA	BB	BB	AA	BB	AA	BB	AA	AA
A03_257	A03	20080800	Bn-A03-p20080800		AA	NC	BB	BB	BB	AB	AA	AA	AB	AB	NC	AA	AA	BB	BB	NC	AA	BB	BB	AA	BB	AA	BB	AA	AA	BB	BB	BB	AA	AA	BB	AA	AA	AA	BB	AA	AA	BB	BB	AA	BB	AA	BB	AA	AA
A03_258	A03	20286113	Bn-A03-p20286113		AA	NC	BB	BB	BB	AB	AA	AA	AB	AB	NC	AA	AA	BB	BB	NC	AA	BB	BB	AA	BB	AA	BB	AA	AA	BB	BB	BB	AA	AA	BB	AA	AA	AA	BB	AA	AA	BB	BB	AA	BB	AA	BB	AA	AA
A03_259	A03	20361721	Bn-A03-p20361721		AA	NC	BB	BB	BB	AB	AA	AA	AB	AB	NC	AA	AA	BB	BB	NC	AA	BB	BB	AA	BB	AA	BB	AA	AA	BB	BB	BB	AA	AA	BB	AA	AA	AA	BB	AA	AA	BB	BB	AA	BB	AA	BB	AA	AA
A03_260	A03	20383979	Bn-A03-p20383979		AA	NC	BB	BB	BB	AB	AA	AA	AB	AB	NC	AA	AA	BB	BB	NC	AA	BB	BB	AA	BB	AA	BB	AA	AA	BB	BB	BB	AA	AA	BB	AA	AA	AA	BB	AA	AA	BB	BB	AA	BB	AA	BB	AA	AA
A03_261	A03	20413103	Bn-A03-p20413103		AA	NC	BB	BB	BB	AB	AA	AA	AB	AB	NC	AA	AA	BB	BB	NC	AA	BB	BB	AA	BB	AA	BB	AA	AA	BB	BB	BB	AA	AA	BB	AA	AA	AA	BB	AA	AA	BB	BB	AA	BB	AA	BB	AA	AA
A03_262	A03	20424880	Bn-A03-p20424880		AA	NC	BB	BB	BB	AB	AA	AA	AB	AB	NC	AA	AA	BB	BB	NC	AA	BB	BB	AA	BB	AA	BB	AA	AA	BB	BB	BB	AA	AA	BB	AA	AA	AA	BB	AA	AA	BB	BB	AA	BB	AA	BB	AA	AA
A03_263	A03	20427554	Bn-A03-p20427554		AA	NC	BB	BB	BB	AB	AA	AA	AB	AB	NC	AA	AA	BB	BB	NC	AA	BB	BB	AA	BB	AA	BB	AA	AA	BB	BB	BB	AA	AA	BB	AA	AA	AA	BB	AA	AA	BB	BB	AA	BB	AA	BB	AA	AA
A03_264	A03	20495253	Bn-A03-p20495253		AA	NC	BB	BB	BB	AB	AA	AA	AB	AB	NC	AA	AA	BB	BB	NC	AA	BB	BB	AA	BB	AA	BB	AA	AA	BB	BB	BB	AA	AA	BB	AA	AA	AA	BB	AA	AA	BB	BB	AA	BB	AA	BB	AA	AA
A03_265	A03	20568764	Bn-A03-p20568764		AA	NC	BB	BB	BB	AB	AA	AA	AB	AB	NC	AA	AA	BB	BB	NC	AA	AA	BB	AA	BB	AA	BB	AA	AA	BB	BB	BB	AA	AA	BB	AA	AA	AA	BB	AA	AA	BB	BB	AA	BB	AA	BB	AA	AA
A03_266	A03	21234281	Bn-A03-p21234281		AA	NC	BB	BB	BB	AB	AA	AA	AB	AB	NC	AA	AA	BB	BB	NC	AA	AA	BB	AA	BB	AA	BB	AA	AA	BB	BB	BB	AA	AA	BB	AA	AA	AA	BB	AA	AA	AA	AA	AA	BB	AA	BB	AA	AA
A03_267	A03	21292773	Bn-A03-p21292773		AA	NC	BB	BB	BB	AB	AA	AA	AB	AB	NC	AA	AA	BB	BB	NC	AA	AA	BB	AA	BB	AA	BB	AA	AA	BB	BB	BB	AA	AA	BB	AA	AA	AA	BB	AA	AA	AA	AA	AA	BB	AA	BB	AA	AA
A03_268	A03	21294836	Bn-A03-p21294836		AA	NC	BB	BB	BB	AB	AA	AA	AB	AB	NC	AA	AA	BB	BB	NC	NC	AA	BB	AA	BB	AA	BB	AA	AA	BB	BB	BB	AA	AA	BB	AA	AA	AA	BB	AA	AA	AA	AA	AA	BB	AA	BB	AA	AA
A03_269	A03	21329715	Bn-A03-p21329715		AA	NC	BB	BB	BB	AB	AA	AA	AB	AB	NC	AA	AA	BB	BB	NC	AA	AA	BB	AA	BB	AA	BB	AA	AA	BB	BB	BB	AA	AA	BB	AA	AA	AA	BB	AA	AA	AA	AA	AA	BB	AA	BB	AA	AA
A03_270	A03	21505363	Bn-A03-p21505363		AA	NC	BB	BB	BB	AB	AA	AA	AB	AB	NC	AA	AA	BB	BB	NC	AA	AA	BB	AA	BB	AA	BB	AA	AA	BB	BB	BB	AA	AA	BB	AA	AA	AA	BB	AA	AA	AA	AA	AA	BB	AA	BB	AA	AA
A03_271	A03	21505431	Bn-A03-p21505431		AA	NC	BB	BB	BB	AB	AA	AA	AB	AB	NC	AA	AA	BB	BB	NC	AA	AA	BB	AA	BB	AA	BB	AA	AA	BB	BB	BB	AA	AA	BB	AA	AA	AA	BB	AA	AA	AA	AA	AA	BB	AA	BB	AA	AA
A03_272	A03	21505440	Bn-A03-p21505440		AA	NC	BB	BB	BB	AB	AA	AA	AB	AB	NC	AA	AA	BB	BB	NC	AA	AA	BB	AA	BB	AA	BB	AA	AA	BB	BB	BB	AA	AA	BB	AA	AA	AA	BB	AA	AA	AA	AA	AA	BB	AA	BB	AA	AA
A03_273	A03	21619999	Bn-A03-p21619999		AA	NC	BB	BB	BB	AB	AA	AA	AB	AB	NC	AA	AA	BB	BB	NC	AA	AA	BB	AA	BB	AA	BB	AA	AA	BB	BB	BB	AA	AA	BB	AA	AA	AA	BB	AA	AA	AA	AA	AA	BB	AA	BB	AA	AA
A03_274	A03	21666983	Bn-A03-p21666983		AA	NC	BB	BB	BB	AB	AA	AA	AB	AB	NC	AA	AA	BB	BB	NC	AA	AA	BB	AA	BB	AA	BB	AA	AA	BB	BB	BB	AA	AA	BB	AA	AA	AA	BB	AA	AA	AA	AA	AA	BB	AA	BB	AA	AA
A03_275	A03	21813117	Bn-A03-p21813117		AA	NC	BB	BB	BB	AB	AA	AA	AB	AB	NC	AA	BB	BB	BB	NC	AA	AA	BB	AA	BB	AA	BB	AA	AA	BB	BB	BB	AA	AA	BB	AA	AA	AA	BB	AA	AA	AA	AA	AA	BB	AA	BB	AA	AA
A03_276	A03	21862988	Bn-A03-p21862988		AA	NC	BB	BB	BB	AB	AA	AA	AB	AB	NC	AA	BB	BB	BB	NC	AA	AA	BB	AA	BB	AA	BB	AA	AA	BB	BB	BB	AA	AA	BB	AA	AA	AA	BB	AA	AA	AA	AA	AA	BB	AA	BB	AA	AA
A03_277	A03	22012070	Bn-A03-p22012070		AA	NC	BB	BB	NC	AB	AA	AA	AB	AB	NC	AA	BB	BB	BB	NC	AA	AA	BB	AA	BB	AA	BB	AA	AA	BB	BB	BB	AA	NC	BB	AA	AA	AA	BB	AA	AA	AA	AA	AA	BB	AA	BB	AA	AA
A03_278	A03	22299476	Bn-A03-p22299476		AA	NC	BB	BB	BB	AB	AA	AA	AB	AB	NC	AA	BB	BB	BB	NC	AA	AA	BB	AA	BB	AA	BB	AA	AA	BB	BB	BB	AA	AA	BB	AA	AA	AA	BB	AA	AA	AA	AA	AA	BB	AA	AA	AA	AA
A03_279	A03	22619997	Bn-A03-p22619997		AA	NC	BB	BB	BB	AB	AA	AA	AB	AB	NC	AA	BB	BB	BB	NC	AA	AA	BB	AA	BB	AA	BB	AA	AA	BB	BB	BB	AA	AA	BB	AA	AA	AA	BB	AA	AA	AA	AA	AA	BB	AA	AA	AA	AA
A03_280	A03	22630782	Bn-A03-p22630782		AA	NC	BB	BB	BB	AB	AA	AA	AB	AB	NC	AA	BB	BB	BB	NC	AA	AA	BB	AA	BB	AA	BB	AA	AA	BB	BB	BB	AA	AA	BB	AA	AA	AA	BB	AA	AA	AA	AA	AA	BB	AA	AA	AA	AA
A03_281	A03	22633445	Bn-A03-p22633445		AA	NC	BB	BB	NC	AB	AA	NC	AB	AB	NC	AA	BB	BB	BB	NC	AA	AA	BB	AA	BB	AA	BB	AA	AA	BB	BB	BB	AA	AA	BB	AA	AA	AA	BB	AA	AA	AA	AA	AA	BB	AA	AA	AA	AA
A03_282	A03	22635426	Bn-A03-p22635426		AA	NC	BB	BB	BB	AB	AA	AA	AB	AB	NC	AA	BB	BB	BB	NC	AA	AA	BB	AA	BB	AA	BB	AA	AA	BB	BB	BB	AA	AA	BB	AA	AA	AA	BB	AA	AA	AA	AA	AA	BB	AA	AA	AA	AA
A03_283	A03	22643433	Bn-A03-p22643433		AA	NC	BB	BB	BB	AB	AA	AA	AB	AB	NC	AA	BB	BB	BB	NC	AA	AA	BB	AA	BB	AA	BB	AA	AA	BB	BB	BB	AA	AA	BB	AA	AA	AA	BB	AA	AA	AA	AA	AA	BB	AA	AA	AA	AA
A03_284	A03	22651625	Bn-A03-p22651625		AA	NC	BB	BB	BB	AB	AA	AA	AB	AB	NC	AA	BB	BB	BB	NC	AA	AA	BB	AA	BB	AA	BB	AA	AA	BB	BB	BB	AA	AA	BB	AA	AA	AA	BB	AA	AA	AA	AA	AA	BB	AA	AA	AA	AA
A03_285	A03	22679507	Bn-A03-p22679507		AA	NC	BB	BB	BB	AB	AA	AA	AB	AB	NC	AA	BB	BB	BB	NC	AA	AA	BB	AA	AA	AA	BB	AA	AA	BB	BB	BB	AA	AA	BB	AA	AA	AA	BB	AA	AA	AA	AA	AA	BB	AA	AA	AA	AA
A03_286	A03	22750972	Bn-A03-p22750972		AA	NC	BB	BB	NC	AB	AA	AA	AB	AB	NC	AA	BB	BB	BB	NC	AA	AA	BB	AA	AA	AA	BB	AA	AA	BB	BB	BB	AA	AA	BB	AA	AA	AA	BB	AA	AA	AA	AA	AA	BB	AA	AA	AA	AA
A03_287	A03	22752812	Bn-A03-p22752812		AA	NC	BB	BB	BB	AB	AA	AA	AB	AB	NC	AA	BB	BB	BB	NC	AA	AA	BB	AA	AA	AA	BB	AA	AA	BB	BB	BB	AA	AA	BB	AA	AA	AA	BB	AA	AA	AA	AA	AA	BB	AA	AA	AA	AA
A03_288	A03	22820943	Bn-A03-p22820943		AA	NC	BB	BB	BB	AB	AA	AA	AB	AB	NC	AA	BB	BB	BB	NC	AA	AA	BB	AA	AA	AA	BB	AA	AA	BB	BB	BB	AA	AA	BB	AA	AA	AA	BB	AA	AA	AA	AA	AA	BB	AA	AA	AA	AA
A03_289	A03	22820996	Bn-A03-p22820996		AA	NC	BB	BB	BB	AB	AA	AA	AB	AB	NC	AA	BB	BB	BB	NC	AA	AA	BB	AA	AA	AA	BB	AA	AA	BB	BB	BB	AA	AA	BB	AA	AA	AA	BB	AA	AA	AA	AA	AA	BB	AA	AA	AA	AA
A03_290	A03	22821346	Bn-A03-p22821346		AA	NC	BB	BB	BB	AB	AA	AA	AB	AB	NC	AA	BB	BB	BB	NC	AA	AA	BB	AA	AA	AA	BB	AA	AA	BB	BB	BB	AA	AA	BB	AA	AA	AA	BB	AA	AA	AA	AA	AA	BB	AA	AA	AA	AA
A03_291	A03	23017354	Bn-A03-p23017354		AA	NC	BB	BB	BB	AB	AA	AA	AB	AB	NC	AA	BB	BB	BB	NC	AA	AA	BB	AA	AA	AA	BB	AA	AA	BB	BB	BB	AA	AA	BB	AA	AA	AA	BB	AA	AA	AA	AA	AA	BB	AA	AA	AA	AA
A03_292	A03	23020431	Bn-A03-p23020431		AA	NC	BB	BB	BB	AB	AA	AA	AB	AB	NC	AA	BB	BB	BB	NC	AA	AA	BB	AA	AA	AA	BB	AA	AA	BB	BB	BB	AA	AA	BB	AA	AA	AA	BB	AA	AA	AA	AA	AA	BB	AA	AA	AA	AA
A03_293	A03	23043608	Bn-A03-p23043608		AA	NC	BB	BB	BB	AB	AA	AA	AB	AB	NC	AA	BB	BB	BB	NC	AA	AA	BB	AA	AA	AA	BB	AA	AA	BB	BB	BB	AA	AA	BB	AA	AA	AA	BB	AA	AA	AA	AA	AA	BB	AA	AA	AA	AA
A03_294	A03	23065216	Bn-A03-p23065216		AA	NC	BB	BB	BB	AB	AA	AA	AB	AB	NC	AA	BB	BB	BB	NC	AA	AA	BB	AA	AA	AA	BB	AA	AA	BB	BB	BB	AA	AA	BB	AA	AA	AA	BB	AA	AA	AA	AA	AA	BB	AA	AA	AA	AA
A03_295	A03	23123050	Bn-A03-p23123050		AA	NC	BB	BB	BB	AB	AA	AA	AB	AB	NC	AA	BB	BB	BB	NC	AA	AA	BB	AA	AA	AA	BB	AA	AA	BB	BB	BB	AA	AA	BB	AA	AA	AA	BB	AA	AA	AA	AA	AA	BB	AA	AA	AA	AA
A03_296	A03	23130971	Bn-A03-p23130971		AA	NC	BB	BB	BB	AB	AA	AA	AB	AB	NC	AA	BB	BB	BB	NC	AA	AA	BB	AA	AA	AA	BB	AA	AA	BB	BB	BB	AA	AA	BB	AA	AA	AA	BB	AA	AA	AA	AA	AA	BB	AA	AA	AA	AA
A03_297	A03	23156409	Bn-A03-p23156409		AA	NC	BB	BB	BB	AB	AA	AA	AB	AB	NC	AA	BB	BB	BB	NC	AA	AA	BB	AA	AA	AA	BB	AA	AA	BB	BB	BB	AA	AA	BB	AA	AA	AA	BB	AA	AA	AA	AA	AA	BB	AA	AA	AA	AA
A03_298	A03	23156512	Bn-A03-p23156512		AA	NC	BB	BB	BB	AB	AA	AA	AB	AB	NC	AA	BB	BB	BB	NC	AA	AA	BB	AA	AA	AA	BB	AA	AA	BB	BB	BB	AA	AA	BB	AA	AA	AA	BB	AA	AA	AA	AA	AA	BB	AA	AA	AA	AA
A03_299	A03	23159350	Bn-A03-p23159350		AA	NC	BB	BB	BB	AB	AA	AA	AB	AB	NC	AA	BB	BB	BB	NC	AA	AA	BB	AA	AA	AA	BB	AA	AA	BB	BB	BB	AA	AA	BB	AA	AA	AA	BB	AA	AA	AA	AA	AA	BB	AA	AA	AA	AA
A03_300	A03	23672735	Bn-A03-p23672735		AA	NC	BB	BB	BB	AB	AA	AA	AB	AB	NC	AA	BB	BB	BB	NC	AA	AA	BB	AA	AA	AA	BB	AA	BB	BB	BB	AA	AA	AA	BB	AA	AA	AA	BB	AA	AA	AA	AA	AA	BB	AA	AA	AA	AA
A03_301	A03	23708487	Bn-A03-p23708487		AA	NC	BB	BB	BB	AB	AA	AA	AB	AB	NC	AA	BB	BB	BB	NC	AA	AA	BB	AA	AA	AA	BB	AA	BB	BB	BB	AA	AA	AA	BB	AA	AA	AA	BB	AA	AA	AA	AA	AA	BB	AA	AA	AA	AA
A03_302	A03	23715660	Bn-A03-p23715660		AA	NC	BB	BB	BB	AB	AA	AA	AB	AB	NC	AA	BB	BB	BB	NC	AA	AA	BB	AA	AA	AA	BB	AA	BB	BB	BB	AA	AA	AA	BB	AA	AA	AA	BB	AA	AA	AA	AA	AA	BB	AA	AA	AA	AA
A03_303	A03	23810014	Bn-A03-p23810014		AA	NC	BB	BB	BB	AB	AA	AA	AB	AB	NC	AA	BB	BB	BB	NC	AA	AA	BB	AA	AA	AA	BB	AA	BB	BB	BB	AA	AA	AA	BB	AA	AA	AA	BB	AA	AA	AA	AA	AA	BB	AA	AA	AA	AA
A03_304	A03	23822093	Bn-A03-p23822093		AA	NC	BB	BB	BB	AB	AA	AA	AB	AB	NC	AA	BB	BB	BB	NC	AA	AA	BB	AA	AA	AA	BB	AA	BB	BB	BB	AA	AA	AA	BB	AA	AA	AA	BB	AA	AA	AA	AA	AA	BB	AA	AA	AA	AA
A03_305	A03	24249333	Bn-A03-p24249333		AA	NC	BB	NC	NC	AB	AA	AA	AB	AB	NC	AA	BB	AB	BB	NC	AA	AA	BB	BB	AA	AA	BB	AA	BB	BB	BB	AA	AA	AA	BB	AA	AA	AA	BB	AA	AA	AA	AA	AA	BB	AA	BB	AA	AA
A03_306	A03	24363260	Bn-A03-p24363260		AA	NC	BB	BB	BB	AB	AA	AA	AB	AB	NC	AA	BB	AB	BB	NC	AA	AA	BB	BB	AA	AA	BB	AA	BB	BB	BB	AA	AA	AA	BB	AA	AA	AA	BB	AA	AA	AA	AA	AA	BB	AA	BB	AA	AA
A03_307	A03	24363811	Bn-A03-p24363811		AA	NC	BB	BB	BB	AB	AA	AA	AB	AB	NC	AA	BB	AB	BB	NC	AA	AA	BB	BB	AA	AA	BB	AA	BB	BB	BB	AA	AA	AA	BB	AA	AA	AA	BB	AA	AA	AA	AA	AA	BB	AA	BB	AA	AA
A03_308	A03	24395668	Bn-A03-p24395668		AA	NC	BB	BB	BB	AB	AA	AA	AB	AB	NC	AA	BB	AB	BB	NC	AA	AA	BB	BB	AA	AA	BB	AA	BB	BB	BB	AA	AA	AA	BB	AA	AA	AA	BB	AA	AA	AA	AA	AA	BB	AA	BB	AA	AA
A03_309	A03	24415246	Bn-A03-p24415246		AA	NC	BB	BB	BB	AB	AA	AA	AB	AB	NC	AA	BB	AB	BB	NC	AA	AA	BB	BB	AA	AA	BB	AA	BB	BB	BB	AA	AA	AA	BB	AA	AA	AA	BB	AA	AA	AA	AA	AA	BB	AA	BB	AA	AA
A03_310	A03	24422801	Bn-A03-p24422801		AA	NC	BB	BB	BB	AB	AA	AA	AB	AB	NC	AA	BB	AB	BB	NC	AA	AA	BB	BB	AA	AA	BB	AA	BB	BB	BB	AA	AA	AA	BB	AA	AA	AA	BB	AA	AA	AA	AA	AA	BB	AA	BB	AA	AA
A03_311	A03	24576670	Bn-A03-p24576670		AA	NC	BB	BB	BB	AB	AA	AA	AB	AB	NC	AA	BB	AB	BB	NC	AA	AA	BB	BB	AA	AA	BB	AA	BB	BB	BB	AA	AA	BB	BB	AA	AA	AA	BB	AA	AA	AA	AA	AA	BB	AA	BB	AA	AA
A03_312	A03	24612593	Bn-A03-p24612593		AA	NC	BB	BB	BB	AB	AA	AA	AB	AB	NC	AA	BB	AB	BB	NC	AA	AA	BB	BB	AA	AA	BB	AA	BB	BB	BB	AA	AA	BB	BB	AA	AA	AA	BB	AA	AA	AA	AA	AA	BB	AA	BB	AA	AA
A03_313	A03	24669270	Bn-A03-p24669270		AA	NC	BB	BB	BB	AB	AA	AA	AB	AB	NC	AA	BB	AB	BB	NC	AA	AA	BB	BB	AA	AA	BB	AA	BB	BB	BB	AA	AA	BB	BB	AA	AA	AA	BB	AA	AA	AA	AA	AA	BB	AA	BB	AA	AA
A03_314	A03	24739525	Bn-A03-p24739525		AA	NC	BB	BB	BB	AB	AA	AA	AB	AB	NC	AA	BB	AB	BB	NC	AA	AA	BB	BB	AA	AA	BB	AA	BB	BB	BB	AA	AA	BB	BB	AA	AA	AA	BB	AA	AA	AA	AA	AA	BB	AA	BB	AA	AA
A03_315	A03	24745951	Bn-A03-p24745951		AA	NC	BB	BB	BB	AB	AA	AA	AB	AB	NC	AA	BB	AB	BB	NC	AA	AA	BB	BB	AA	AA	BB	AA	BB	BB	BB	AA	AA	BB	BB	AA	AA	AA	BB	AA	AA	AA	AA	AA	BB	AA	BB	AA	AA
A03_316	A03	24746007	Bn-A03-p24746007		AA	NC	BB	BB	BB	AB	AA	AA	AB	AB	NC	AA	BB	AB	BB	NC	AA	AA	BB	BB	AA	AA	BB	AA	BB	BB	BB	AA	AA	BB	BB	AA	AA	AA	BB	AA	AA	AA	AA	AA	BB	AA	BB	AA	AA
A03_317	A03	24809290	Bn-A03-p24809290		AA	NC	BB	BB	BB	AB	AA	AA	AB	AB	NC	AA	BB	AB	BB	NC	AA	AA	BB	BB	AA	AA	BB	AA	BB	BB	BB	AA	AA	BB	BB	AA	AA	AA	BB	AA	AA	AA	AA	AA	BB	AA	BB	AA	AA
A03_318	A03	24811187	Bn-A03-p24811187		AA	NC	BB	BB	BB	AB	AA	AA	AB	AB	NC	AA	BB	AB	BB	NC	AA	AA	BB	BB	AA	AA	BB	AA	BB	BB	BB	AA	AA	BB	BB	AA	AA	AA	BB	AA	AA	AA	AA	AA	BB	AA	BB	AA	AA
A03_319	A03	24824357	Bn-A03-p24824357		AA	NC	BB	BB	BB	AB	AA	AA	AB	AB	NC	AA	BB	AB	BB	NC	AA	AA	BB	BB	AA	AA	BB	AA	BB	BB	BB	AA	AA	BB	BB	AA	AA	AA	BB	AA	AA	AA	AA	AA	BB	AA	BB	AA	AA
A03_320	A03	24971161	Bn-A03-p24971161		AA	NC	BB	BB	BB	AB	AA	AA	AB	AB	NC	AA	BB	AB	BB	NC	AA	AA	BB	BB	AA	AA	BB	AA	BB	BB	BB	AA	AA	BB	BB	AA	AA	AA	BB	AA	AA	AA	AA	AA	BB	AA	BB	AA	AA
A03_321	A03	24971360	Bn-A03-p24971360		AA	NC	BB	BB	BB	AB	AA	AA	AB	AB	NC	AA	BB	AB	BB	NC	AA	AA	BB	BB	AA	AA	BB	AA	BB	BB	BB	AA	AA	BB	BB	AA	AA	AA	BB	AA	AA	AA	AA	AA	BB	AA	BB	AA	AA
A03_322	A03	25314490	Bn-A03-p25314490		AA	NC	BB	BB	BB	AB	AA	AA	AB	AB	NC	AA	BB	AB	BB	NC	AA	AA	BB	BB	AA	AA	BB	AA	BB	BB	BB	AA	AA	BB	BB	AA	AA	AA	BB	AA	AA	AA	AA	BB	BB	AA	BB	AA	AA
A03_323	A03	25361950	Bn-A03-p25361950		AA	NC	BB	BB	BB	AB	AA	AA	AB	AB	NC	AA	BB	AB	BB	NC	BB	AA	BB	BB	AA	AA	BB	AA	BB	BB	BB	AA	AA	BB	BB	AA	AA	AA	BB	AA	AA	AA	AA	BB	BB	AA	BB	AA	AA
A03_324	A03	25584526	Bn-A03-p25584526		AA	NC	BB	BB	BB	AB	AA	AA	AB	AB	NC	AA	BB	AB	BB	NC	BB	AA	BB	BB	AA	AA	BB	AA	BB	BB	BB	AA	AA	BB	BB	AA	AA	AA	BB	AA	AA	AA	AA	BB	BB	AA	BB	AA	AA
A03_325	A03	25591818	Bn-A03-p25591818		AA	NC	BB	BB	BB	AB	AA	AA	AB	AB	NC	AA	BB	AB	BB	NC	BB	AA	BB	BB	AA	AA	BB	AA	BB	BB	BB	AA	AA	BB	BB	AA	AA	AA	BB	AA	AA	AA	AA	BB	BB	AA	BB	AA	AA
A03_326	A03	25599340	Bn-A03-p25599340		AA	NC	BB	BB	BB	AB	AA	AA	AB	AB	NC	AA	BB	AB	BB	NC	BB	AA	BB	BB	AA	AA	BB	AA	BB	BB	BB	AA	AA	BB	BB	AA	AA	AA	BB	AA	AA	AA	AA	BB	BB	AA	BB	AA	AA
A03_327	A03	25708944	Bn-A03-p25708944		AA	NC	BB	BB	BB	AB	AA	AA	AB	AB	NC	AA	BB	AB	BB	NC	BB	AA	BB	BB	AA	AA	BB	AA	BB	BB	BB	AA	AA	BB	BB	AA	AA	AA	BB	AA	AA	AA	AA	BB	BB	AA	BB	AA	AA
A03_328	A03	25715049	Bn-A03-p25715049		AA	NC	BB	BB	BB	AB	AA	AA	AB	AB	NC	AA	BB	AB	BB	NC	BB	AA	BB	BB	AA	AA	BB	AA	BB	BB	BB	AA	AA	BB	BB	AA	AA	AA	BB	AA	AA	AA	AA	BB	BB	AA	BB	AA	AA
A03_329	A03	25756310	Bn-A03-p25756310		AA	NC	BB	BB	NC	AB	AA	NC	AB	AB	NC	AA	BB	AB	BB	NC	BB	AA	BB	BB	AA	AA	BB	AA	BB	BB	BB	AA	AA	BB	BB	AA	AA	AA	BB	AA	AA	AA	AA	BB	BB	AA	BB	AA	AA
A03_330	A03	25801783	Bn-A03-p25801783		AA	NC	BB	BB	BB	AB	AA	AA	AB	AB	NC	AA	BB	AB	BB	NC	BB	AA	BB	BB	AA	AA	BB	AA	BB	BB	BB	AA	AA	BB	BB	AA	AA	AA	BB	AA	AA	AA	AA	BB	BB	AA	BB	AA	AA
A03_331	A03	25826578	Bn-A03-p25826578		AA	NC	BB	BB	BB	AB	AA	AA	AB	AB	NC	AA	BB	AB	BB	NC	BB	AA	BB	BB	AA	AA	BB	AA	BB	BB	BB	AA	AA	BB	BB	AA	AA	AA	BB	AA	AA	AA	AA	BB	BB	AA	BB	AA	AA
A03_332	A03	25827210	Bn-A03-p25827210		AA	NC	BB	BB	BB	AB	AA	AA	AB	AB	NC	AA	BB	AB	BB	NC	BB	AA	BB	BB	AA	AA	BB	AA	BB	BB	BB	AA	AA	BB	BB	AA	AA	AA	BB	AA	AA	AA	AA	BB	BB	AA	BB	AA	AA
A03_333	A03	25827833	Bn-A03-p25827833		AA	NC	BB	BB	BB	AB	AA	AA	AB	AB	NC	AA	BB	AB	BB	NC	BB	AA	BB	BB	AA	AA	BB	AA	BB	BB	BB	AA	AA	BB	BB	AA	AA	AA	BB	AA	AA	AA	AA	BB	BB	AA	BB	AA	AA
A03_334	A03	25849463	Bn-A03-p25849463		AA	NC	BB	BB	BB	AB	AA	AA	AB	AB	NC	AA	BB	AB	BB	NC	BB	AA	BB	BB	AA	AA	BB	AA	BB	BB	BB	AA	AA	BB	BB	AA	AA	AA	BB	AA	AA	AA	AA	BB	BB	AA	BB	AA	AA
A03_335	A03	25851789	Bn-A03-p25851789		AA	NC	BB	BB	BB	AB	AA	AA	AB	AB	NC	AA	BB	AB	BB	NC	BB	AA	BB	BB	AA	AA	BB	AA	BB	BB	BB	AA	AA	BB	BB	AA	AA	AA	BB	AA	AA	AA	AA	BB	BB	AA	BB	AA	AA
A03_336	A03	26071059	Bn-A03-p26071059		AA	NC	BB	BB	BB	AB	AA	AA	AB	AB	NC	AA	BB	AB	BB	NC	BB	AA	BB	BB	AA	AA	BB	AA	BB	BB	BB	AA	AA	BB	BB	AA	AA	AA	BB	AA	AA	AA	AA	BB	BB	AA	BB	AA	AA
A03_337	A03	26071126	Bn-A03-p26071126		AA	NC	BB	BB	BB	AB	AA	AA	AB	AB	NC	AA	BB	AB	BB	NC	BB	AA	BB	BB	AA	AA	BB	AA	BB	BB	BB	AA	AA	BB	BB	AA	AA	AA	BB	AA	AA	AA	AA	BB	BB	AA	BB	AA	AA
A03_338	A03	26131473	Bn-A03-p26131473		AA	NC	BB	BB	BB	AB	AA	AA	AB	AB	NC	AA	BB	AB	BB	NC	BB	AA	BB	BB	AA	AA	BB	AA	BB	BB	BB	AA	AA	BB	BB	AA	AA	AA	BB	AA	AA	AA	AA	BB	BB	AA	BB	AA	AA
A03_339	A03	26132481	Bn-A03-p26132481		AA	NC	BB	BB	BB	AB	AA	AA	AB	AB	NC	AA	BB	AB	BB	NC	BB	AA	BB	BB	AA	AA	BB	AA	BB	BB	BB	AA	AA	BB	BB	AA	AA	AA	BB	AA	AA	AA	AA	BB	BB	AA	BB	AA	AA
A03_340	A03	26284129	Bn-A03-p26284129		AA	NC	BB	BB	BB	AB	AA	AA	AB	AB	NC	AA	BB	AB	BB	NC	BB	AA	BB	BB	AA	AA	BB	AA	BB	BB	BB	AA	AA	BB	BB	AA	AA	AA	BB	AA	AA	AA	AA	BB	BB	AA	BB	AA	AA
A03_341	A03	26311193	Bn-A03-p26311193		AA	NC	BB	BB	BB	AB	AA	AA	AB	AB	NC	AA	BB	AB	BB	NC	BB	AA	BB	BB	AA	AA	BB	AA	BB	BB	BB	AA	AA	BB	BB	AA	AA	AA	BB	AA	AA	AA	AA	BB	BB	AA	BB	AA	AA
A03_342	A03	26433672	Bn-A03-p26433672		AA	NC	BB	BB	BB	AB	AA	AA	AB	AB	NC	AA	BB	AB	BB	NC	BB	AA	BB	BB	AA	AA	BB	AA	BB	BB	BB	AA	AA	BB	BB	AA	AA	AA	BB	AA	AA	AA	AA	BB	BB	AA	BB	AA	AA
A03_343	A03	26433849	Bn-A03-p26433849		AA	NC	BB	BB	BB	AB	AA	AA	AB	AB	NC	AA	BB	AB	BB	NC	BB	AA	BB	BB	AA	AA	BB	AA	BB	BB	BB	AA	AA	BB	BB	AA	AA	AA	BB	AA	AA	AA	AA	BB	BB	AA	BB	AA	AA
A03_344	A03	26433912	Bn-A03-p26433912		AA	NC	BB	BB	BB	AB	AA	AA	AB	AB	NC	AA	BB	AB	BB	NC	BB	AA	BB	BB	AA	AA	BB	AA	BB	BB	BB	AA	AA	BB	BB	AA	AA	AA	BB	AA	AA	AA	AA	BB	BB	AA	BB	AA	AA
A03_345	A03	26433948	Bn-A03-p26433948		AA	NC	BB	BB	BB	AB	AA	AA	AB	AB	NC	AA	BB	AB	BB	NC	BB	AA	BB	BB	AA	AA	BB	AA	BB	BB	BB	AA	AA	BB	BB	AA	AA	AA	BB	AA	AA	AA	AA	BB	BB	AA	BB	AA	AA
A03_346	A03	26437565	Bn-A03-p26437565		AA	NC	BB	BB	BB	AB	AA	AA	AB	AB	NC	AA	BB	AB	BB	NC	BB	AA	BB	BB	AA	AA	BB	AA	BB	BB	BB	AA	AA	BB	BB	AA	AA	AA	BB	AA	AA	AA	AA	BB	BB	AA	BB	AA	AA
A03_347	A03	26477533	Bn-A03-p26477533		AA	NC	BB	BB	BB	AB	AA	AA	AB	AB	NC	AA	BB	AB	BB	NC	BB	AA	AA	BB	AA	AA	BB	AA	BB	BB	BB	AA	AA	BB	BB	AA	AA	AA	BB	AA	AA	AA	AA	BB	BB	AA	BB	AA	AA
A03_348	A03	26603077	Bn-A03-p26603077		AA	NC	BB	BB	BB	AB	AA	AA	AB	AB	NC	AA	BB	AB	BB	NC	BB	AA	AA	BB	AA	AA	BB	AA	BB	BB	BB	AA	AA	BB	BB	AA	AA	AA	BB	AA	AA	AA	AA	BB	BB	AA	BB	AA	AA
A03_349	A03	26742006	Bn-A03-p26742006		AA	NC	BB	BB	BB	AB	AA	AA	AB	AB	NC	AA	BB	AB	BB	NC	BB	AA	AA	BB	AA	AA	BB	AA	BB	BB	BB	AA	AA	BB	BB	BB	AA	AA	BB	AA	AA	AA	AA	BB	BB	AA	BB	AA	AA
A03_350	A03	26763577	Bn-A03-p26763577		AA	NC	BB	BB	NC	AB	AA	AA	AB	AB	NC	AA	BB	AB	BB	NC	BB	AA	AA	BB	AA	AA	BB	AA	BB	BB	BB	AA	AA	BB	BB	BB	AA	AA	BB	AA	AA	AA	AA	BB	BB	AA	BB	AA	AA
A03_351	A03	26815896	Bn-A03-p26815896		AA	NC	BB	BB	BB	AB	AA	AA	AB	AB	NC	AA	BB	AB	BB	NC	BB	AA	AA	BB	AA	AA	BB	AA	BB	BB	BB	AA	AA	BB	BB	BB	AA	AA	BB	AA	AA	AA	AA	BB	BB	AA	BB	AA	AA
A03_352	A03	26824343	Bn-A03-p26824343		AA	NC	BB	BB	BB	AB	AA	AA	AB	AB	NC	AA	BB	AB	BB	NC	BB	AA	AA	BB	AA	AA	BB	AA	BB	BB	BB	AA	AA	BB	BB	BB	AA	AA	BB	AA	AA	AA	AA	BB	BB	AA	BB	AA	AA
A03_353	A03	26839758	Bn-A03-p26839758		AA	NC	BB	BB	BB	AB	AA	AA	AB	AB	NC	AA	BB	AB	BB	NC	BB	AA	AA	BB	AA	AA	BB	AA	BB	BB	BB	AA	AA	BB	BB	BB	AA	AA	BB	AA	AA	AA	AA	BB	BB	AA	BB	AA	AA
A03_354	A03	27182289	Bn-A03-p27182289		AA	NC	BB	BB	BB	AB	AA	AA	AB	AB	NC	AA	BB	AB	BB	NC	BB	AA	AA	BB	AA	AA	BB	AA	BB	BB	BB	AA	AA	BB	BB	BB	AA	AA	BB	AA	AA	AA	AA	BB	BB	AA	BB	AA	AA
A03_355	A03	27218655	Bn-A03-p27218655		AA	NC	BB	BB	BB	AB	AA	AA	AB	AB	NC	AA	BB	AB	BB	NC	BB	AA	AA	BB	AA	AA	BB	AA	BB	BB	BB	AA	AA	BB	BB	BB	AA	AA	BB	AA	AA	AA	AA	BB	BB	AA	BB	AA	AA
A03_356	A03	27269401	Bn-A03-p27269401		AA	NC	BB	BB	BB	AB	AA	AA	AB	AB	NC	AA	BB	AB	BB	NC	BB	AA	AA	BB	AA	AA	BB	AA	BB	BB	BB	AA	AA	BB	BB	BB	AA	AA	BB	AA	AA	AA	AA	BB	BB	AA	BB	AA	AA
A03_357	A03	27356417	Bn-A03-p27356417		AA	NC	BB	BB	BB	AB	AA	AA	AB	AB	NC	AA	BB	AB	BB	NC	BB	AA	AA	BB	AA	AA	BB	AA	BB	BB	BB	AA	AA	BB	BB	BB	AA	AA	BB	AA	AA	AA	AA	BB	BB	AA	BB	AA	AA
A03_358	A03	27357082	Bn-A03-p27357082		AA	NC	BB	BB	BB	AB	AA	AA	AB	AB	NC	AA	BB	AB	BB	NC	BB	AA	AA	BB	AA	AA	BB	AA	BB	BB	BB	AA	AA	BB	BB	BB	AA	AA	BB	AA	AA	AA	AA	BB	BB	AA	BB	AA	AA
A03_359	A03	27369889	Bn-A03-p27369889		AA	NC	BB	BB	BB	AB	AA	NC	AB	AB	NC	AA	BB	AB	BB	NC	BB	AA	AA	BB	AA	AA	BB	AA	BB	BB	BB	AA	AA	BB	BB	BB	AA	AA	BB	AA	AA	AA	AA	BB	BB	AA	BB	AA	AA
A03_360	A03	27376850	Bn-A03-p27376850		AA	NC	BB	BB	BB	AB	AA	AA	AB	AB	NC	AA	BB	AB	BB	NC	BB	AA	AA	BB	AA	AA	BB	AA	BB	BB	BB	AA	AA	BB	BB	BB	AA	AA	BB	AA	AA	AA	AA	BB	BB	AA	BB	AA	AA
A03_361	A03	27377729	Bn-A03-p27377729		AA	NC	BB	BB	BB	AB	AA	AA	AB	AB	NC	AA	BB	AB	BB	NC	BB	AA	AA	BB	AA	AA	BB	AA	BB	BB	BB	AA	AA	BB	BB	BB	AA	AA	BB	AA	AA	AA	AA	BB	BB	AA	BB	AA	AA
A03_362	A03	27377839	Bn-A03-p27377839		AA	NC	BB	BB	BB	AB	AA	AA	AB	AB	NC	AA	BB	AB	BB	NC	BB	AA	AA	BB	AA	AA	BB	AA	BB	BB	BB	AA	AA	BB	BB	BB	AA	AA	BB	AA	AA	AA	AA	BB	BB	AA	BB	AA	AA
A03_363	A03	27377892	Bn-A03-p27377892		AA	NC	BB	BB	BB	AB	AA	AA	AB	AB	NC	AA	BB	AB	BB	NC	BB	AA	AA	BB	AA	AA	BB	AA	BB	BB	BB	AA	AA	BB	BB	BB	AA	AA	BB	AA	AA	AA	AA	BB	BB	AA	BB	AA	AA
A03_364	A03	27378026	Bn-A03-p27378026		AA	NC	BB	BB	BB	AB	AA	AA	AB	AB	NC	AA	BB	AB	BB	NC	BB	AA	AA	BB	AA	AA	BB	AA	BB	BB	BB	AA	AA	BB	BB	BB	AA	AA	BB	AA	AA	AA	AA	BB	BB	AA	BB	AA	AA
A03_365	A03	27378353	Bn-A03-p27378353		AA	NC	BB	BB	BB	AB	AA	AA	AB	AB	NC	AA	BB	AB	BB	NC	BB	AA	AA	BB	AA	AA	BB	AA	BB	BB	BB	AA	AA	BB	BB	BB	AA	AA	BB	AA	AA	AA	AA	BB	BB	AA	BB	AA	AA
A03_366	A03	27379193	Bn-A03-p27379193		AA	NC	BB	BB	BB	AB	AA	AA	AB	AB	NC	AA	BB	AB	BB	NC	BB	AA	AA	BB	AA	AA	BB	AA	BB	BB	BB	AA	AA	BB	BB	BB	AA	AA	BB	AA	AA	AA	AA	BB	BB	AA	BB	AA	AA
A03_367	A03	27379303	Bn-A03-p27379303		AA	NC	BB	BB	BB	AB	AA	AA	AB	AB	NC	AA	BB	AB	BB	NC	BB	AA	AA	BB	AA	AA	BB	AA	BB	BB	BB	AA	AA	BB	BB	BB	AA	AA	BB	AA	AA	AA	AA	BB	BB	AA	BB	AA	AA
A03_368	A03	27379570	Bn-A03-p27379570		AA	NC	BB	BB	BB	AB	AA	AA	AB	AB	NC	AA	BB	AB	BB	NC	BB	AA	AA	BB	AA	AA	BB	AA	BB	BB	BB	AA	AA	BB	BB	BB	AA	AA	BB	AA	AA	AA	AA	BB	BB	AA	BB	AA	AA
A03_369	A03	27380908	Bn-A03-p27380908		AA	NC	BB	BB	BB	AB	AA	AA	AB	AB	NC	AA	BB	AB	BB	NC	BB	AA	AA	BB	AA	AA	BB	AA	BB	BB	BB	AA	AA	BB	BB	BB	AA	AA	BB	AA	AA	AA	AA	BB	BB	AA	BB	AA	AA
A03_370	A03	27381126	Bn-A03-p27381126		AA	NC	BB	BB	BB	AB	AA	AA	AB	AB	NC	AA	BB	AB	BB	NC	BB	AA	AA	BB	AA	AA	BB	AA	BB	BB	BB	AA	AA	BB	BB	BB	AA	AA	BB	AA	AA	AA	AA	BB	BB	AA	BB	AA	AA
A03_371	A03	27381378	Bn-A03-p27381378		AA	NC	BB	BB	BB	AB	AA	AA	AB	AB	NC	AA	BB	AB	BB	NC	BB	AA	AA	BB	AA	AA	BB	AA	BB	BB	BB	AA	AA	BB	BB	BB	AA	AA	BB	AA	AA	AA	AA	BB	BB	AA	BB	AA	AA
A03_372	A03	27419226	Bn-A03-p27419226		AA	NC	BB	BB	BB	AB	AA	AA	AB	AB	NC	AA	BB	AB	BB	NC	BB	AA	AA	BB	AA	AA	AA	AA	BB	BB	BB	AA	AA	BB	BB	BB	AA	AA	BB	AA	AA	AA	AA	BB	BB	AA	BB	AA	AA
A03_373	A03	27419285	Bn-A03-p27419285		AA	NC	BB	BB	NC	AB	AA	AA	AB	AB	NC	AA	BB	AB	BB	NC	BB	AA	AA	BB	AA	AA	AA	AA	BB	BB	BB	AA	AA	BB	BB	BB	AA	AA	BB	AA	AA	AA	AA	BB	BB	AA	BB	AA	AA
A03_374	A03	27420794	Bn-A03-p27420794		AA	NC	BB	BB	BB	AB	AA	AA	AB	AB	NC	AA	BB	AB	BB	NC	BB	AA	AA	BB	AA	AA	AA	AA	BB	BB	BB	AA	AA	BB	BB	BB	AA	AA	BB	AA	AA	AA	AA	BB	BB	AA	BB	AA	AA
A03_375	A03	27438081	Bn-A03-p27438081		AA	NC	BB	BB	BB	AB	AA	AA	AB	AB	NC	AA	BB	AB	BB	NC	BB	AA	AA	BB	AA	AA	AA	AA	BB	BB	BB	AA	AA	BB	BB	BB	AA	AA	BB	AA	AA	AA	AA	BB	BB	AA	BB	AA	AA
A03_376	A03	27568225	Bn-A03-p27568225		AA	NC	BB	BB	BB	AB	AA	AA	AB	AB	NC	BB	BB	AB	BB	NC	BB	AA	AA	BB	AA	AA	AA	AA	BB	BB	BB	AA	AA	BB	BB	BB	AA	AA	BB	AA	AA	AA	AA	BB	BB	AA	BB	AA	AA
A03_377	A03	27683723	Bn-A03-p27683723		AA	NC	BB	BB	BB	AB	AA	AA	AB	AB	NC	BB	BB	AB	BB	NC	BB	AA	AA	BB	AA	AA	AA	AA	BB	BB	BB	AA	AA	BB	BB	BB	AA	AA	BB	AA	AA	AA	AA	BB	BB	AA	BB	AA	AA
A03_378	A03	27712521	Bn-A03-p27712521		AA	NC	BB	BB	BB	AB	AA	AA	AB	AB	NC	BB	BB	AB	BB	NC	BB	AA	AA	BB	AA	AA	AA	AA	BB	BB	BB	AA	AA	BB	BB	BB	AA	AA	BB	AA	AA	AA	AA	BB	BB	AA	BB	AA	AA
A03_379	A03	27713307	Bn-A03-p27713307		AA	NC	BB	BB	BB	AB	AA	AA	AB	AB	NC	BB	BB	AB	BB	NC	BB	AA	AA	BB	AA	AA	AA	AA	BB	BB	BB	AA	AA	BB	BB	BB	AA	AA	BB	AA	AA	AA	AA	BB	BB	AA	BB	AA	AA
A03_380	A03	27713975	Bn-A03-p27713975		AA	NC	BB	BB	BB	AB	AA	AA	AB	AB	NC	BB	BB	AB	BB	NC	BB	AA	AA	BB	AA	AA	AA	AA	BB	BB	BB	AA	AA	BB	BB	BB	AA	AA	BB	AA	AA	AA	AA	BB	BB	AA	BB	AA	AA
A03_381	A03	27715593	Bn-A03-p27715593		AA	NC	BB	BB	BB	AB	AA	AA	AB	AB	NC	BB	BB	AB	BB	NC	BB	AA	AA	BB	AA	AA	AA	AA	BB	BB	BB	AA	AA	BB	BB	BB	AA	AA	BB	AA	AA	AA	AA	BB	BB	AA	BB	AA	AA
A03_382	A03	27741110	Bn-A03-p27741110		AA	NC	BB	BB	BB	AB	AA	AA	AB	AB	NC	BB	BB	AB	BB	NC	BB	AA	AA	BB	AA	AA	AA	AA	BB	BB	BB	AA	AA	BB	BB	BB	AA	AA	BB	AA	AA	AA	AA	BB	BB	AA	BB	AA	AA
A03_383	A03	27840169	Bn-A03-p27840169		AA	NC	BB	BB	NC	AB	AA	AA	AB	AB	NC	BB	BB	AB	BB	NC	BB	AA	AA	BB	AA	AA	AA	AA	BB	BB	BB	AA	AA	BB	BB	BB	AA	AA	BB	AA	AA	AA	AA	BB	BB	AA	BB	AA	AA
A03_384	A03	27841728	Bn-A03-p27841728		AA	NC	BB	BB	BB	AB	AA	AA	AB	AB	NC	BB	BB	AB	BB	NC	BB	AA	AA	BB	AA	AA	AA	AA	BB	BB	BB	AA	AA	BB	BB	BB	AA	AA	BB	AA	AA	AA	AA	BB	BB	AA	BB	AA	AA
A03_385	A03	27866782	Bn-A03-p27866782		AA	NC	BB	BB	BB	AB	AA	AA	AB	AB	NC	BB	BB	AB	BB	NC	BB	AA	AA	BB	AA	AA	AA	AA	BB	BB	BB	AA	AA	BB	BB	BB	AA	AA	BB	AA	AA	AA	AA	BB	BB	AA	BB	AA	AA
A03_386	A03	27972738	Bn-A03-p27972738		AA	NC	BB	BB	BB	AB	AA	AA	AB	AB	NC	BB	BB	AB	BB	NC	BB	AA	AA	BB	AA	AA	AA	AA	BB	AA	BB	AA	AA	BB	BB	BB	AA	AA	BB	AA	AA	AA	AA	BB	BB	AA	BB	AA	AA
A03_387	A03	28091909	Bn-A03-p28091909		AA	NC	BB	BB	BB	AB	AA	AA	AB	AB	NC	BB	BB	AB	BB	NC	BB	AA	AA	BB	AA	AA	AA	AA	BB	AA	BB	AA	AA	BB	BB	BB	AA	AA	BB	AA	AA	AA	AA	BB	BB	AA	BB	AA	AA
A03_388	A03	28233201	Bn-A03-p28233201		AA	NC	BB	BB	BB	AB	AA	AA	AB	AB	NC	BB	BB	AB	BB	NC	BB	AA	AA	BB	AA	AA	AA	AA	BB	AA	BB	AA	AA	BB	BB	BB	AA	AA	BB	AA	AA	AA	AA	BB	BB	AA	BB	AA	AA
A03_389	A03	28233701	Bn-A03-p28233701		AA	NC	BB	BB	NC	AB	AA	AA	AB	AB	NC	BB	BB	AB	BB	NC	BB	AA	AA	BB	AA	AA	AA	AA	BB	AA	BB	AA	AA	BB	BB	BB	AA	AA	BB	AA	AA	AA	AA	BB	BB	AA	BB	AA	AA
A03_390	A03	28234166	Bn-A03-p28234166		AA	NC	BB	BB	NC	AB	AA	AA	AB	AB	NC	BB	BB	AB	BB	NC	BB	AA	AA	BB	AA	AA	AA	AA	BB	AA	BB	AA	AA	BB	BB	BB	AA	AA	BB	AA	AA	AA	AA	BB	BB	AA	BB	AA	AA
A03_391	A03	28242905	Bn-A03-p28242905		AA	NC	BB	BB	BB	AB	AA	AA	AB	AB	NC	BB	BB	AB	BB	NC	BB	AA	AA	BB	AA	AA	AA	AA	BB	AA	BB	AA	AA	BB	BB	BB	AA	AA	BB	AA	AA	AA	AA	BB	BB	AA	BB	AA	AA
A03_392	A03	28243306	Bn-A03-p28243306		AA	NC	BB	BB	BB	AB	AA	AA	AB	AB	NC	BB	BB	AB	BB	NC	BB	AA	AA	BB	AA	AA	AA	AA	BB	AA	BB	AA	AA	BB	BB	BB	AA	AA	BB	AA	AA	AA	AA	BB	BB	AA	BB	AA	AA
A03_393	A03	28498755	Bn-A03-p28498755		AA	NC	BB	BB	BB	AB	AA	AA	AB	AB	NC	BB	BB	AB	BB	NC	BB	AA	AA	BB	AA	AA	AA	AA	BB	AA	BB	AA	AA	BB	BB	BB	AA	AA	BB	AA	AA	AA	AA	BB	BB	AA	BB	AA	AA
A03_394	A03	28499141	Bn-A03-p28499141		AA	NC	BB	BB	BB	AB	AA	AA	AB	AB	NC	BB	BB	AB	BB	NC	BB	AA	AA	BB	AA	AA	AA	AA	BB	AA	BB	AA	AA	BB	BB	BB	AA	AA	BB	AA	AA	AA	AA	BB	BB	AA	BB	AA	AA
A03_395	A03	28551626	Bn-A03-p28551626		AA	NC	BB	BB	BB	AB	AA	AA	AB	AB	NC	BB	BB	AB	BB	NC	BB	AA	AA	BB	AA	AA	AA	AA	BB	AA	BB	AA	AA	BB	BB	BB	AA	AA	BB	BB	AA	AA	AA	BB	BB	AA	BB	AA	AA
A03_396	A03	28583685	Bn-A03-p28583685		AA	NC	BB	BB	BB	AB	AA	AA	AB	AB	NC	BB	BB	AB	BB	NC	BB	AA	AA	BB	AA	AA	AA	AA	BB	AA	BB	AA	AA	BB	BB	BB	AA	AA	BB	BB	AA	AA	AA	BB	BB	AA	BB	AA	AA
A03_397	A03	28594732	Bn-A03-p28594732		AA	NC	BB	BB	BB	AB	AA	AA	AB	AB	NC	BB	BB	AB	BB	NC	BB	AA	AA	BB	AA	AA	AA	AA	BB	AA	BB	AA	AA	BB	BB	BB	AA	AA	BB	BB	AA	AA	AA	BB	BB	AA	BB	AA	AA
A03_398	A03	28808705	Bn-A03-p28808705		AA	NC	BB	BB	BB	AB	AA	AA	AB	AB	NC	BB	BB	AB	BB	NC	BB	AA	AA	BB	AA	AA	AA	AA	BB	AA	BB	AA	AA	BB	BB	BB	AA	AA	BB	BB	AA	AA	AA	BB	BB	AA	BB	AA	AA
A03_399	A03	28877626	Bn-A03-p28877626		AA	NC	BB	BB	BB	AB	AA	AA	AB	AB	NC	BB	BB	AB	BB	NC	BB	AA	AA	BB	AA	AA	AA	AA	BB	AA	BB	AA	AA	BB	BB	BB	AA	AA	BB	BB	AA	AA	AA	BB	BB	AA	BB	AA	AA
A03_400	A03	28982546	Bn-A03-p28982546		AA	NC	BB	BB	BB	AB	AA	AA	AB	AB	NC	BB	BB	AB	BB	NC	BB	AA	AA	BB	AA	AA	AA	AA	BB	AA	BB	AA	AA	BB	BB	BB	AA	AA	BB	BB	AA	AA	AA	BB	BB	AA	BB	AA	AA
A03_401	A03	29009401	Bn-A03-p29009401		AA	NC	BB	BB	BB	AB	AA	AA	AB	AB	NC	BB	BB	AB	BB	NC	BB	AA	AA	BB	AA	AA	AA	AA	BB	AA	BB	AA	AA	BB	BB	BB	AA	AA	BB	BB	AA	AA	AA	BB	BB	AA	BB	AA	AA
A03_402	A03	29067657	Bn-A03-p29067657		AA	NC	BB	BB	BB	AB	AA	AA	AB	AB	NC	BB	BB	AB	BB	NC	BB	AA	AA	BB	AA	AA	AA	AA	BB	AA	BB	AA	AA	BB	BB	BB	AA	AA	BB	BB	AA	AA	AA	BB	BB	AA	BB	AA	AA
A03_403	A03	29068198	Bn-A03-p29068198		AA	NC	BB	BB	BB	AB	AA	AA	AB	AB	NC	BB	BB	AB	BB	NC	BB	AA	AA	BB	AA	AA	AA	AA	BB	AA	BB	AA	AA	BB	BB	BB	AA	AA	BB	BB	AA	AA	AA	BB	BB	AA	BB	AA	AA
A03_404	A03	29075333	Bn-A03-p29075333		AA	NC	BB	BB	BB	AB	AA	AA	AB	AB	NC	BB	BB	AB	BB	NC	BB	AA	AA	BB	AA	AA	AA	AA	BB	AA	BB	AA	AA	BB	BB	BB	AA	AA	BB	BB	AA	AA	AA	BB	BB	AA	BB	AA	AA
A03_405	A03	29118954	Bn-A03-p29118954		AA	NC	BB	BB	BB	AB	AA	AA	AB	AB	NC	BB	BB	AB	BB	NC	BB	AA	AA	BB	AA	AA	AA	AA	BB	AA	BB	AA	AA	BB	BB	BB	AA	AA	BB	BB	AA	AA	AA	BB	BB	AA	BB	AA	AA
A03_406	A03	29564970	Bn-A03-p29564970		AA	NC	BB	BB	BB	AB	AA	AA	AB	AB	NC	BB	BB	AB	BB	NC	BB	AA	AA	BB	AA	AA	AA	AA	BB	AA	BB	AA	AA	BB	BB	BB	BB	AA	BB	BB	AA	AA	AA	BB	BB	AA	BB	AA	AA
A03_407	A03	29583640	Bn-A03-p29583640		AA	NC	BB	BB	BB	AB	AA	AA	AB	AB	NC	BB	BB	AB	BB	NC	BB	AA	AA	BB	AA	AA	AA	AA	BB	AA	BB	AA	AA	BB	BB	BB	BB	AA	BB	BB	AA	AA	AA	BB	BB	AA	BB	AA	AA
A03_408	A03	29661431	Bn-A03-p29661431		AA	NC	BB	BB	BB	AB	AA	AA	AB	AB	NC	BB	BB	AB	BB	NC	BB	AA	AA	BB	AA	AA	AA	AA	BB	AA	BB	AA	AA	BB	BB	BB	BB	AA	BB	BB	AA	AA	AA	BB	BB	AA	BB	AA	AA
A03_409	A03	29999738	Bn-A03-p29999738		AA	NC	BB	BB	BB	AB	AA	AA	AB	AB	NC	BB	BB	AB	BB	NC	BB	AA	AA	BB	AA	AA	AA	AA	BB	AA	BB	AA	AA	BB	BB	BB	BB	AA	BB	BB	AA	AA	AA	BB	BB	AA	BB	AA	AA
A03_410	A03	30170124	Bn-A03-p30170124		AA	NC	BB	BB	BB	AB	AA	AA	AB	AB	NC	BB	BB	AB	BB	NC	BB	AA	AA	BB	AA	AA	AA	AA	BB	AA	BB	AA	AA	BB	BB	BB	BB	AA	BB	BB	AA	AA	AA	BB	BB	AA	BB	AA	AA
A03_411	A03	30183760	Bn-A03-p30183760		AA	NC	BB	BB	BB	AB	AA	AA	AB	AB	NC	BB	BB	AB	BB	NC	BB	AA	AA	BB	AA	AA	AA	AA	BB	AA	BB	AA	AA	BB	BB	BB	BB	AA	BB	BB	AA	AA	AA	BB	BB	AA	BB	AA	AA
A03_412	A03	30291719	Bn-A03-p30291719		AA	NC	BB	BB	BB	AB	AA	AA	AB	AB	NC	BB	BB	AB	BB	NC	BB	AA	AA	BB	AA	AA	AA	AA	BB	AA	BB	AA	AA	BB	BB	BB	BB	AA	BB	BB	AA	AA	AA	BB	BB	AA	BB	AA	AA
A03_413	A03	30564852	Bn-A03-p30564852		AA	NC	BB	BB	BB	AB	AA	AA	AB	AB	NC	BB	BB	AB	BB	NC	BB	AA	AA	BB	AA	AA	AA	AA	BB	AA	BB	AA	AA	BB	BB	BB	BB	AA	BB	BB	AA	AA	AA	BB	BB	AA	BB	AA	BB
A03_414	A03	30658785	Bn-A03-p30658785		AA	NC	BB	BB	BB	AB	AA	AA	AB	AB	NC	BB	BB	AB	BB	NC	BB	AA	AA	BB	AA	AA	AA	AA	BB	AA	BB	AA	AA	BB	BB	BB	BB	AA	BB	BB	AA	AA	AA	BB	BB	AA	BB	AA	BB
A03_415	A03	31113968	Bn-A03-p31113968		AA	NC	BB	BB	BB	AB	AA	AA	AB	AB	NC	BB	BB	AB	BB	NC	BB	AA	AA	BB	AA	AA	AA	AA	BB	AA	BB	AA	AA	BB	BB	BB	BB	AA	BB	BB	AA	AA	AA	BB	BB	AA	BB	AA	BB
A03_416	A03	31579593	Bn-A03-p31579593		AA	NC	BB	BB	BB	AB	AA	AA	AB	AB	NC	BB	BB	AB	BB	NC	BB	AA	AA	BB	AA	AA	AA	AA	BB	AA	BB	AA	AA	BB	BB	BB	BB	AA	BB	BB	AA	AA	AA	BB	BB	AA	BB	AA	BB
A03_417			Bn-Scaffold000096-p23421		AA	NC	BB	BB	BB	AB	AA	AA	AB	AB	NC	BB	BB	AB	BB	NC	BB	AA	AA	BB	AA	AA	AA	AA	BB	AA	BB	AA	AA	BB	BB	BB	BB	AA	BB	BB	AA	AA	AA	BB	BB	AA	BB	AA	BB
A03_418			Bn-Scaffold000096-p503293		AA	NC	BB	BB	BB	AB	AA	AA	AB	AB	NC	BB	BB	AB	BB	NC	BB	AA	AA	BB	AA	AA	AA	AA	BB	AA	BB	AA	AA	BB	BB	BB	BB	AA	BB	BB	AA	AA	AA	BB	BB	AA	BB	AA	BB
A03_419			Bn-Scaffold000096-p510602		AA	NC	BB	BB	BB	AB	AA	AA	AB	AB	NC	BB	BB	AB	BB	NC	BB	AA	AA	BB	AA	AA	AA	AA	BB	AA	BB	AA	AA	BB	BB	BB	BB	AA	BB	BB	AA	AA	AA	BB	BB	AA	BB	AA	BB
A03_420			Bn-Scaffold000096-p518801		AA	NC	BB	BB	BB	AB	AA	AA	AB	AB	NC	BB	BB	AB	BB	NC	BB	AA	AA	BB	AA	AA	AA	AA	BB	AA	BB	AA	AA	BB	BB	BB	BB	AA	BB	BB	AA	AA	AA	BB	BB	AA	BB	AA	BB
A03_421			Bn-Scaffold000096-p533173		AA	NC	BB	BB	BB	AB	AA	AA	AB	AB	NC	BB	BB	AB	BB	NC	BB	AA	AA	BB	AA	AA	AA	AA	BB	AA	BB	AA	AA	BB	BB	BB	BB	AA	BB	BB	AA	AA	AA	BB	BB	AA	BB	AA	BB
A03_422			Bn-Scaffold000096-p533387		AA	NC	BB	BB	BB	AB	AA	AA	AB	AB	NC	BB	BB	AB	BB	NC	BB	AA	AA	BB	AA	AA	AA	AA	BB	AA	BB	AA	AA	BB	BB	BB	BB	AA	BB	BB	AA	AA	AA	BB	BB	AA	BB	AA	BB
A03_423			Bn-Scaffold000096-p540703		AA	NC	BB	BB	BB	AB	AA	AA	AB	AB	NC	BB	BB	AB	BB	NC	BB	AA	AA	BB	AA	AA	AA	AA	BB	AA	BB	AA	AA	BB	BB	BB	BB	AA	BB	BB	AA	AA	AA	BB	BB	AA	BB	AA	BB
A03_424			Bn-Scaffold000096-p577560		AA	NC	BB	BB	BB	AB	AA	AA	AB	AB	NC	BB	BB	AB	BB	NC	BB	AA	AA	BB	AA	AA	AA	AA	BB	AA	BB	AA	AA	BB	BB	BB	BB	AA	BB	BB	AA	AA	AA	BB	BB	AA	BB	AA	BB
A03_425			Bn-Scaffold000096-p706378		AA	NC	BB	BB	BB	AB	AA	AA	AB	AB	NC	BB	BB	AB	BB	NC	BB	AA	AA	BB	AA	AA	AA	AA	BB	AA	BB	AA	AA	BB	BB	BB	BB	AA	BB	BB	AA	AA	AA	BB	BB	AA	BB	AA	BB
A03_426			Bn-Scaffold000096-p716919		AA	NC	BB	BB	BB	AB	AA	AA	AB	AB	NC	BB	BB	AB	BB	NC	BB	AA	AA	BB	AA	AA	AA	AA	BB	AA	BB	AA	AA	BB	BB	BB	BB	AA	BB	BB	AA	AA	AA	BB	BB	AA	BB	AA	BB
A03_427			Bn-Scaffold000096-p718365		AA	NC	BB	BB	BB	AB	AA	AA	AB	AB	NC	BB	BB	AB	BB	NC	BB	AA	AA	BB	AA	AA	AA	AA	BB	AA	BB	AA	AA	BB	BB	BB	BB	AA	BB	BB	AA	AA	AA	BB	BB	AA	BB	AA	BB
A03_428			Bn-Scaffold000096-p762429		AA	NC	BB	BB	BB	AB	AA	AA	AB	AB	NC	BB	BB	AB	BB	NC	BB	AA	AA	BB	AA	AA	AA	AA	BB	AA	BB	AA	AA	BB	BB	BB	BB	AA	BB	BB	AA	AA	AA	BB	BB	AA	BB	AA	BB
A03_429			Bn-Scaffold000096-p762911		AA	NC	BB	BB	BB	AB	AA	AA	AB	AB	NC	BB	BB	AB	BB	NC	BB	AA	AA	BB	AA	AA	AA	AA	BB	AA	BB	AA	AA	BB	BB	BB	BB	AA	BB	BB	AA	AA	AA	BB	BB	AA	BB	AA	BB
A03_430			Bn-Scaffold000096-p763301		AA	NC	BB	BB	BB	AB	AA	AA	AB	AB	NC	BB	BB	AB	BB	NC	BB	AA	AA	BB	AA	AA	AA	AA	BB	AA	BB	AA	AA	BB	BB	BB	BB	AA	BB	BB	AA	AA	AA	BB	BB	AA	BB	AA	BB
A03_431			Bn-Scaffold000096-p878406		AA	NC	BB	BB	BB	AB	AA	AA	AB	AB	NC	BB	BB	AB	BB	NC	BB	AA	AA	BB	AA	AA	AA	AA	BB	AA	BB	AA	AA	BB	BB	BB	BB	AA	BB	BB	AA	AA	AA	BB	BB	AA	BB	AA	BB
A03_432			Bn-Scaffold000096-p928716		AA	NC	BB	BB	BB	AB	AA	AA	AB	AB	NC	BB	BB	AB	BB	NC	BB	AA	AA	BB	AA	AA	AA	AA	BB	AA	BB	AA	AA	BB	BB	BB	BB	AA	BB	BB	AA	AA	AA	BB	BB	AA	BB	AA	BB
A04_001	A04	313935	Bn-A04-p313935	MDL_43 is missing chromosome A4	AA	NC	BB	BB	BB	AB	AA	AA	AB	AB	BB	BB	AA	AA	AA	AA	NC	BB	BB	BB	AA	BB	AA	BB	AA	AA	AA	BB	AA	AA	AA	AA	BB	AA	AA	BB	BB	BB	AA	AA	BB	BB	BB	AA	AA
A04_002	A04	314536	Bn-A04-p314536		AA	NC	BB	BB	BB	AB	AA	AA	AB	AB	BB	BB	AA	AA	AA	AA	BB	BB	BB	BB	AA	BB	AA	BB	AA	AA	AA	BB	AA	AA	AA	AA	BB	AA	AA	BB	BB	BB	AA	AA	BB	BB	BB	AA	AA
A04_003	A04	463864	Bn-A04-p463864		AA	NC	BB	BB	BB	AB	AA	AA	AB	AB	BB	BB	AA	AA	AA	AA	BB	BB	BB	BB	AA	BB	AA	BB	AA	AA	AA	BB	AA	AA	AA	AA	BB	AA	AA	BB	BB	BB	AA	AA	BB	BB	BB	AA	AA
A04_004	A04	641998	Bn-A04-p641998		AA	NC	BB	BB	BB	AB	AA	AA	AB	AB	BB	BB	AA	AA	AA	AA	NC	BB	BB	BB	AA	BB	AA	BB	AA	AA	AA	BB	AA	AA	AA	AA	BB	AA	AA	BB	BB	BB	AA	AA	BB	BB	BB	AA	AA
A04_005	A04	643876	Bn-A04-p643876		AA	NC	BB	BB	BB	AB	AA	AA	AB	AB	BB	BB	AA	AA	AA	AA	NC	BB	BB	BB	AA	BB	AA	BB	AA	AA	AA	BB	AA	AA	AA	AA	BB	AA	AA	BB	BB	BB	AA	AA	BB	BB	BB	AA	AA
A04_006	A04	813173	Bn-A04-p813173		AA	NC	BB	BB	BB	AB	AA	AA	AB	AB	BB	BB	AA	AA	AA	AA	BB	BB	BB	BB	AA	AA	AA	BB	AA	AA	AA	BB	AA	AA	AA	AA	BB	AA	AA	BB	BB	BB	AA	AA	BB	BB	BB	AA	AA
A04_007	A04	814033	Bn-A04-p814033		AA	NC	BB	BB	BB	AB	AA	AA	AB	AB	BB	BB	AA	AA	AA	AA	BB	BB	BB	BB	AA	AA	AA	BB	AA	AA	AA	BB	AA	AA	AA	AA	BB	AA	AA	BB	BB	BB	AA	AA	BB	BB	BB	AA	AA
A04_008	A04	865058	Bn-A04-p865058		AA	NC	BB	BB	BB	AB	AA	AA	AB	AB	BB	BB	AA	AA	AA	AA	BB	BB	BB	BB	AA	AA	AA	BB	AA	AA	AA	BB	AA	AA	AA	AA	BB	AA	AA	BB	BB	BB	AA	AA	BB	BB	BB	AA	AA
A04_009	A04	869491	Bn-A04-p869491		AA	NC	BB	BB	BB	AB	AA	AA	AB	AB	BB	BB	AA	AA	AA	AA	BB	BB	BB	BB	AA	AA	AA	BB	AA	AA	AA	BB	AA	AA	AA	AA	BB	AA	AA	BB	BB	BB	AA	AA	BB	BB	BB	AA	AA
A04_010	A04	928350	Bn-A04-p928350		AA	NC	BB	BB	BB	AB	AA	AA	AB	AB	BB	BB	AA	AA	AA	AA	BB	BB	BB	BB	AA	AA	AA	BB	AA	AA	AA	BB	AA	AA	AA	AA	BB	AA	AA	BB	BB	BB	AA	AA	BB	BB	BB	AA	AA
A04_011	A04	1009976	Bn-A04-p1009976		AA	NC	BB	BB	BB	AB	AA	AA	AB	AB	BB	BB	AA	AA	AA	AA	BB	BB	BB	BB	AA	AA	AA	BB	AA	AA	AA	BB	AA	AA	AA	AA	BB	AA	AA	BB	BB	BB	AA	AA	BB	BB	BB	AA	AA
A04_012	A04	1042273	Bn-A04-p1042273		AA	NC	BB	BB	BB	AB	AA	AA	AB	AB	BB	BB	AA	AA	AA	AA	NC	BB	BB	BB	AA	AA	AA	BB	AA	AA	AA	BB	AA	AA	AA	AA	BB	AA	AA	BB	BB	BB	AA	AA	BB	BB	BB	AA	AA
A04_013	A04	1048288	Bn-A04-p1048288		AA	NC	BB	BB	BB	AB	AA	AA	AB	AB	BB	BB	AA	AA	AA	AA	NC	BB	BB	BB	AA	AA	AA	BB	AA	AA	AA	BB	AA	AA	AA	AA	BB	AA	AA	BB	BB	BB	AA	AA	BB	BB	BB	AA	AA
A04_014	A04	1212589	Bn-A04-p1212589		AA	NC	BB	BB	BB	AB	AA	AA	AB	AB	BB	BB	AA	AA	AA	AA	BB	BB	BB	BB	AA	AA	AA	BB	AA	AA	AA	BB	AA	AA	AA	AA	BB	AA	AA	BB	BB	BB	AA	AA	BB	BB	BB	AA	AA
A04_015	A04	1213196	Bn-A04-p1213196		AA	NC	BB	BB	BB	AB	AA	AA	AB	AB	BB	BB	AA	AA	AA	AA	BB	BB	BB	BB	AA	AA	AA	BB	AA	AA	AA	BB	AA	AA	AA	AA	BB	AA	AA	BB	BB	BB	AA	AA	BB	BB	BB	AA	AA
A04_016	A04	1239789	Bn-A04-p1239789		AA	NC	BB	BB	BB	AB	AA	AA	AB	AB	BB	BB	AA	AA	AA	AA	BB	BB	BB	BB	AA	AA	AA	BB	AA	AA	AA	BB	AA	AA	AA	AA	BB	AA	AA	BB	BB	BB	AA	AA	BB	BB	BB	AA	AA
A04_017	A04	1274596	Bn-A04-p1274596		AA	NC	BB	BB	BB	AB	AA	AA	AB	AB	BB	BB	AA	AA	AA	AA	BB	BB	BB	BB	AA	AA	AA	BB	AA	AA	AA	BB	AA	AA	AA	AA	BB	AA	AA	BB	BB	BB	AA	AA	BB	BB	BB	AA	AA
A04_018	A04	1276308	Bn-A04-p1276308		AA	NC	BB	BB	BB	AB	AA	AA	AB	AB	BB	BB	AA	AA	AA	AA	BB	BB	BB	BB	AA	AA	AA	BB	AA	AA	AA	BB	AA	AA	AA	AA	BB	AA	AA	BB	BB	BB	AA	AA	BB	BB	BB	AA	AA
A04_019	A04	1329438	Bn-A04-p1329438		AA	NC	BB	BB	BB	AB	AA	AA	AB	AB	BB	BB	AA	AA	AA	AA	BB	BB	BB	BB	AA	AA	AA	BB	AA	AA	AA	BB	AA	AA	AA	AA	BB	AA	AA	BB	BB	BB	AA	AA	BB	BB	BB	AA	AA
A04_020	A04	1429850	Bn-A04-p1429850		AA	NC	BB	BB	BB	AB	AA	AA	AB	AB	BB	BB	AA	AA	AA	AA	BB	BB	BB	BB	AA	AA	AA	BB	AA	AA	AA	BB	AA	AA	AA	AA	BB	AA	AA	BB	BB	BB	AA	AA	BB	BB	BB	AA	AA
A04_021	A04	1585447	Bn-A04-p1585447		AA	NC	BB	BB	BB	AB	AA	AA	AB	AB	BB	BB	AA	AA	AA	AA	AA	BB	BB	BB	AA	AA	BB	BB	AA	AA	AA	BB	AA	AA	AA	AA	BB	AA	AA	BB	BB	BB	AA	AA	BB	BB	BB	AA	AA
A04_022	A04	1589006	Bn-A04-p1589006		AA	NC	BB	BB	BB	AB	AA	AA	AB	AB	BB	BB	AA	AA	AA	AA	AA	BB	BB	BB	AA	AA	BB	BB	AA	AA	AA	BB	AA	AA	AA	AA	BB	AA	AA	BB	BB	BB	AA	AA	BB	BB	BB	AA	AA
A04_023	A04	1590169	Bn-A04-p1590169		AA	NC	BB	BB	BB	AB	AA	AA	AB	AB	BB	BB	AA	AA	AA	AA	AA	BB	BB	BB	AA	AA	BB	BB	AA	AA	AA	BB	AA	AA	AA	AA	BB	AA	AA	BB	BB	BB	AA	AA	BB	BB	BB	AA	AA
A04_024	A04	1590669	Bn-A04-p1590669		AA	NC	BB	BB	BB	AB	AA	AA	AB	AB	BB	BB	AA	AA	AA	AA	AA	BB	BB	BB	AA	AA	BB	BB	AA	AA	AA	BB	AA	AA	AA	AA	BB	AA	AA	BB	BB	BB	AA	AA	BB	BB	BB	AA	AA
A04_025	A04	1683090	Bn-A04-p1683090		AA	NC	BB	BB	BB	AB	AA	AA	AB	AB	BB	BB	AA	AA	AA	AA	AA	BB	BB	BB	AA	AA	BB	BB	AA	AA	AA	BB	AA	AA	AA	AA	BB	AA	AA	BB	BB	BB	AA	AA	BB	BB	BB	AA	AA
A04_026	A04	1722346	Bn-A04-p1722346		AA	NC	BB	BB	BB	AB	AA	AA	AB	AB	BB	BB	AA	AA	AA	AA	AA	BB	BB	BB	AA	AA	BB	BB	AA	AA	AA	BB	AA	AA	AA	AA	BB	AA	AA	BB	BB	BB	AA	AA	BB	BB	BB	AA	AA
A04_027	A04	1773333	Bn-A04-p1773333		AA	NC	BB	BB	BB	AB	AA	AA	AB	AB	BB	BB	AA	AA	AA	AA	AA	BB	BB	BB	AA	AA	BB	BB	AA	AA	AA	BB	AA	AA	AA	AA	BB	AA	AA	BB	BB	BB	AA	AA	BB	BB	BB	AA	AA
A04_028	A04	1774926	Bn-A04-p1774926		AA	NC	BB	BB	BB	AB	AA	AA	AB	AB	BB	BB	AA	AA	AA	AA	AA	BB	BB	BB	AA	AA	BB	BB	AA	AA	AA	BB	AA	AA	AA	AA	BB	AA	AA	BB	BB	BB	AA	AA	BB	BB	BB	AA	AA
A04_029	A04	1827230	Bn-A04-p1827230		AA	NC	BB	BB	BB	AB	AA	AA	AB	AB	BB	BB	AA	AA	AA	AA	AA	BB	BB	BB	AA	AA	BB	BB	AA	AA	AA	BB	AA	AA	AA	AA	BB	AA	AA	BB	BB	BB	AA	AA	BB	BB	BB	AA	AA
A04_030	A04	1893968	Bn-A04-p1893968		AA	NC	BB	BB	BB	AB	AA	AA	AB	AB	BB	BB	AA	BB	AA	AA	AA	BB	BB	BB	AA	AA	BB	BB	AA	AA	AA	BB	AA	AA	AA	AA	BB	AA	AA	BB	BB	BB	AA	AA	BB	BB	BB	AA	AA
A04_031	A04	1900422	Bn-A04-p1900422		AA	NC	BB	BB	BB	AB	AA	AA	AB	AB	BB	BB	AA	BB	AA	AA	AA	BB	BB	BB	AA	AA	BB	BB	AA	AA	AA	BB	AA	AA	AA	AA	BB	AA	AA	BB	BB	BB	AA	AA	BB	BB	BB	AA	AA
A04_032	A04	1948034	Bn-A04-p1948034		AA	NC	BB	BB	BB	AB	AA	AA	AB	AB	BB	BB	AA	BB	AA	AA	AA	BB	BB	BB	AA	AA	BB	BB	AA	AA	AA	BB	AA	AA	AA	AA	BB	AA	AA	BB	BB	BB	AA	AA	BB	BB	BB	AA	AA
A04_033	A04	1950544	Bn-A04-p1950544		AA	NC	BB	BB	BB	AB	AA	AA	AB	AB	BB	BB	AA	BB	AA	AA	AA	BB	BB	BB	AA	AA	BB	BB	AA	AA	AA	BB	AA	AA	AA	AA	BB	AA	AA	BB	BB	BB	AA	AA	BB	BB	BB	AA	AA
A04_034	A04	1983164	Bn-A04-p1983164		AA	NC	BB	BB	BB	AB	AA	AA	AB	AB	BB	BB	AA	BB	AA	AA	AA	BB	BB	BB	AA	AA	BB	BB	AA	AA	AA	BB	AA	AA	AA	AA	BB	AA	AA	BB	BB	BB	AA	AA	BB	BB	BB	AA	AA
A04_035	A04	2037077	Bn-A04-p2037077		AA	AA	BB	BB	BB	AB	AA	AA	AB	AB	BB	BB	AA	BB	AA	AA	AA	BB	BB	BB	AA	AA	BB	BB	AA	AA	AA	BB	AA	AA	AA	AA	BB	AA	AA	BB	BB	BB	AA	AA	BB	BB	BB	AA	AA
A04_036	A04	2325988	Bn-A04-p2325988		AA	NC	BB	BB	BB	AB	AA	AA	AB	AB	BB	BB	AA	BB	AA	AA	AA	BB	BB	BB	AA	AA	BB	BB	AA	AA	AA	BB	AA	AA	AA	AA	BB	AA	AA	BB	BB	BB	AA	AA	BB	BB	BB	AA	AA
A04_037	A04	2342131	Bn-A04-p2342131		AA	NC	BB	BB	BB	AB	AA	AA	AB	AB	BB	BB	AA	BB	AA	AA	AA	BB	BB	BB	AA	AA	BB	BB	AA	AA	AA	BB	AA	AA	AA	AA	BB	AA	AA	BB	BB	BB	AA	AA	BB	BB	BB	AA	AA
A04_038	A04	2448580	Bn-A04-p2448580		AA	NC	BB	BB	BB	AB	AA	AA	AB	AB	BB	BB	AA	BB	AA	AA	AA	BB	BB	BB	AA	AA	BB	BB	AA	AA	AA	BB	AA	AA	AA	AA	BB	AA	AA	BB	BB	BB	AA	AA	BB	BB	BB	AA	AA
A04_039	A04	2562005	Bn-A04-p2562005		AA	NC	BB	BB	BB	AB	AA	AA	AB	AB	BB	BB	AA	BB	AA	AA	AA	BB	BB	BB	AA	AA	BB	BB	AA	AA	AA	BB	AA	AA	AA	BB	BB	AA	AA	BB	BB	BB	AA	AA	BB	BB	BB	AA	AA
A04_040	A04	2592215	Bn-A04-p2592215		AA	NC	BB	BB	BB	AB	AA	AA	AB	AB	BB	BB	AA	BB	AA	AA	AA	BB	BB	BB	AA	AA	BB	BB	AA	AA	AA	BB	AA	AA	AA	BB	BB	AA	AA	BB	BB	BB	AA	AA	BB	BB	BB	AA	AA
A04_041	A04	2616582	Bn-A04-p2616582		AA	NC	BB	BB	BB	AB	AA	AA	AB	AB	BB	BB	AA	BB	AA	AA	AA	BB	BB	BB	AA	AA	BB	BB	AA	AA	AA	BB	AA	AA	AA	BB	BB	AA	AA	BB	BB	BB	AA	AA	BB	BB	BB	AA	AA
A04_042	A04	2648823	Bn-A04-p2648823		AA	NC	BB	BB	BB	AB	AA	AA	AB	AB	BB	BB	BB	BB	AA	AA	AA	BB	BB	BB	AA	AA	BB	BB	AA	AA	AA	BB	AA	AA	AA	BB	BB	AA	AA	BB	BB	BB	AA	AA	BB	BB	BB	AA	AA
A04_043	A04	2651171	Bn-A04-p2651171		AA	NC	BB	BB	BB	AB	AA	AA	AB	AB	BB	BB	BB	BB	AA	AA	AA	BB	BB	BB	AA	AA	BB	BB	AA	AA	AA	BB	AA	AA	AA	BB	BB	AA	AA	BB	BB	BB	AA	AA	BB	BB	BB	AA	AA
A04_044	A04	2780974	Bn-A04-p2780974		AA	NC	BB	BB	BB	AB	AA	AA	AB	AB	BB	BB	BB	BB	AA	AA	AA	BB	BB	BB	AA	AA	BB	BB	AA	AA	AA	BB	AA	AA	AA	BB	BB	AA	AA	BB	BB	BB	AA	AA	BB	BB	BB	AA	BB
A04_045	A04	2783207	Bn-A04-p2783207		AA	NC	BB	BB	NC	AB	AA	AA	AB	AB	BB	BB	BB	BB	AA	AA	AA	BB	BB	BB	AA	AA	BB	BB	AA	AA	AA	BB	AA	AA	AA	BB	BB	AA	AA	BB	BB	BB	AA	AA	BB	BB	BB	AA	BB
A04_046	A04	2817722	Bn-A04-p2817722		AA	NC	BB	BB	BB	AB	AA	AA	AB	AB	BB	BB	BB	BB	AA	AA	AA	BB	BB	BB	AA	AA	BB	BB	AA	AA	AA	BB	AA	AA	AA	BB	BB	AA	AA	BB	BB	BB	AA	AA	BB	BB	BB	AA	BB
A04_047	A04	2825362	Bn-A04-p2825362		AA	NC	BB	BB	BB	AB	AA	AA	AB	AB	BB	BB	BB	BB	AA	AA	AA	BB	BB	BB	AA	AA	BB	BB	AA	AA	AA	BB	AA	AA	AA	BB	BB	AA	AA	BB	BB	BB	AA	AA	BB	BB	BB	AA	BB
A04_048	A04	2892985	Bn-A04-p2892985		AA	NC	BB	BB	BB	AB	AA	AA	AB	AB	BB	BB	BB	BB	AA	AA	AA	BB	BB	BB	AA	AA	BB	BB	AA	AA	AA	BB	AA	AA	AA	BB	BB	AA	AA	BB	BB	BB	AA	AA	BB	BB	BB	AA	BB
A04_049	A04	2893053	Bn-A04-p2893053		AA	NC	BB	BB	BB	AB	AA	AA	AB	AB	BB	BB	BB	BB	AA	AA	AA	BB	BB	BB	AA	AA	BB	BB	AA	AA	AA	BB	AA	AA	AA	BB	BB	AA	AA	BB	BB	BB	AA	AA	BB	BB	BB	AA	BB
A04_050	A04	2948936	Bn-A04-p2948936		AA	NC	BB	BB	BB	AB	AA	NC	AB	AB	BB	BB	BB	BB	AA	AA	AA	BB	BB	BB	AA	AA	BB	BB	AA	AA	AA	BB	AA	AA	AA	BB	BB	AA	AA	BB	BB	BB	AA	AA	BB	BB	BB	AA	BB
A04_051	A04	2949084	Bn-A04-p2949084		AA	NC	BB	BB	BB	AB	AA	AA	AB	AB	BB	BB	BB	BB	AA	AA	AA	BB	BB	BB	AA	AA	BB	BB	AA	AA	AA	BB	AA	AA	AA	BB	BB	AA	AA	BB	BB	BB	AA	AA	BB	BB	BB	AA	BB
A04_052	A04	2949339	Bn-A04-p2949339		AA	NC	BB	BB	BB	AB	AA	AA	AB	AB	BB	BB	BB	BB	AA	AA	AA	BB	BB	BB	AA	AA	BB	BB	AA	AA	AA	BB	AA	AA	AA	BB	BB	AA	AA	BB	BB	BB	AA	AA	BB	BB	BB	AA	BB
A04_053	A04	2957928	Bn-A04-p2957928		AA	NC	BB	BB	BB	AB	AA	AA	AB	AB	BB	BB	BB	BB	AA	AA	AA	BB	BB	BB	AA	AA	BB	BB	AA	AA	AA	BB	AA	AA	AA	BB	BB	AA	AA	BB	BB	BB	AA	AA	BB	BB	BB	AA	BB
A04_054	A04	3128038	Bn-A04-p3128038		AA	NC	BB	BB	BB	AB	AA	AA	AB	AB	BB	BB	BB	BB	AA	AA	AA	BB	BB	BB	AA	AA	BB	BB	AA	AA	AA	BB	AA	AA	AA	BB	BB	AA	AA	BB	BB	BB	AA	AA	BB	BB	BB	AA	BB
A04_055	A04	3331930	Bn-A04-p3331930		AA	NC	BB	BB	BB	AB	AA	AA	AB	AB	BB	BB	BB	BB	AA	AA	AA	BB	BB	BB	AA	AA	BB	BB	AA	AA	AA	BB	AA	BB	AA	BB	BB	AA	AA	BB	BB	BB	AA	AA	BB	BB	BB	AA	BB
A04_056	A04	3379410	Bn-A04-p3379410		AA	NC	BB	BB	BB	AB	AA	AA	AB	AB	BB	BB	BB	BB	AA	AA	AA	BB	BB	BB	AA	AA	BB	BB	AA	AA	AA	BB	AA	BB	AA	BB	BB	AA	AA	BB	BB	BB	AA	AA	BB	BB	BB	AA	BB
A04_057	A04	3420532	Bn-A04-p3420532		AA	NC	BB	BB	BB	AB	AA	AA	AB	AB	BB	BB	BB	BB	AA	AA	AA	BB	BB	BB	AA	AA	BB	BB	AA	AA	AA	BB	AA	BB	AA	BB	BB	AA	AA	BB	BB	BB	AA	AA	BB	BB	BB	AA	BB
A04_058	A04	3421117	Bn-A04-p3421117		AA	NC	BB	BB	BB	AB	AA	AA	AB	AB	BB	BB	BB	BB	AA	AA	AA	BB	BB	BB	AA	AA	BB	BB	AA	AA	AA	BB	AA	BB	AA	BB	BB	AA	AA	BB	BB	BB	AA	AA	BB	BB	BB	AA	BB
A04_059	A04	3448682	Bn-A04-p3448682		AA	NC	BB	BB	BB	AB	AA	AA	AB	AB	BB	BB	BB	BB	AA	AA	AA	BB	BB	BB	AA	AA	BB	BB	AA	AA	AA	BB	AA	BB	AA	BB	BB	AA	AA	BB	BB	BB	AA	AA	BB	BB	BB	AA	BB
A04_060	A04	3602299	Bn-A04-p3602299		AA	NC	BB	BB	BB	AB	AA	AA	AB	AB	BB	BB	BB	BB	AA	AA	AA	BB	BB	BB	AA	AA	BB	BB	AA	AA	AA	BB	AA	BB	AA	BB	BB	AA	AA	BB	BB	BB	AA	BB	BB	BB	BB	AA	BB
A04_061	A04	3631563	Bn-A04-p3631563		AA	NC	BB	BB	BB	AB	AA	AA	AB	AB	BB	BB	BB	BB	AA	AA	AA	BB	BB	BB	AA	AA	BB	BB	AA	AA	AA	BB	AA	BB	AA	BB	BB	AA	AA	BB	BB	BB	AA	BB	BB	BB	BB	AA	BB
A04_062	A04	3632226	Bn-A04-p3632226		AA	NC	BB	BB	BB	AB	AA	AA	AB	AB	BB	BB	BB	BB	AA	AA	AA	BB	BB	BB	AA	AA	BB	BB	AA	AA	AA	BB	AA	BB	AA	BB	BB	AA	AA	BB	BB	BB	AA	BB	BB	BB	BB	AA	BB
A04_063	A04	3632611	Bn-A04-p3632611		AA	NC	BB	BB	BB	AB	AA	AA	AB	AB	BB	BB	BB	BB	AA	AA	AA	BB	BB	BB	AA	AA	BB	BB	AA	AA	AA	BB	AA	BB	AA	BB	BB	AA	AA	BB	BB	BB	AA	BB	BB	BB	BB	AA	BB
A04_064	A04	3702357	Bn-A04-p3702357		AA	NC	BB	BB	BB	AB	AA	AA	AB	AB	BB	BB	BB	BB	AA	AA	AA	BB	BB	BB	AA	AA	BB	BB	AA	AA	AA	BB	AA	BB	AA	BB	BB	AA	AA	BB	BB	BB	AA	BB	BB	BB	BB	AA	BB
A04_065	A04	3719381	Bn-A04-p3719381		AA	NC	BB	BB	BB	AB	AA	AA	AB	AB	BB	BB	BB	BB	AA	AA	AA	BB	BB	BB	AA	AA	BB	BB	AA	AA	AA	BB	AA	BB	AA	BB	BB	AA	AA	BB	BB	BB	AA	BB	BB	BB	BB	AA	BB
A04_066	A04	3990611	Bn-A04-p3990611		AA	NC	BB	BB	BB	AB	AA	AA	AB	AB	BB	BB	BB	BB	AA	AA	AA	BB	BB	AA	BB	AA	BB	BB	AA	AA	AA	BB	AA	BB	AA	BB	BB	AA	AA	BB	BB	BB	AA	BB	BB	BB	BB	AA	BB
A04_067	A04	4002585	Bn-A04-p4002585		AA	NC	BB	BB	BB	AB	AA	AA	AB	AB	BB	BB	BB	BB	AA	AA	AA	BB	BB	AA	BB	AA	BB	BB	AA	AA	AA	BB	AA	BB	AA	BB	BB	AA	AA	BB	BB	BB	AA	BB	BB	BB	BB	BB	BB
A04_068	A06	5183425	Bn-A06-p5183425		AA	NC	BB	BB	BB	AB	AA	AA	AB	AB	BB	BB	BB	BB	AA	AA	AA	BB	BB	AA	BB	AA	BB	BB	AA	AA	AA	BB	AA	BB	AA	BB	BB	AA	AA	BB	BB	BB	AA	BB	BB	BB	BB	BB	BB
A04_069	A06	5184830	Bn-A06-p5184830		AA	NC	BB	BB	BB	AB	AA	AA	AB	AB	BB	BB	BB	BB	AA	AA	AA	BB	BB	AA	BB	AA	BB	BB	AA	AA	AA	BB	AA	BB	AA	BB	BB	AA	AA	BB	BB	BB	AA	BB	BB	BB	BB	BB	BB
A04_070	A06	5188207	Bn-A06-p5188207		AA	NC	BB	BB	BB	AB	AA	AA	AB	AB	BB	BB	BB	BB	AA	AA	AA	BB	BB	AA	BB	AA	BB	BB	AA	AA	AA	BB	AA	BB	AA	BB	BB	AA	AA	BB	BB	BB	AA	BB	BB	BB	BB	BB	BB
A04_071	A06	5188627	Bn-A06-p5188627		AA	NC	BB	BB	BB	AB	AA	AA	AB	AB	BB	BB	BB	BB	AA	AA	AA	BB	BB	AA	BB	AA	BB	BB	AA	AA	AA	BB	AA	BB	AA	BB	BB	AA	AA	BB	BB	BB	AA	BB	BB	BB	BB	BB	BB
A04_072	A06	5190418	Bn-A06-p5190418		AA	NC	BB	BB	BB	AB	AA	AA	AB	AB	BB	BB	BB	BB	AA	AA	AA	BB	BB	AA	BB	AA	BB	BB	AA	AA	AA	BB	AA	BB	AA	BB	BB	AA	AA	BB	BB	BB	AA	BB	BB	BB	BB	BB	BB
A04_073	A06	5190514	Bn-A06-p5190514		AA	NC	BB	BB	BB	AB	AA	AA	AB	AB	BB	BB	BB	BB	AA	AA	AA	BB	BB	AA	BB	AA	BB	BB	AA	AA	AA	BB	AA	BB	AA	BB	BB	AA	AA	BB	BB	BB	AA	BB	BB	BB	BB	BB	BB
A04_074	A06	5192434	Bn-A06-p5192434		AA	NC	BB	BB	BB	AB	AA	AA	AB	AB	BB	BB	BB	BB	AA	AA	AA	BB	BB	AA	BB	AA	BB	BB	AA	AA	AA	BB	AA	BB	AA	BB	BB	AA	AA	BB	BB	BB	AA	BB	BB	BB	BB	BB	BB
A04_075	A06	5197572	Bn-A06-p5197572		AA	NC	BB	BB	BB	AB	AA	AA	AB	AB	BB	BB	BB	BB	AA	AA	AA	BB	BB	AA	BB	AA	BB	BB	AA	AA	AA	BB	AA	BB	AA	BB	BB	AA	AA	BB	BB	BB	AA	BB	BB	BB	BB	BB	BB
A04_076	A06	5235813	Bn-A06-p5235813		AA	NC	BB	BB	BB	AB	AA	AA	AB	AB	BB	BB	BB	BB	AA	AA	AA	BB	BB	AA	BB	AA	BB	BB	AA	AA	AA	BB	AA	BB	AA	BB	BB	AA	AA	BB	BB	BB	AA	BB	BB	BB	BB	BB	BB
A04_077	A06	5235889	Bn-A06-p5235889		AA	NC	BB	BB	BB	AB	AA	AA	AB	AB	BB	BB	BB	BB	AA	AA	AA	BB	BB	AA	BB	AA	BB	BB	AA	AA	AA	BB	AA	BB	AA	BB	BB	AA	AA	BB	BB	BB	AA	BB	BB	BB	BB	BB	BB
A04_078	A06	5236016	Bn-A06-p5236016		AA	NC	BB	BB	BB	AB	AA	AA	AB	AB	BB	BB	BB	BB	AA	AA	AA	BB	BB	AA	BB	AA	BB	BB	AA	AA	AA	BB	AA	BB	AA	BB	BB	AA	AA	BB	BB	BB	AA	BB	BB	BB	BB	BB	BB
A04_079	A06	5236102	Bn-A06-p5236102		AA	NC	BB	BB	BB	AB	AA	AA	AB	AB	BB	BB	BB	BB	AA	AA	AA	BB	BB	AA	BB	AA	BB	BB	AA	AA	AA	BB	AA	BB	AA	BB	BB	AA	AA	BB	BB	BB	AA	BB	BB	BB	BB	BB	BB
A04_080	A06	5275803	Bn-A06-p5275803		AA	NC	BB	BB	BB	AB	AA	AA	AB	AB	BB	BB	BB	BB	AA	AA	AA	BB	BB	AA	BB	AA	BB	BB	AA	AA	AA	BB	AA	BB	AA	BB	BB	AA	AA	BB	BB	BB	AA	BB	BB	BB	BB	BB	BB
A04_081	A06	5276150	Bn-A06-p5276150		AA	NC	BB	BB	BB	AB	AA	AA	AB	AB	BB	BB	BB	BB	AA	AA	AA	BB	BB	AA	BB	AA	BB	BB	AA	AA	AA	BB	AA	BB	AA	BB	BB	AA	AA	BB	BB	BB	AA	BB	BB	BB	BB	BB	BB
A04_082	A06	5276251	Bn-A06-p5276251		AA	NC	BB	BB	BB	AB	AA	AA	AB	AB	BB	BB	BB	BB	AA	AA	AA	BB	BB	AA	BB	AA	BB	BB	AA	AA	AA	BB	AA	BB	AA	BB	BB	AA	AA	BB	BB	BB	AA	BB	BB	BB	BB	BB	BB
A04_083	A06	5276641	Bn-A06-p5276641		AA	NC	BB	BB	BB	AB	AA	AA	AB	AB	BB	BB	BB	BB	AA	AA	AA	BB	BB	AA	BB	AA	BB	BB	AA	AA	AA	BB	AA	BB	AA	BB	BB	AA	AA	BB	BB	BB	AA	BB	BB	BB	BB	BB	BB
A04_084	A06	5276713	Bn-A06-p5276713		AA	NC	BB	BB	BB	AB	AA	AA	AB	AB	BB	BB	BB	BB	AA	AA	AA	BB	BB	AA	BB	AA	BB	BB	AA	AA	AA	BB	AA	BB	AA	BB	BB	AA	AA	BB	BB	BB	AA	BB	BB	BB	BB	BB	BB
A04_085	A06	5276751	Bn-A06-p5276751		AA	NC	BB	BB	BB	AB	AA	AA	AB	AB	BB	BB	BB	BB	AA	AA	AA	BB	BB	AA	BB	AA	BB	BB	AA	AA	AA	BB	AA	BB	AA	BB	BB	AA	AA	BB	BB	BB	AA	BB	BB	BB	BB	BB	BB
A04_086	A06	5277548	Bn-A06-p5277548		AA	NC	BB	BB	BB	AB	AA	AA	AB	AB	BB	BB	BB	BB	AA	AA	AA	BB	BB	AA	BB	AA	BB	BB	AA	AA	AA	BB	AA	BB	AA	BB	BB	AA	AA	BB	BB	BB	AA	BB	BB	BB	BB	BB	BB
A04_087	A06	5278752	Bn-A06-p5278752		AA	NC	BB	BB	BB	AB	AA	AA	AB	AB	BB	BB	BB	BB	AA	AA	AA	BB	BB	AA	BB	AA	BB	BB	AA	AA	AA	BB	AA	BB	AA	BB	BB	AA	AA	BB	BB	BB	AA	BB	BB	BB	BB	BB	BB
A04_088	A06	5279490	Bn-A06-p5279490		AA	NC	BB	BB	BB	AB	AA	AA	AB	AB	BB	BB	BB	BB	AA	AA	AA	BB	BB	AA	BB	AA	BB	BB	AA	AA	AA	BB	AA	BB	AA	BB	BB	AA	AA	BB	BB	BB	AA	BB	BB	BB	BB	BB	BB
A04_089	A06	5280225	Bn-A06-p5280225		AA	NC	BB	BB	BB	AB	AA	AA	AB	AB	BB	BB	BB	BB	AA	AA	AA	BB	BB	AA	BB	AA	BB	BB	AA	AA	AA	BB	AA	BB	AA	BB	BB	AA	AA	BB	BB	BB	AA	BB	BB	BB	BB	BB	BB
A04_090	A06	5284260	Bn-A06-p5284260		AA	NC	BB	BB	BB	AB	AA	AA	AB	AB	BB	BB	BB	BB	AA	AA	AA	BB	BB	AA	BB	AA	BB	BB	AA	AA	AA	BB	AA	BB	AA	BB	BB	AA	AA	BB	BB	BB	AA	BB	BB	BB	BB	BB	BB
A04_091	A06	5301714	Bn-A06-p5301714		AA	NC	BB	BB	BB	AB	AA	AA	AB	AB	BB	BB	BB	BB	AA	AA	AA	BB	BB	AA	BB	AA	BB	BB	AA	AA	AA	BB	AA	BB	AA	BB	BB	AA	AA	BB	BB	BB	AA	BB	BB	BB	BB	BB	BB
A04_092	A06	5305781	Bn-A06-p5305781		AA	NC	BB	BB	BB	AB	NC	NC	AB	AB	BB	BB	BB	BB	AA	AA	AA	BB	BB	AA	BB	AA	BB	BB	AA	AA	AA	BB	AA	BB	AA	BB	BB	AA	AA	BB	BB	BB	AA	BB	BB	BB	BB	BB	BB
A04_093	A06	5315085	Bn-A06-p5315085		AA	NC	BB	NC	NC	AB	AA	AA	AB	AB	BB	BB	BB	BB	AA	AA	AA	BB	BB	AA	BB	AA	BB	BB	AA	AA	AA	BB	AA	BB	AA	BB	BB	AA	AA	BB	BB	BB	AA	BB	BB	BB	BB	BB	BB
A04_094	A06	5333246	Bn-A06-p5333246		AA	NC	BB	BB	NC	AB	AA	NC	AB	AB	BB	BB	BB	BB	AA	AA	AA	BB	BB	AA	BB	AA	BB	BB	AA	AA	AA	BB	AA	BB	AA	BB	BB	AA	AA	BB	BB	BB	AA	BB	BB	BB	BB	BB	BB
A04_095	A06	5333348	Bn-A06-p5333348		AA	NC	BB	BB	BB	AB	AA	AA	AB	AB	BB	BB	BB	BB	AA	AA	AA	BB	BB	AA	BB	AA	BB	BB	AA	AA	AA	BB	AA	BB	AA	BB	BB	AA	AA	BB	BB	BB	AA	BB	BB	BB	BB	BB	BB
A04_096	A06	5372653	Bn-A06-p5372653		AA	NC	BB	BB	BB	AB	AA	AA	AB	AB	BB	BB	BB	BB	AA	AA	AA	BB	BB	AA	BB	AA	BB	BB	AA	AA	AA	BB	AA	BB	AA	BB	BB	AA	AA	BB	BB	BB	AA	BB	BB	BB	BB	BB	BB
A04_097	A06	5384725	Bn-A06-p5384725		AA	NC	BB	BB	BB	AB	AA	AA	AB	AB	BB	BB	BB	BB	AA	AA	AA	BB	BB	AA	BB	AA	BB	BB	AA	AA	AA	BB	AA	BB	AA	BB	BB	AA	AA	BB	BB	BB	AA	BB	BB	BB	BB	BB	BB
A04_098	A06	5386579	Bn-A06-p5386579		AA	NC	BB	BB	NC	AB	AA	AA	AB	AB	BB	BB	BB	BB	AA	AA	AA	BB	BB	AA	BB	AA	BB	BB	AA	AA	AA	BB	AA	BB	AA	BB	BB	AA	AA	BB	BB	BB	AA	BB	BB	BB	BB	BB	BB
A04_099	A06	5436800	Bn-A06-p5436800		AA	NC	BB	BB	BB	AB	AA	AA	AB	AB	BB	BB	BB	BB	AA	AA	AA	BB	BB	AA	BB	AA	BB	BB	AA	AA	AA	BB	AA	BB	AA	BB	BB	AA	AA	BB	BB	BB	AA	BB	BB	BB	BB	BB	BB
A04_100	A04	4056517	Bn-A04-p4056517		AA	NC	BB	BB	BB	AB	AA	AA	AB	AB	BB	BB	BB	BB	AA	AA	AA	BB	BB	AA	BB	AA	BB	BB	AA	AA	AA	BB	AA	BB	AA	BB	BB	AA	AA	BB	BB	BB	AA	BB	BB	BB	BB	BB	BB
A04_101	A04	4060806	Bn-A04-p4060806		AA	NC	BB	BB	BB	AB	AA	AA	AB	AB	BB	BB	BB	BB	AA	AA	AA	BB	BB	AA	BB	AA	BB	BB	AA	AA	AA	BB	AA	BB	AA	BB	BB	AA	AA	BB	BB	BB	AA	BB	BB	BB	BB	BB	BB
A04_102	A04	4224646	Bn-A04-p4224646		AA	NC	BB	BB	BB	AB	AA	AA	AB	AB	BB	BB	BB	BB	AA	AA	AA	BB	BB	AA	BB	AA	BB	BB	AA	AA	AA	BB	AA	BB	AA	BB	BB	AA	AA	BB	BB	BB	AA	BB	BB	BB	BB	BB	BB
A04_103	A04	4224705	Bn-A04-p4224705		AA	NC	BB	BB	BB	AB	AA	AA	AB	AB	BB	BB	BB	BB	AA	AA	AA	BB	BB	AA	BB	AA	BB	BB	AA	AA	AA	BB	AA	BB	AA	BB	BB	AA	AA	BB	BB	BB	AA	BB	BB	BB	BB	BB	BB
A04_104	A04	4349715	Bn-A04-p4349715		AA	NC	BB	BB	NC	AB	AA	NC	AB	AB	BB	BB	BB	BB	AA	AA	AA	BB	BB	AA	BB	AA	BB	BB	AA	AA	AA	BB	AA	BB	AA	BB	BB	AA	AA	BB	BB	BB	AA	BB	BB	BB	BB	BB	BB
A04_105	A04	4392113	Bn-A04-p4392113		AA	NC	BB	BB	BB	AB	AA	AA	AB	AB	BB	BB	BB	BB	AA	AA	AA	BB	BB	AA	BB	AA	BB	BB	AA	AA	AA	BB	AA	BB	AA	BB	BB	AA	AA	BB	BB	BB	AA	BB	BB	BB	BB	BB	BB
A04_106	A04	4409463	Bn-A04-p4409463		AA	NC	BB	BB	BB	AB	AA	AA	AB	AB	BB	BB	BB	BB	AA	AA	AA	BB	BB	AA	BB	AA	BB	BB	AA	AA	AA	BB	AA	BB	AA	BB	BB	AA	AA	BB	BB	BB	AA	BB	BB	BB	BB	BB	BB
A04_107	A04	4410196	Bn-A04-p4410196		AA	NC	BB	BB	BB	AB	AA	AA	AB	AB	BB	BB	BB	BB	AA	AA	AA	BB	BB	AA	BB	AA	BB	BB	AA	AA	AA	BB	AA	BB	AA	BB	BB	AA	AA	BB	BB	BB	AA	BB	BB	BB	BB	BB	BB
A04_108	A04	4418670	Bn-A04-p4418670		AA	NC	BB	BB	BB	AB	AA	AA	AB	AB	BB	BB	BB	BB	AA	AA	AA	BB	BB	AA	BB	AA	BB	BB	AA	AA	AA	BB	AA	BB	AA	BB	BB	AA	AA	BB	BB	BB	AA	BB	BB	BB	BB	BB	BB
A04_109	A04	4529360	Bn-A04-p4529360		AA	NC	BB	BB	BB	AB	AA	AA	AB	AB	BB	BB	BB	BB	AA	AA	AA	BB	BB	AA	BB	AA	BB	BB	AA	AA	AA	BB	AA	BB	AA	BB	BB	AA	AA	BB	BB	BB	AA	BB	BB	BB	BB	BB	BB
A04_110	A04	4823556	Bn-A04-p4823556		AA	NC	BB	BB	BB	AB	AA	AA	AB	AB	BB	BB	BB	BB	AA	AA	AA	BB	BB	AA	BB	AA	BB	BB	AA	AA	AA	BB	AA	BB	AA	BB	BB	AA	AA	BB	BB	BB	AA	BB	BB	BB	BB	BB	BB
A04_111	A04	4825669	Bn-A04-p4825669		AA	NC	BB	BB	BB	AB	AA	AA	AB	AB	BB	BB	BB	BB	AA	AA	AA	BB	BB	AA	BB	AA	BB	BB	AA	AA	AA	BB	AA	BB	AA	BB	BB	AA	AA	BB	BB	BB	AA	BB	BB	BB	BB	BB	BB
A04_112	A04	4834943	Bn-A04-p4834943		AA	NC	BB	BB	NC	AB	AA	AA	AB	AB	BB	BB	BB	BB	AA	AA	AA	BB	BB	AA	BB	AA	BB	BB	AA	AA	AA	BB	AA	BB	AA	BB	BB	AA	AA	BB	BB	BB	AA	BB	BB	BB	BB	BB	BB
A04_113	A04	4835096	Bn-A04-p4835096		AA	NC	BB	BB	BB	AB	AA	NC	AB	AB	BB	BB	BB	BB	AA	AA	AA	BB	BB	AA	BB	AA	BB	BB	AA	AA	AA	BB	AA	BB	AA	BB	BB	AA	AA	BB	BB	BB	AA	BB	BB	BB	BB	BB	BB
A04_114	A04	4835244	Bn-A04-p4835244		AA	NC	BB	BB	NC	AB	AA	AA	AB	AB	BB	BB	BB	BB	AA	AA	AA	BB	BB	AA	BB	AA	BB	BB	AA	AA	AA	BB	AA	BB	AA	BB	BB	AA	AA	BB	BB	BB	AA	BB	BB	BB	BB	BB	BB
A04_115	A04	4835883	Bn-A04-p4835883		AA	NC	BB	BB	BB	AB	AA	AA	AB	AB	BB	BB	BB	BB	AA	AA	AA	BB	BB	AA	BB	AA	BB	BB	AA	AA	AA	BB	AA	BB	AA	BB	BB	AA	AA	BB	BB	BB	AA	BB	BB	BB	BB	BB	BB
A04_116	A04	4836499	Bn-A04-p4836499		AA	NC	BB	BB	BB	AB	AA	AA	AB	AB	BB	BB	BB	BB	AA	AA	AA	BB	BB	AA	BB	AA	BB	BB	AA	AA	AA	BB	AA	BB	AA	BB	BB	AA	AA	BB	BB	BB	AA	BB	BB	BB	BB	BB	BB
A04_117	A04	4848743	Bn-A04-p4848743		AA	NC	BB	BB	BB	AB	AA	AA	AB	AB	BB	BB	BB	BB	AA	AA	AA	BB	BB	AA	BB	AA	BB	BB	AA	AA	AA	BB	AA	BB	AA	BB	BB	AA	AA	BB	BB	BB	AA	BB	BB	BB	BB	BB	BB
A04_118	A04	4864900	Bn-A04-p4864900		AA	NC	BB	BB	BB	AB	AA	AA	AB	AB	BB	BB	BB	BB	AA	AA	AA	BB	BB	AA	BB	AA	BB	BB	AA	AA	AA	BB	AA	BB	AA	BB	BB	AA	AA	BB	BB	BB	AA	BB	BB	BB	BB	BB	BB
A04_119	A04	4866786	Bn-A04-p4866786		AA	NC	BB	BB	BB	AB	AA	AA	AB	AB	BB	BB	BB	BB	AA	AA	AA	BB	BB	AA	BB	AA	BB	BB	AA	AA	AA	BB	AA	BB	AA	BB	BB	AA	AA	BB	BB	BB	AA	BB	BB	BB	BB	BB	BB
A04_120	A04	4879262	Bn-A04-p4879262		AA	NC	BB	BB	BB	AB	AA	AA	AB	AB	BB	BB	BB	BB	AA	AA	AA	BB	BB	AA	BB	AA	BB	BB	AA	AA	AA	BB	AA	BB	AA	BB	BB	AA	AA	BB	BB	BB	AA	BB	BB	BB	BB	BB	BB
A04_121	A04	4881168	Bn-A04-p4881168		AA	NC	BB	BB	BB	AB	AA	AA	AB	AB	BB	BB	BB	BB	AA	AA	AA	BB	BB	AA	BB	AA	BB	BB	AA	AA	AA	BB	AA	BB	AA	BB	BB	AA	AA	BB	BB	BB	AA	BB	BB	BB	BB	BB	BB
A04_122	A04	4909402	Bn-A04-p4909402		AA	NC	BB	BB	BB	AB	AA	AA	AB	AB	BB	BB	BB	BB	AA	AA	AA	BB	BB	AA	BB	AA	BB	BB	AA	AA	AA	BB	AA	BB	AA	BB	BB	AA	AA	BB	BB	BB	AA	BB	BB	BB	BB	BB	BB
A04_123	A04	4910033	Bn-A04-p4910033		AA	NC	BB	BB	BB	AB	AA	AA	AB	AB	BB	BB	BB	BB	AA	AA	AA	BB	BB	AA	BB	AA	BB	BB	AA	AA	AA	BB	AA	BB	AA	BB	BB	AA	AA	BB	BB	BB	AA	BB	BB	BB	BB	BB	BB
A04_124	A04	4976932	Bn-A04-p4976932		AA	NC	BB	BB	BB	AB	AA	AA	AB	AB	BB	BB	BB	BB	AA	AA	AA	BB	BB	AA	BB	AA	BB	BB	AA	AA	AA	BB	AA	BB	AA	BB	BB	AA	AA	BB	BB	BB	AA	BB	BB	BB	BB	BB	BB
A04_125	A04	4978780	Bn-A04-p4978780		AA	NC	BB	BB	BB	AB	AA	AA	AB	AB	BB	BB	BB	BB	AA	AA	AA	BB	BB	AA	BB	AA	BB	BB	AA	AA	AA	BB	AA	BB	AA	BB	BB	AA	AA	BB	BB	BB	AA	BB	BB	BB	BB	BB	BB
A04_126			Bn-Scaffold000104-p622483		AA	NC	BB	BB	BB	AB	AA	AA	AB	AB	BB	BB	BB	BB	AA	AA	AA	BB	BB	AA	BB	AA	BB	BB	AA	AA	AA	BB	AA	BB	AA	BB	BB	AA	AA	BB	BB	BB	AA	BB	BB	BB	BB	BB	BB
A04_127			Bn-Scaffold000104-p137791		AA	NC	BB	BB	BB	AB	AA	AA	AB	AB	BB	BB	BB	BB	AA	AA	AA	BB	BB	AA	BB	AA	BB	BB	AA	AA	AA	BB	AA	BB	AA	BB	BB	AA	AA	BB	BB	BB	AA	BB	BB	BB	BB	BB	BB
A04_128			Bn-Scaffold000104-p137870		AA	NC	BB	BB	BB	AB	AA	AA	AB	AB	BB	BB	BB	BB	AA	AA	AA	BB	BB	AA	BB	AA	BB	BB	AA	AA	AA	BB	AA	BB	AA	BB	BB	AA	AA	BB	BB	BB	AA	BB	BB	BB	BB	BB	BB
A04_129			Bn-Scaffold000104-p138056		AA	NC	BB	BB	BB	AB	AA	AA	AB	AB	BB	BB	BB	BB	AA	AA	AA	BB	BB	AA	BB	AA	BB	BB	AA	AA	AA	BB	AA	BB	AA	BB	BB	AA	AA	BB	BB	BB	AA	BB	BB	BB	BB	BB	BB
A04_130			Bn-Scaffold000104-p141931		AA	NC	BB	BB	BB	AB	AA	AA	AB	AB	BB	BB	BB	BB	AA	AA	AA	BB	BB	AA	BB	AA	BB	BB	AA	AA	AA	BB	AA	BB	AA	BB	BB	AA	AA	BB	BB	BB	AA	BB	BB	BB	BB	BB	BB
A04_131			Bn-Scaffold000104-p143849		AA	NC	BB	BB	BB	AB	AA	AA	AB	AB	BB	BB	BB	BB	AA	AA	AA	BB	BB	AA	BB	AA	BB	BB	AA	AA	AA	BB	AA	BB	AA	BB	BB	AA	AA	BB	BB	BB	AA	BB	BB	BB	BB	BB	BB
A04_132			Bn-Scaffold000104-p158481		AA	NC	BB	BB	BB	AB	AA	AA	AB	AB	BB	BB	BB	BB	AA	AA	AA	BB	BB	AA	BB	AA	BB	BB	AA	AA	AA	BB	AA	BB	AA	BB	BB	AA	AA	BB	BB	BB	AA	BB	BB	BB	BB	BB	BB
A04_133			Bn-Scaffold000104-p613533		AA	NC	BB	BB	BB	AB	AA	AA	AB	AB	BB	BB	BB	BB	AA	AA	AA	BB	BB	AA	BB	AA	BB	BB	AA	AA	AA	BB	AA	BB	AA	BB	BB	AA	AA	BB	BB	BB	AA	BB	BB	BB	BB	BB	BB
A04_134	A04	6023914	Bn-A04-p6023914		AA	NC	BB	BB	BB	AB	AA	AA	AB	AB	BB	BB	BB	BB	AA	AA	AA	BB	BB	AA	BB	AA	BB	BB	AA	AA	AA	BB	AA	BB	AA	BB	BB	AA	AA	BB	BB	BB	AA	BB	BB	BB	BB	BB	BB
A04_135	A04	6263702	Bn-A04-p6263702		AA	NC	BB	BB	BB	AB	AA	AA	AB	AB	BB	BB	BB	BB	AA	AA	AA	BB	BB	AA	BB	AA	BB	BB	AA	AA	AA	BB	AA	BB	AA	BB	BB	AA	AA	BB	BB	BB	AA	BB	BB	BB	BB	BB	BB
A04_136	A04	6340854	Bn-A04-p6340854		AA	NC	BB	BB	BB	AB	AA	AA	AB	AB	BB	BB	BB	BB	AA	AA	NC	BB	BB	AA	BB	AA	BB	BB	AA	AA	AA	BB	AA	BB	AA	BB	BB	AA	AA	BB	BB	BB	AA	BB	BB	BB	BB	BB	BB
A04_137	A04	6376472	Bn-A04-p6376472		AA	NC	BB	BB	BB	AB	AA	AA	AB	AB	BB	BB	BB	BB	AA	AA	AA	BB	BB	AA	BB	AA	BB	BB	AA	AA	AA	BB	AA	BB	AA	BB	BB	AA	AA	BB	BB	BB	AA	BB	BB	BB	BB	BB	BB
A04_138	A04	6422450	Bn-A04-p6422450		AA	NC	BB	BB	AB	AB	AA	AA	AB	AB	BB	BB	BB	BB	AA	AA	AA	BB	BB	AA	BB	AA	BB	BB	AA	AA	AA	BB	AA	BB	AA	BB	BB	AA	AA	BB	BB	BB	AA	BB	BB	BB	BB	BB	BB
A04_139	A04	6588935	Bn-A04-p6588935		AA	NC	BB	BB	BB	AB	AA	AA	AB	AB	BB	BB	BB	BB	AA	AA	AA	BB	BB	AA	BB	AA	BB	BB	AA	AA	AA	BB	AA	BB	AA	BB	BB	AA	AA	BB	BB	BB	AA	BB	BB	BB	BB	BB	BB
A04_140	A04	6685062	Bn-A04-p6685062		AA	NC	BB	BB	BB	AB	AA	AA	AB	AB	BB	BB	BB	BB	AA	AA	NC	BB	BB	AA	BB	AA	BB	BB	AA	AA	AA	BB	AA	BB	AA	BB	BB	AA	AA	BB	BB	BB	AA	BB	BB	BB	BB	BB	BB
A04_141	A04	6749073	Bn-A04-p6749073		AA	NC	BB	BB	BB	AB	AA	AA	AB	AB	BB	BB	BB	BB	AA	AA	AA	BB	BB	AA	BB	AA	BB	BB	AA	AA	AA	BB	AA	BB	AA	BB	BB	AA	AA	BB	BB	BB	AA	BB	BB	BB	BB	BB	BB
A04_142	A04	6752299	Bn-A04-p6752299		AA	NC	BB	BB	BB	AB	AA	AA	AB	AB	BB	BB	BB	BB	AA	AA	AA	BB	BB	AA	BB	AA	BB	BB	AA	AA	AA	BB	AA	BB	AA	BB	BB	AA	AA	BB	BB	BB	AA	BB	BB	BB	BB	BB	BB
A04_143	A04	6752979	Bn-A04-p6752979		AA	NC	BB	BB	BB	AB	AA	AA	AB	AB	BB	BB	BB	BB	AA	AA	AA	BB	BB	AA	BB	AA	BB	BB	AA	AA	AA	BB	AA	BB	AA	BB	BB	AA	AA	BB	BB	BB	AA	BB	BB	BB	BB	BB	BB
A04_144	A04	6773984	Bn-A04-p6773984		AA	NC	BB	BB	BB	AB	AA	AA	AB	AB	BB	BB	BB	BB	AA	AA	AA	BB	BB	AA	BB	AA	BB	BB	AA	AA	AA	BB	AA	BB	AA	BB	BB	AA	AA	BB	BB	BB	AA	BB	BB	BB	BB	BB	BB
A04_145	A04	6776786	Bn-A04-p6776786		AA	NC	BB	BB	BB	AB	AA	AA	AB	AB	BB	BB	BB	BB	AA	AA	AA	BB	BB	AA	BB	AA	BB	BB	AA	AA	AA	BB	AA	BB	AA	BB	BB	AA	AA	BB	BB	BB	AA	BB	BB	BB	BB	BB	BB
A04_146	A04	6783717	Bn-A04-p6783717		AA	NC	BB	BB	BB	AB	AA	AA	AB	AB	BB	BB	BB	BB	AA	AA	AA	BB	BB	AA	BB	AA	BB	BB	AA	AA	AA	BB	AA	BB	AA	BB	BB	AA	AA	BB	BB	BB	AA	BB	BB	BB	BB	BB	BB
A04_147	A04	7090997	Bn-A04-p7090997		AA	NC	BB	BB	BB	AB	AA	AA	AB	AB	BB	BB	BB	BB	AA	AA	AA	BB	BB	AA	BB	AA	BB	BB	AA	AA	AA	BB	AA	BB	AA	BB	BB	AA	AA	BB	BB	BB	AA	BB	BB	BB	BB	BB	BB
A04_148	A04	7109346	Bn-A04-p7109346		AA	NC	BB	BB	BB	AB	AA	AA	AB	AB	BB	BB	BB	BB	AA	AA	AA	BB	BB	AA	BB	AA	BB	BB	AA	AA	AA	BB	AA	BB	AA	BB	BB	AA	AA	BB	BB	BB	AA	BB	BB	BB	BB	BB	BB
A04_149	A04	7109625	Bn-A04-p7109625		AA	NC	BB	BB	BB	AB	AA	AA	AB	AB	BB	BB	BB	BB	AA	AA	AA	BB	BB	AA	BB	AA	BB	BB	AA	AA	AA	BB	AA	BB	AA	BB	BB	AA	AA	BB	BB	BB	AA	BB	BB	BB	BB	BB	BB
A04_150	A04	7112803	Bn-A04-p7112803		AA	NC	BB	BB	NC	AB	AA	AA	AB	AB	BB	BB	BB	BB	AA	AA	AA	BB	BB	AA	BB	AA	BB	BB	AA	AA	AA	BB	AA	BB	AA	BB	BB	AA	AA	BB	BB	BB	AA	BB	BB	BB	BB	BB	BB
A04_151	A04	7113281	Bn-A04-p7113281		AA	NC	BB	NC	NC	AB	AA	AA	AB	AB	BB	BB	BB	BB	AA	AA	AA	BB	BB	AA	BB	AA	BB	BB	AA	AA	AA	BB	AA	BB	AA	BB	BB	AA	AA	BB	BB	BB	AA	BB	BB	BB	BB	BB	BB
A04_152	A04	7113498	Bn-A04-p7113498		AA	NC	BB	BB	NC	AB	AA	AA	AB	AB	BB	BB	BB	BB	AA	AA	AA	BB	BB	AA	BB	AA	BB	BB	AA	AA	AA	BB	AA	BB	AA	BB	BB	AA	AA	BB	BB	BB	AA	BB	BB	BB	BB	BB	BB
A04_153	A04	7142597	Bn-A04-p7142597		AA	NC	BB	BB	BB	AB	AA	AA	AB	AB	BB	BB	BB	BB	AA	AA	AA	BB	BB	AA	BB	AA	BB	BB	AA	AA	AA	BB	AA	BB	AA	BB	BB	AA	AA	BB	BB	BB	AA	BB	BB	BB	BB	BB	BB
A04_154	A04	7150064	Bn-A04-p7150064		AA	NC	BB	BB	BB	AB	AA	AA	AB	AB	BB	BB	BB	BB	AA	AA	AA	BB	BB	AA	BB	AA	BB	BB	AA	AA	AA	BB	AA	BB	AA	BB	BB	AA	AA	BB	BB	BB	AA	BB	BB	BB	BB	BB	BB
A04_155	A04	7150104	Bn-A04-p7150104		AA	NC	BB	BB	BB	AB	AA	AA	AB	AB	BB	BB	BB	BB	AA	AA	AA	BB	BB	AA	BB	AA	BB	BB	AA	AA	AA	BB	AA	BB	AA	BB	BB	AA	AA	BB	BB	BB	AA	BB	BB	BB	BB	BB	BB
A04_156	A04	7150329	Bn-A04-p7150329		AA	NC	BB	BB	BB	AB	AA	AA	AB	AB	BB	BB	BB	BB	AA	AA	AA	BB	BB	AA	BB	AA	BB	BB	AA	AA	AA	BB	AA	BB	AA	BB	BB	AA	AA	BB	BB	BB	AA	BB	BB	BB	BB	BB	BB
A04_157	A04	7162690	Bn-A04-p7162690		AA	NC	BB	BB	BB	AB	AA	AA	AB	AB	BB	BB	BB	BB	AA	AA	AA	BB	AA	AA	BB	AA	BB	BB	AA	AA	AA	BB	AA	BB	AA	BB	BB	AA	AA	BB	BB	BB	AA	BB	BB	BB	BB	BB	BB
A04_158	A04	7251871	Bn-A04-p7251871		AA	NC	BB	BB	BB	AB	AA	AA	AB	AB	BB	BB	BB	BB	AA	AA	AA	BB	AA	AA	BB	AA	BB	BB	AA	AA	AA	BB	AA	BB	AA	BB	BB	AA	AA	BB	BB	BB	AA	BB	BB	BB	BB	BB	BB
A04_159	A04	7425697	Bn-A04-p7425697		AA	NC	BB	BB	NC	AB	AA	AA	AB	AB	BB	BB	BB	BB	AA	AA	AA	BB	AA	AA	BB	AA	BB	BB	AA	AA	AA	BB	AA	BB	AA	BB	BB	AA	AA	BB	BB	BB	AA	BB	BB	BB	BB	BB	BB
A04_160	A04	7431245	Bn-A04-p7431245		AA	NC	BB	BB	BB	AB	AA	AA	AB	AB	BB	BB	BB	BB	AA	AA	AA	BB	AA	AA	BB	AA	BB	BB	AA	AA	AA	BB	AA	BB	AA	BB	BB	AA	AA	BB	BB	BB	AA	BB	BB	BB	BB	BB	BB
A04_161	A04	7441018	Bn-A04-p7441018		AA	NC	BB	BB	BB	AB	AA	AA	AB	AB	BB	BB	BB	BB	AA	AA	AA	BB	AA	AA	BB	AA	BB	BB	AA	AA	AA	BB	AA	BB	AA	BB	BB	AA	AA	BB	BB	BB	AA	BB	BB	BB	BB	BB	BB
A04_162	A04	7441659	Bn-A04-p7441659		AA	NC	BB	BB	BB	AB	AA	AA	AB	AB	BB	BB	BB	BB	AA	AA	AA	BB	AA	AA	BB	AA	BB	BB	AA	AA	AA	BB	AA	BB	AA	BB	BB	AA	AA	BB	BB	BB	AA	BB	BB	BB	BB	BB	BB
A04_163	A04	7442353	Bn-A04-p7442353		AA	NC	BB	BB	BB	AB	AA	AA	AB	AB	BB	BB	BB	BB	AA	AA	AA	BB	AA	AA	BB	AA	BB	BB	AA	AA	AA	BB	AA	BB	AA	BB	BB	AA	AA	BB	BB	BB	AA	BB	BB	BB	BB	BB	BB
A04_164	A04	7442886	Bn-A04-p7442886		AA	NC	BB	BB	NC	AB	AA	AA	AB	AB	BB	BB	BB	BB	AA	AA	AA	BB	AA	AA	BB	AA	BB	BB	AA	AA	AA	BB	AA	BB	AA	BB	BB	AA	AA	BB	BB	BB	AA	BB	BB	BB	BB	BB	BB
A04_165	A04	7443395	Bn-A04-p7443395		AA	NC	BB	BB	BB	AB	AA	AA	AB	AB	BB	BB	BB	BB	AA	AA	AA	BB	AA	AA	BB	AA	BB	BB	AA	AA	AA	BB	AA	BB	AA	BB	BB	AA	AA	BB	BB	BB	AA	BB	BB	BB	BB	BB	BB
A04_166	A04	7471870	Bn-A04-p7471870		AA	NC	BB	BB	BB	AB	AA	AA	AB	AB	BB	BB	BB	BB	AA	AA	AA	BB	AA	AA	BB	AA	BB	BB	AA	AA	AA	BB	AA	BB	AA	BB	BB	AA	AA	BB	BB	BB	AA	BB	BB	BB	BB	BB	BB
A04_167	A04	7503042	Bn-A04-p7503042		AA	NC	BB	BB	BB	AB	AA	AA	AB	AB	BB	BB	BB	BB	AA	AA	AA	BB	AA	AA	BB	AA	BB	BB	AA	AA	AA	BB	AA	BB	AA	BB	BB	AA	AA	BB	BB	BB	AA	BB	BB	BB	BB	BB	BB
A04_168	A04	7601638	Bn-A04-p7601638		AA	NC	BB	BB	BB	AB	AA	AA	AB	AB	BB	BB	BB	BB	AA	AA	AA	BB	AA	AA	BB	AA	BB	BB	AA	AA	AA	BB	AA	BB	AA	BB	BB	AA	AA	BB	BB	BB	AA	BB	BB	BB	BB	BB	BB
A04_169	A04	7616574	Bn-A04-p7616574		AA	NC	BB	BB	BB	AB	AA	AA	AB	AB	BB	BB	BB	BB	AA	AA	AA	BB	AA	AA	BB	AA	BB	BB	AA	AA	AA	BB	AA	BB	AA	BB	BB	AA	AA	BB	BB	BB	AA	BB	BB	BB	BB	BB	BB
A04_170	A04	7656041	Bn-A04-p7656041		AA	NC	BB	BB	BB	AB	AA	AA	AB	AB	BB	BB	BB	BB	AA	AA	AA	BB	AA	AA	BB	AA	BB	BB	AA	AA	AA	BB	AA	BB	AA	BB	BB	AA	AA	BB	BB	BB	AA	BB	BB	BB	BB	BB	BB
A04_171	A04	7670852	Bn-A04-p7670852		AA	NC	BB	BB	NC	AB	AA	AA	AB	AB	BB	BB	BB	BB	AA	AA	AA	BB	NC	AA	BB	AA	BB	BB	AA	AA	AA	BB	AA	BB	AA	BB	BB	AA	AA	BB	BB	BB	AA	BB	BB	BB	BB	BB	BB
A04_172	A04	7680446	Bn-A04-p7680446		AA	NC	BB	BB	BB	AB	AA	AA	AB	AB	BB	BB	BB	BB	AA	AA	AA	BB	AA	AA	BB	AA	BB	BB	AA	AA	AA	BB	AA	BB	AA	BB	BB	AA	AA	BB	BB	BB	AA	BB	BB	BB	BB	BB	BB
A04_173	A04	7813672	Bn-A04-p7813672		AA	NC	BB	BB	BB	AB	AA	AA	AB	AB	BB	BB	BB	BB	AA	AA	AA	BB	AA	AA	BB	AA	BB	BB	AA	AA	AA	BB	AA	BB	AA	BB	BB	AA	AA	BB	BB	BB	AA	BB	BB	BB	BB	BB	BB
A04_174	A04	7822519	Bn-A04-p7822519		AA	NC	BB	BB	BB	AB	AA	AA	AB	AB	BB	BB	BB	BB	AA	AA	AA	BB	AA	AA	BB	AA	BB	BB	AA	AA	AA	BB	AA	BB	AA	BB	BB	AA	AA	BB	BB	BB	AA	BB	BB	BB	BB	BB	BB
A04_175	A04	7965197	Bn-A04-p7965197		AA	NC	BB	BB	BB	AB	AA	AA	AB	AB	BB	BB	BB	BB	AA	AA	AA	BB	AA	AA	BB	AA	BB	BB	AA	AA	AA	BB	AA	BB	AA	BB	BB	AA	AA	BB	BB	BB	AA	BB	AA	BB	BB	BB	BB
A04_176	A04	8116942	Bn-A04-p8116942		AA	NC	BB	BB	BB	AB	AA	AA	AB	AB	BB	BB	BB	BB	AA	AA	AA	BB	AA	AA	BB	AA	BB	BB	AA	AA	AA	BB	AA	BB	AA	BB	BB	AA	AA	BB	BB	BB	AA	BB	AA	BB	BB	BB	BB
A04_177	A04	8292499	Bn-A04-p8292499		AA	NC	BB	BB	BB	AB	AA	AA	AB	AB	BB	BB	BB	BB	AA	AA	AA	BB	AA	AA	BB	AA	BB	BB	AA	AA	AA	AA	AA	BB	AA	BB	BB	AA	AA	BB	BB	BB	AA	BB	AA	BB	BB	BB	BB
A04_178	A04	8587019	Bn-A04-p8587019		AA	NC	BB	BB	BB	AB	AA	AA	AB	AB	BB	BB	BB	AA	AA	AA	AA	BB	AA	AA	BB	AA	BB	BB	AA	AA	BB	AA	AA	BB	AA	BB	BB	AA	AA	BB	BB	BB	AA	BB	AA	BB	BB	BB	BB
A04_179	A04	8705840	Bn-A04-p8705840		AA	NC	BB	BB	BB	AB	AA	AA	AB	AB	AA	BB	BB	AA	AA	AA	AA	BB	AA	AA	BB	AA	BB	BB	AA	AA	BB	AA	AA	BB	AA	BB	BB	AA	AA	BB	BB	BB	AA	BB	AA	BB	BB	BB	BB
A04_180	A04	8709391	Bn-A04-p8709391		AA	NC	BB	BB	NC	AB	AA	AA	AB	AB	AA	BB	BB	AA	AA	AA	AA	BB	AA	AA	BB	AA	BB	BB	AA	AA	BB	AA	AA	BB	AA	BB	BB	AA	AA	BB	BB	BB	AA	BB	AA	BB	BB	BB	BB
A04_181	A04	8773286	Bn-A04-p8773286		AA	NC	BB	BB	NC	AB	AA	AA	AB	AB	AA	BB	BB	AA	AA	AA	AA	BB	AA	AA	BB	AA	BB	BB	AA	AA	BB	AA	AA	BB	AA	BB	AA	AA	AA	BB	BB	BB	AA	BB	AA	BB	BB	BB	BB
A04_182	A04	8830454	Bn-A04-p8830454		AA	NC	BB	BB	BB	AB	AA	AA	AB	AB	AA	BB	BB	AA	AA	AA	AA	BB	AA	AA	BB	AA	BB	BB	AA	AA	BB	AA	AA	BB	AA	BB	AA	AA	AA	BB	BB	BB	AA	BB	AA	BB	BB	BB	BB
A04_183	A04	8906594	Bn-A04-p8906594		AA	NC	BB	BB	BB	AB	AA	AA	AB	AB	AA	BB	BB	AA	AA	AA	AA	BB	AA	AA	BB	AA	BB	BB	AA	AA	BB	AA	AA	BB	AA	BB	AA	AA	AA	BB	BB	BB	AA	BB	AA	BB	BB	BB	BB
A04_184	A04	9119079	Bn-A04-p9119079		AA	NC	BB	BB	BB	AB	AA	AA	AB	AB	AA	BB	BB	AA	AA	AA	AA	BB	AA	AA	BB	AA	BB	BB	AA	AA	BB	AA	AA	BB	AA	BB	AA	AA	AA	BB	BB	BB	AA	BB	AA	BB	BB	BB	BB
A04_185	A04	9510223	Bn-A04-p9510223		AA	NC	BB	BB	BB	AB	AA	AA	AB	AB	AA	BB	BB	AA	AA	AA	AA	BB	AA	AA	BB	AA	AA	BB	AA	AA	BB	AA	AA	BB	AA	BB	AA	AA	AA	BB	BB	BB	AA	BB	AA	BB	BB	BB	BB
A04_186	A04	9582109	Bn-A04-p9582109		AA	BB	BB	BB	BB	AB	AA	AA	AB	AB	AA	BB	BB	AA	AA	AA	AA	BB	AA	AA	BB	AA	AA	BB	AA	AA	BB	AA	AA	BB	AA	BB	AA	AA	AA	BB	BB	BB	AA	BB	AA	BB	BB	BB	BB
A04_187	A04	9848849	Bn-A04-p9848849		AA	NC	BB	NC	BB	NC	AA	AA	AB	AB	AA	BB	AB	AA	AA	AA	AA	BB	AA	AA	BB	AA	AA	BB	AA	AA	BB	AA	AA	BB	AA	BB	AA	AA	AA	BB	BB	BB	AA	BB	AA	BB	BB	BB	BB
A04_188	A04	9861037	Bn-A04-p9861037		AA	NC	BB	BB	BB	AB	AA	AA	AB	AB	AA	BB	AB	AA	AA	AA	AA	BB	AA	AA	BB	AA	AA	BB	AA	AA	BB	AA	AA	BB	AA	BB	AA	AA	AA	BB	BB	BB	AA	BB	AA	BB	BB	BB	BB
A04_189	A04	9865629	Bn-A04-p9865629		AA	NC	BB	BB	BB	AB	AA	AA	AB	AB	AA	BB	AB	AA	AA	AA	AA	BB	AA	AA	BB	AA	AA	BB	AA	AA	BB	AA	AA	BB	AA	BB	AA	AA	AA	BB	BB	BB	AA	BB	AA	BB	BB	BB	BB
A04_190	A04	9870167	Bn-A04-p9870167		AA	NC	BB	BB	NC	AB	AA	AA	AB	AB	AA	BB	AB	AA	AA	AA	AA	BB	AA	AA	BB	AA	AA	BB	AA	AA	BB	AA	AA	BB	AA	BB	AA	AA	AA	BB	BB	BB	AA	BB	AA	BB	BB	BB	BB
A04_191	A04	9920827	Bn-A04-p9920827		AA	NC	BB	BB	BB	AB	AA	AA	AB	AB	AA	BB	AB	AA	AA	AA	AA	BB	AA	AA	BB	AA	AA	BB	AA	AA	BB	AA	AA	BB	AA	BB	AA	AA	AA	BB	BB	BB	AA	BB	AA	BB	BB	BB	BB
A04_192	A04	9920873	Bn-A04-p9920873		AA	NC	BB	BB	BB	AB	AA	AA	AB	AB	AA	BB	AB	AA	AA	AA	AA	BB	AA	AA	BB	AA	AA	BB	AA	AA	BB	AA	AA	BB	AA	BB	AA	AA	AA	BB	BB	BB	AA	BB	AA	BB	BB	BB	BB
A04_193	A04	9932606	Bn-A04-p9932606		AA	NC	BB	BB	BB	AB	AA	AA	AB	AB	AA	BB	AB	AA	AA	AA	AA	BB	AA	AA	BB	AA	AA	BB	AA	AA	BB	AA	AA	BB	AA	BB	AA	AA	AA	BB	BB	BB	AA	BB	AA	BB	BB	BB	BB
A04_194	A04	9983165	Bn-A04-p9983165		AA	NC	BB	BB	BB	AB	AA	AA	AB	AB	AA	BB	AB	AA	AA	AA	AA	BB	AA	AA	BB	AA	AA	BB	AA	AA	BB	AA	AA	BB	AA	BB	AA	AA	AA	BB	BB	BB	AA	BB	AA	BB	BB	BB	BB
A04_195	A04	9991606	Bn-A04-p9991606		AA	NC	BB	BB	NC	AB	AA	AA	AB	AB	AA	BB	AB	AA	AA	AA	AA	BB	AA	AA	BB	AA	AA	BB	AA	AA	BB	AA	AA	BB	AA	BB	AA	AA	AA	BB	BB	BB	AA	BB	AA	BB	BB	BB	BB
A04_196	A04	10016854	Bn-A04-p10016854		AA	NC	BB	BB	BB	AB	AA	AA	AB	AB	AA	BB	AB	AA	AA	AA	AA	BB	AA	AA	BB	AA	AA	BB	AA	AA	BB	AA	AA	BB	AA	BB	AA	AA	AA	BB	BB	BB	AA	BB	AA	BB	BB	BB	BB
A04_197	A04	10087754	Bn-A04-p10087754		AA	NC	BB	BB	NC	AB	AA	AA	AB	AB	AA	BB	AB	AA	AA	AA	AA	BB	AA	AA	BB	AA	AA	BB	AA	AA	BB	AA	AA	BB	AA	BB	AA	AA	AA	BB	BB	BB	AA	BB	AA	BB	BB	BB	BB
A04_198	A04	10088142	Bn-A04-p10088142		AA	NC	BB	BB	BB	AB	AA	AA	AB	AB	AA	BB	AB	AA	AA	AA	AA	BB	AA	AA	BB	AA	AA	BB	AA	AA	BB	AA	AA	BB	AA	BB	AA	AA	AA	BB	BB	BB	AA	BB	AA	BB	BB	BB	BB
A04_199	A04	10088385	Bn-A04-p10088385		AA	NC	BB	BB	BB	AB	AA	AA	AB	AB	AA	BB	AB	AA	AA	AA	AA	BB	AA	AA	BB	AA	AA	BB	AA	AA	BB	AA	AA	BB	AA	BB	AA	AA	AA	BB	BB	BB	AA	BB	AA	BB	BB	BB	BB
A04_200	A04	10088570	Bn-A04-p10088570		AA	NC	BB	BB	BB	AB	AA	AA	AB	AB	AA	BB	AB	AA	AA	AA	AA	BB	AA	AA	BB	AA	AA	BB	AA	AA	BB	AA	AA	BB	AA	BB	AA	AA	AA	BB	BB	BB	AA	BB	AA	BB	BB	BB	BB
A04_201	A04	10089238	Bn-A04-p10089238		AA	NC	BB	BB	BB	AB	AA	AA	AB	AB	AA	BB	AB	AA	AA	AA	AA	BB	AA	AA	BB	AA	AA	BB	AA	AA	BB	AA	AA	BB	AA	BB	AA	AA	AA	BB	BB	BB	AA	BB	AA	BB	BB	BB	BB
A04_202	A04	10089301	Bn-A04-p10089301		AA	NC	BB	BB	BB	AB	AA	AA	AB	AB	AA	BB	AB	AA	AA	AA	AA	BB	AA	AA	BB	AA	AA	BB	AA	AA	BB	AA	AA	BB	AA	BB	AA	AA	AA	BB	BB	BB	AA	BB	AA	BB	BB	BB	BB
A04_203	A04	10089680	Bn-A04-p10089680		AA	NC	BB	BB	BB	AB	AA	AA	AB	AB	AA	BB	AB	AA	AA	AA	AA	BB	AA	AA	BB	AA	AA	BB	AA	AA	BB	AA	AA	BB	AA	BB	AA	AA	AA	BB	BB	BB	AA	BB	AA	BB	BB	BB	BB
A04_204	A04	10094831	Bn-A04-p10094831		AA	NC	BB	BB	BB	AB	AA	AA	AB	AB	AA	BB	AB	AA	AA	AA	AA	BB	AA	AA	BB	AA	AA	BB	AA	AA	BB	AA	AA	BB	AA	BB	AA	AA	AA	BB	BB	BB	AA	BB	AA	BB	BB	BB	BB
A04_205	A04	10101293	Bn-A04-p10101293		AA	NC	BB	BB	BB	AB	AA	AA	AB	AB	AA	BB	AB	AA	AA	AA	AA	BB	AA	AA	BB	AA	AA	BB	AA	AA	BB	AA	AA	BB	AA	BB	AA	AA	AA	BB	BB	BB	AA	BB	AA	BB	BB	BB	BB
A04_206	A04	10108610	Bn-A04-p10108610		AA	NC	BB	BB	BB	AB	AA	AA	AB	AB	AA	BB	AB	AA	AA	AA	AA	BB	AA	AA	BB	AA	AA	BB	AA	AA	BB	AA	AA	BB	AA	BB	AA	AA	AA	BB	BB	BB	AA	BB	AA	BB	BB	BB	BB
A04_207	A04	10113831	Bn-A04-p10113831		AA	NC	BB	BB	BB	AB	AA	AA	AB	AB	AA	BB	AB	AA	AA	AA	AA	BB	AA	AA	BB	AA	AA	BB	AA	AA	BB	AA	AA	BB	AA	BB	AA	AA	AA	BB	BB	BB	AA	BB	AA	BB	BB	BB	BB
A04_208	A04	10113969	Bn-A04-p10113969		AA	NC	BB	BB	BB	AB	AA	AA	AB	AB	AA	BB	AB	AA	AA	AA	AA	BB	AA	AA	BB	AA	AA	BB	AA	AA	BB	AA	AA	BB	AA	BB	AA	AA	AA	BB	BB	BB	AA	BB	AA	BB	BB	BB	BB
A04_209	A04	10129538	Bn-A04-p10129538		AA	NC	BB	BB	BB	AB	AA	AA	AB	AB	AA	BB	AB	AA	AA	AA	AA	BB	AA	AA	BB	AA	AA	BB	AA	AA	BB	AA	AA	BB	AA	BB	AA	AA	AA	BB	BB	BB	AA	BB	AA	BB	BB	BB	BB
A04_210	A04	10372116	Bn-A04-p10372116		AA	NC	BB	BB	BB	AB	AA	AA	AB	AB	AA	BB	AB	AA	AA	AA	AA	BB	AA	AA	BB	AA	AA	BB	AA	AA	BB	AA	AA	BB	AA	BB	AA	AA	AA	BB	BB	BB	AA	BB	AA	BB	BB	BB	BB
A04_211	A04	10387804	Bn-A04-p10387804		AA	NC	BB	BB	BB	AB	AA	AA	AB	AB	AA	BB	AB	AA	AA	AA	AA	BB	AA	AA	BB	AA	AA	BB	AA	AA	BB	AA	AA	BB	AA	BB	AA	AA	AA	BB	BB	BB	AA	BB	AA	BB	BB	BB	BB
A04_212	A04	10502015	Bn-A04-p10502015		AA	NC	BB	BB	BB	AB	AA	AA	AB	AB	AA	BB	AB	AA	AA	AA	AA	BB	AA	AA	BB	AA	AA	BB	AA	AA	BB	AA	AA	BB	AA	BB	AA	AA	AA	BB	BB	BB	AA	BB	AA	BB	BB	BB	BB
A04_213	A04	10628977	Bn-A04-p10628977		AA	NC	BB	BB	NC	AB	AA	AA	AB	AB	AA	BB	AB	AA	AA	AA	AA	BB	AA	AA	BB	AA	AA	BB	AA	AA	BB	AA	AA	BB	AA	BB	AA	AA	AA	BB	BB	BB	AA	BB	AA	BB	BB	BB	BB
A04_214	A04	10630934	Bn-A04-p10630934		AA	NC	BB	BB	BB	AB	AA	NC	AB	AB	AA	BB	AB	AA	AA	AA	AA	BB	AA	AA	BB	AA	AA	BB	AA	AA	BB	AA	AA	BB	AA	BB	AA	AA	AA	BB	BB	BB	AA	BB	AA	BB	BB	BB	BB
A04_215	A04	10786704	Bn-A04-p10786704		AA	NC	BB	BB	BB	AB	AA	AA	AB	AB	AA	BB	AB	AA	AA	AA	AA	BB	AA	AA	BB	AA	AA	BB	AA	AA	BB	AA	AA	BB	AA	BB	AA	AA	AA	BB	BB	BB	AA	BB	AA	BB	BB	BB	BB
A04_216	A04	10792201	Bn-A04-p10792201		AA	NC	BB	BB	BB	AB	AA	AA	AB	AB	AA	BB	AB	AA	AA	AA	AA	BB	AA	AA	BB	AA	AA	BB	AA	AA	BB	AA	AA	BB	AA	BB	AA	AA	AA	BB	BB	BB	AA	BB	AA	BB	BB	BB	BB
A04_217	A04	10808508	Bn-A04-p10808508		AA	NC	BB	BB	BB	AB	AA	AA	AB	AB	AA	BB	AB	AA	AA	AA	AA	BB	AA	AA	BB	AA	AA	BB	AA	AA	BB	AA	AA	BB	AA	BB	AA	AA	AA	BB	BB	BB	AA	BB	AA	AA	BB	BB	BB
A04_218	A04	10871494	Bn-A04-p10871494		AA	NC	BB	BB	BB	AB	AA	AA	AB	AB	AA	BB	AB	AA	AA	AA	AA	BB	AA	AA	BB	AA	AA	BB	AA	AA	BB	AA	AA	BB	AA	BB	AA	AA	AA	BB	BB	BB	AA	BB	AA	AA	BB	BB	BB
A04_219	A04	10881502	Bn-A04-p10881502		AA	NC	BB	BB	BB	AB	AA	AA	AB	AB	AA	BB	AB	AA	AA	AA	AA	BB	AA	AA	BB	AA	AA	BB	AA	AA	BB	AA	AA	BB	AA	BB	AA	AA	AA	BB	BB	BB	AA	BB	AA	AA	BB	BB	BB
A04_220	A04	10914108	Bn-A04-p10914108		AA	NC	BB	BB	BB	AB	AA	AA	AB	AB	AA	BB	AB	AA	AA	AA	AA	BB	AA	AA	BB	AA	AA	BB	AA	AA	BB	AA	AA	BB	AA	BB	AA	AA	AA	BB	BB	BB	AA	BB	AA	AA	BB	BB	BB
A04_221	A04	11164883	Bn-A04-p11164883		AA	NC	BB	BB	BB	AB	AA	AA	AB	AB	AA	BB	AB	AA	AA	AA	AA	BB	AA	AA	BB	AA	AA	BB	AA	AA	BB	AA	AA	BB	AA	BB	AA	AA	AA	BB	BB	BB	AA	BB	AA	AA	BB	BB	BB
A04_222	A04	11243983	Bn-A04-p11243983		AA	NC	BB	BB	BB	AB	AA	AA	AB	AB	AA	BB	AB	AA	AA	AA	AA	BB	AA	AA	BB	AA	AA	BB	AA	AA	BB	AA	AA	BB	AA	BB	AA	AA	AA	BB	BB	BB	AA	BB	AA	AA	BB	BB	BB
A04_223	A04	11274255	Bn-A04-p11274255		AA	NC	BB	BB	BB	AB	AA	AA	AB	AB	AA	BB	AB	AA	AA	AA	AA	BB	AA	AA	BB	AA	AA	BB	AA	AA	BB	AA	AA	BB	AA	BB	AA	AA	AA	BB	BB	BB	AA	BB	AA	AA	BB	BB	BB
A04_224	A04	11329756	Bn-A04-p11329756		AA	NC	BB	BB	BB	AB	AA	AA	AB	AB	AA	BB	AB	AA	AA	AA	AA	BB	AA	AA	BB	AA	AA	BB	AA	AA	BB	AA	AA	BB	AA	BB	AA	AA	AA	BB	BB	BB	BB	BB	AA	AA	BB	BB	BB
A04_225	A04	11377702	Bn-A04-p11377702		AA	NC	BB	BB	BB	AB	AA	AA	AB	AB	AA	BB	AB	AA	AA	AA	AA	BB	AA	AA	BB	AA	AA	BB	AA	AA	BB	AA	AA	BB	AA	BB	AA	AA	AA	BB	BB	BB	BB	BB	AA	AA	BB	BB	BB
A04_226	A04	11377775	Bn-A04-p11377775		AA	NC	BB	BB	BB	AB	AA	AA	AB	AB	AA	BB	AB	AA	AA	AA	AA	BB	AA	AA	BB	AA	AA	BB	AA	AA	BB	AA	AA	BB	AA	BB	AA	AA	AA	BB	BB	BB	BB	BB	AA	AA	BB	BB	BB
A04_227	A04	11420466	Bn-A04-p11420466		AA	NC	BB	BB	BB	AB	AA	AA	AB	AB	AA	BB	AB	AA	AA	AA	AA	BB	AA	AA	BB	AA	AA	BB	AA	AA	BB	AA	AA	BB	AA	BB	AA	AA	AA	BB	BB	BB	BB	BB	AA	AA	BB	BB	BB
A04_228	A04	11452549	Bn-A04-p11452549		AA	NC	BB	BB	BB	AB	AA	AA	AB	AB	AA	BB	AB	AA	AA	AA	AA	BB	AA	AA	BB	AA	AA	BB	AA	AA	BB	AA	AA	BB	AA	BB	AA	AA	AA	BB	BB	BB	BB	BB	AA	AA	BB	BB	BB
A04_229	A04	11510797	Bn-A04-p11510797		AA	NC	BB	BB	BB	AB	AA	AA	AB	AB	AA	BB	AB	AA	AA	AA	AA	BB	AA	AA	BB	AA	AA	BB	AA	AA	BB	AA	AA	BB	AA	BB	AA	AA	AA	BB	BB	BB	BB	BB	AA	AA	BB	BB	BB
A04_230	A04	11633209	Bn-A04-p11633209		AA	NC	BB	BB	BB	AB	AA	AA	AB	AB	AA	BB	AB	AA	AA	AA	AA	BB	AA	AA	BB	AA	AA	BB	AA	AA	BB	AA	AA	BB	AA	BB	AA	AA	AA	BB	BB	BB	BB	BB	AA	AA	BB	BB	BB
A04_231	A04	11791366	Bn-A04-p11791366		AA	NC	BB	BB	BB	AB	AA	AA	AB	AB	AA	BB	AB	AA	AA	AA	AA	BB	AA	AA	BB	AA	AA	BB	AA	AA	BB	AA	AA	BB	AA	BB	AA	AA	AA	BB	BB	BB	BB	BB	AA	AA	BB	BB	BB
A04_232	A04	11818064	Bn-A04-p11818064		AA	NC	BB	BB	BB	AB	AA	AA	AB	AB	AA	BB	AB	AA	AA	AA	AA	BB	AA	AA	BB	AA	AA	BB	AA	AA	BB	AA	AA	AA	AA	BB	AA	AA	AA	BB	BB	BB	BB	BB	AA	AA	BB	BB	BB
A04_233	A04	11907565	Bn-A04-p11907565		AA	NC	BB	BB	BB	AB	AA	AA	AB	AB	AA	BB	AB	AA	AA	AA	AA	BB	AA	AA	BB	AA	AA	BB	AA	AA	BB	AA	AA	AA	AA	BB	AA	AA	AA	BB	BB	BB	BB	BB	AA	AA	BB	BB	BB
A04_234	A04	12236240	Bn-A04-p12236240		AA	NC	BB	BB	BB	AB	AA	AA	AB	AB	AA	BB	AB	AA	AA	AA	AA	BB	AA	AA	BB	AA	AA	BB	AA	AA	BB	AA	AA	AA	AA	BB	AA	AA	AA	BB	BB	BB	BB	BB	AA	AA	BB	BB	BB
A04_235	A04	12314901	Bn-A04-p12314901		AA	NC	BB	BB	BB	AB	AA	AA	AB	AB	AA	BB	AB	AA	AA	AA	AA	BB	AA	AA	BB	AA	AA	BB	AA	AA	BB	AA	AA	AA	AA	BB	AA	AA	AA	BB	BB	BB	BB	BB	AA	AA	BB	BB	BB
A04_236	A04	12314909	Bn-A04-p12314909		AA	NC	BB	BB	BB	AB	AA	AA	AB	AB	AA	BB	AB	AA	AA	AA	AA	BB	AA	AA	BB	AA	AA	BB	AA	AA	BB	AA	AA	AA	AA	BB	AA	AA	AA	BB	BB	BB	BB	BB	AA	AA	BB	BB	BB
A04_237	A04	12344157	Bn-A04-p12344157		AA	NC	BB	BB	BB	AB	AA	AA	AB	AB	AA	BB	AB	AA	AA	AA	AA	BB	AA	AA	BB	AA	AA	BB	AA	AA	BB	AA	AA	AA	AA	BB	AA	AA	AA	BB	BB	BB	BB	BB	AA	AA	BB	BB	BB
A04_238	A04	12659254	Bn-A04-p12659254		AA	NC	BB	BB	BB	AB	AA	AA	AB	AB	AA	BB	AB	AA	AA	AA	AA	BB	AA	AA	BB	AA	AA	BB	AA	AA	BB	AA	AA	AA	AA	BB	AA	AA	AA	BB	BB	BB	BB	BB	AA	AA	BB	BB	BB
A04_239	A04	12659402	Bn-A04-p12659402		AA	NC	BB	BB	BB	AB	AA	AA	AB	AB	AA	BB	AB	AA	AA	AA	AA	BB	AA	AA	BB	AA	AA	BB	AA	AA	BB	AA	AA	AA	AA	BB	AA	AA	AA	BB	BB	BB	BB	BB	AA	AA	BB	BB	BB
A04_240	A04	12893331	Bn-A04-p12893331		AA	NC	BB	BB	NC	AB	AA	AA	AB	AB	AA	BB	AB	AA	AA	AA	AA	BB	AA	AA	BB	AA	AA	BB	AA	AA	BB	AA	AA	AA	AA	BB	AA	AA	AA	BB	BB	BB	BB	BB	AA	AA	BB	BB	BB
A04_241	A04	12899754	Bn-A04-p12899754		AA	NC	BB	BB	NC	AB	AA	NC	AB	AB	AA	BB	AB	AA	AA	AA	AA	BB	AA	AA	BB	AA	AA	BB	AA	AA	BB	AA	AA	AA	AA	BB	AA	AA	AA	BB	BB	BB	BB	BB	AA	AA	BB	BB	BB
A04_242	A04	12901227	Bn-A04-p12901227		AA	NC	BB	BB	BB	AB	AA	AA	AB	AB	AA	BB	AB	AA	AA	AA	AA	BB	AA	AA	BB	AA	AA	BB	AA	AA	BB	AA	AA	AA	AA	BB	AA	AA	AA	BB	BB	BB	BB	BB	AA	AA	BB	BB	BB
A04_243	A04	13122589	Bn-A04-p13122589		AA	NC	BB	BB	BB	AB	AA	AA	AB	AB	AA	BB	AB	AA	AA	AA	AA	BB	AA	AA	BB	AA	AA	BB	AA	AA	BB	AA	AA	AA	AA	BB	AA	AA	AA	BB	BB	BB	BB	BB	AA	AA	BB	BB	BB
A04_244	A04	13129306	Bn-A04-p13129306		AA	NC	BB	BB	BB	AB	AA	AA	AB	AB	AA	BB	AB	AA	AA	AA	AA	BB	AA	AA	BB	AA	AA	BB	AA	AA	BB	AA	AA	AA	AA	BB	AA	AA	AA	BB	BB	BB	BB	BB	AA	AA	BB	BB	BB
A04_245	A04	13129601	Bn-A04-p13129601		AA	NC	BB	BB	BB	AB	AA	AA	AB	AB	AA	BB	AB	AA	AA	AA	AA	BB	AA	AA	BB	AA	AA	BB	AA	AA	BB	AA	AA	AA	AA	BB	AA	AA	AA	BB	BB	BB	BB	BB	AA	AA	BB	BB	BB
A04_246	A04	13129741	Bn-A04-p13129741		AA	NC	BB	BB	BB	AB	AA	AA	AB	AB	AA	BB	AB	AA	AA	AA	AA	BB	AA	AA	BB	AA	AA	BB	AA	AA	BB	AA	AA	AA	AA	BB	AA	AA	AA	BB	BB	BB	BB	BB	AA	AA	BB	BB	BB
A04_247	A04	13215929	Bn-A04-p13215929		AA	NC	BB	BB	BB	AB	AA	AA	AB	AB	AA	BB	AB	AA	AA	AA	AA	BB	AA	AA	BB	AA	AA	BB	AA	AA	BB	AA	AA	AA	AA	BB	AA	AA	AA	BB	BB	BB	BB	BB	AA	AA	BB	BB	BB
A04_248	A04	13306369	Bn-A04-p13306369		AA	NC	BB	BB	BB	AB	AA	AA	AB	AB	AA	BB	AB	AA	AA	AA	AA	BB	AA	AA	BB	AA	AA	BB	AA	AA	BB	AA	AA	AA	AA	BB	AA	AA	AA	BB	BB	BB	BB	BB	AA	AA	BB	BB	BB
A04_249	A04	13370433	Bn-A04-p13370433		AA	NC	BB	BB	BB	AB	AA	AA	AB	AB	AA	BB	AB	AA	AA	AA	AA	BB	AA	AA	BB	AA	AA	BB	AA	AA	BB	AA	AA	AA	AA	BB	AA	AA	AA	BB	BB	BB	BB	BB	AA	AA	BB	BB	BB
A04_250	A04	13372886	Bn-A04-p13372886		AA	NC	BB	BB	BB	AB	AA	AA	AB	AB	AA	BB	AB	AA	AA	AA	AA	BB	AA	AA	BB	AA	AA	BB	AA	AA	BB	AA	AA	AA	AA	BB	AA	AA	AA	BB	BB	BB	BB	BB	AA	AA	BB	BB	BB
A04_251	A04	13428137	Bn-A04-p13428137		AA	NC	BB	BB	BB	AB	AA	AA	AB	AB	AA	BB	AB	AA	AA	AA	AA	BB	AA	AA	BB	AA	AA	BB	AA	AA	BB	AA	AA	AA	AA	BB	AA	AA	AA	BB	BB	BB	BB	BB	AA	AA	BB	BB	BB
A04_252	A04	13430818	Bn-A04-p13430818		AA	NC	BB	BB	NC	AB	AA	AA	AB	AB	AA	BB	AB	AA	AA	AA	AA	BB	AA	AA	BB	AA	AA	BB	AA	AA	BB	AA	AA	AA	AA	BB	AA	AA	AA	BB	BB	BB	BB	BB	AA	AA	BB	BB	BB
A04_253	A04	13516411	Bn-A04-p13516411		AA	NC	BB	BB	NC	AB	AA	NC	AB	AB	AA	BB	AB	AA	AA	AA	AA	BB	AA	AA	BB	AA	AA	BB	AA	AA	BB	AA	AA	AA	AA	BB	AA	AA	AA	BB	BB	BB	BB	BB	AA	AA	BB	BB	BB
A04_254	A04	13541465	Bn-A04-p13541465		AA	NC	BB	BB	BB	AB	AA	AA	AB	AB	AA	BB	AB	AA	AA	AA	AA	BB	AA	AA	BB	AA	AA	BB	AA	AA	BB	AA	AA	AA	AA	BB	AA	AA	AA	BB	BB	BB	BB	BB	AA	AA	BB	BB	BB
A04_255	A04	13655958	Bn-A04-p13655958		AA	NC	BB	BB	BB	AB	AA	AA	AB	AB	AA	BB	AB	AA	AA	AA	AA	BB	AA	AA	BB	AA	AA	BB	AA	AA	BB	AA	AA	AA	AA	BB	AA	AA	AA	BB	BB	BB	BB	BB	AA	AA	BB	BB	BB
A04_256	A04	13659690	Bn-A04-p13659690		AA	NC	BB	BB	BB	AB	AA	AA	AB	AB	AA	BB	AB	AA	AA	AA	AA	BB	AA	AA	BB	AA	AA	BB	AA	AA	BB	AA	AA	AA	AA	BB	AA	AA	AA	BB	BB	BB	BB	BB	AA	AA	BB	BB	BB
A04_257	A04	13685561	Bn-A04-p13685561		AA	NC	BB	BB	BB	AB	AA	AA	AB	AB	AA	BB	AB	AA	AA	AA	AA	BB	AA	AA	BB	AA	AA	BB	AA	AA	BB	AA	AA	AA	AA	BB	AA	AA	AA	BB	BB	BB	BB	BB	AA	AA	BB	BB	BB
A04_258	A04	13689816	Bn-A04-p13689816		AA	NC	BB	BB	BB	AB	AA	AA	AB	AB	AA	BB	AB	AA	AA	AA	AA	BB	AA	AA	BB	AA	AA	BB	AA	AA	BB	AA	AA	AA	AA	BB	AA	AA	AA	BB	BB	BB	BB	BB	AA	AA	BB	BB	BB
A04_259	A04	13705760	Bn-A04-p13705760		AA	NC	BB	BB	BB	AB	AA	AA	AB	AB	AA	BB	AB	AA	AA	AA	AA	BB	AA	AA	BB	AA	AA	BB	AA	AA	BB	AA	AA	AA	AA	BB	AA	AA	AA	BB	BB	BB	BB	BB	AA	AA	BB	BB	BB
A04_260	A04	13761897	Bn-A04-p13761897		AA	NC	BB	BB	BB	AB	AA	AA	AB	AB	AA	BB	AB	AA	AA	AA	AA	BB	AA	AA	BB	AA	AA	BB	AA	AA	BB	AA	AA	AA	AA	BB	AA	AA	AA	BB	BB	BB	BB	BB	AA	AA	BB	BB	BB
A04_261	A04	13767868	Bn-A04-p13767868		AA	NC	BB	BB	BB	AB	AA	AA	AB	AB	AA	BB	AB	AA	AA	AA	AA	BB	AA	AA	BB	AA	AA	BB	AA	AA	BB	AA	AA	AA	AA	BB	AA	AA	AA	BB	BB	BB	BB	BB	AA	AA	BB	BB	BB
A04_262	A04	13859935	Bn-A04-p13859935		AA	NC	BB	BB	BB	AB	AA	AA	AB	AB	AA	BB	AB	AA	AA	AA	AA	BB	AA	AA	BB	AA	AA	BB	AA	AA	BB	AA	AA	AA	AA	BB	AA	AA	AA	BB	BB	BB	BB	BB	AA	AA	BB	BB	BB
A04_263	A04	13993666	Bn-A04-p13993666		AA	NC	BB	BB	BB	AB	AA	AA	AB	AB	AA	BB	AB	AA	AA	AA	AA	BB	AA	AA	BB	AA	AA	BB	AA	AA	BB	AA	AA	AA	AA	BB	AA	AA	AA	BB	BB	BB	BB	BB	AA	AA	BB	BB	BB
A04_264	A04	13993683	Bn-A04-p13993683		AA	NC	BB	BB	NC	AB	AA	AA	AB	AB	AA	BB	AB	AA	AA	AA	AA	BB	AA	AA	BB	AA	AA	BB	AA	AA	BB	AA	AA	AA	AA	BB	AA	AA	AA	BB	BB	BB	BB	BB	AA	AA	BB	BB	BB
A04_265	A04	14271110	Bn-A04-p14271110		AA	NC	BB	BB	BB	AB	AA	AA	AB	AB	AA	BB	AB	AA	AA	AA	AA	BB	AA	AA	BB	AA	AA	BB	AA	AA	BB	AA	AA	AA	AA	BB	AA	AA	AA	BB	BB	BB	BB	BB	AA	AA	BB	BB	BB
A04_266	A04	14271161	Bn-A04-p14271161		AA	NC	BB	BB	BB	AB	AA	NC	AB	AB	AA	BB	AB	AA	AA	AA	AA	BB	AA	AA	BB	AA	AA	BB	AA	AA	BB	AA	AA	AA	AA	BB	AA	AA	AA	BB	BB	BB	BB	BB	AA	AA	BB	BB	BB
A04_267	A04	14360799	Bn-A04-p14360799		AA	NC	BB	BB	BB	AB	AA	AA	AB	AB	AA	BB	NC	AA	AA	AA	AA	BB	AA	AA	BB	AA	AA	BB	AA	AA	BB	AA	AA	AA	AA	BB	AA	AA	AA	BB	BB	BB	BB	BB	AA	AA	BB	BB	BB
A04_268	A04	14365868	Bn-A04-p14365868		AA	NC	BB	BB	BB	AB	AA	AA	AB	AB	AA	BB	AB	AA	AA	AA	AA	BB	AA	AA	BB	AA	AA	BB	AA	AA	BB	AA	AA	AA	AA	BB	AA	AA	AA	BB	BB	BB	BB	BB	AA	AA	BB	BB	BB
A04_269	A04	14380140	Bn-A04-p14380140		AA	NC	BB	BB	BB	AB	AA	AA	AB	AB	AA	BB	AB	AA	AA	AA	AA	BB	AA	AA	BB	AA	AA	BB	AA	AA	BB	AA	AA	AA	AA	BB	AA	AA	AA	BB	BB	BB	BB	BB	AA	AA	BB	AA	BB
A04_270	A04	14397957	Bn-A04-p14397957		AA	NC	BB	BB	BB	AB	AA	AA	AB	AB	AA	BB	AB	AA	AA	AA	AA	BB	AA	AA	BB	AA	AA	BB	AA	AA	BB	AA	AA	AA	AA	BB	AA	AA	AA	BB	BB	BB	BB	BB	AA	AA	BB	AA	BB
A04_271	A04	14410667	Bn-A04-p14410667		AA	NC	BB	BB	BB	AB	AA	AA	AB	AB	AA	BB	AB	AA	AA	AA	AA	BB	AA	AA	BB	AA	AA	BB	AA	AA	BB	AA	AA	AA	AA	BB	AA	AA	AA	BB	BB	BB	BB	BB	AA	AA	BB	AA	BB
A04_272	A04	14483727	Bn-A04-p14483727		AA	NC	BB	BB	BB	AB	AA	AA	AB	AB	AA	BB	AB	AA	AA	AA	AA	BB	AA	AA	BB	AA	AA	BB	AA	AA	BB	AA	AA	AA	AA	BB	AA	AA	AA	BB	BB	AA	BB	BB	AA	AA	BB	AA	BB
A04_273	A04	14652223	Bn-A04-p14652223		AA	NC	BB	BB	NC	AB	AA	AA	AB	AB	AA	AA	AB	AA	AA	AA	AA	BB	AA	AA	BB	AA	AA	BB	AA	AA	BB	AA	AA	AA	AA	BB	AA	AA	AA	BB	BB	AA	BB	BB	AA	AA	BB	AA	BB
A04_274	A04	14670237	Bn-A04-p14670237		AA	NC	BB	BB	BB	AB	AA	AA	AB	AB	AA	AA	AB	AA	AA	AA	AA	BB	AA	AA	BB	AA	AA	BB	AA	AA	BB	AA	AA	AA	AA	BB	AA	AA	AA	BB	BB	AA	BB	BB	AA	AA	BB	AA	BB
A04_275	A04	14673783	Bn-A04-p14673783		AA	NC	BB	BB	BB	AB	AA	AA	AB	AB	AA	AA	AB	AA	AA	AA	AA	BB	AA	AA	BB	AA	AA	BB	AA	AA	BB	AA	AA	AA	AA	BB	AA	AA	AA	BB	BB	AA	BB	BB	AA	AA	BB	AA	BB
A04_276	A04	14893870	Bn-A04-p14893870		AA	NC	BB	BB	BB	AB	AA	AA	AB	AB	AA	AA	AB	AA	AA	AA	AA	BB	AA	AA	BB	AA	AA	BB	AA	AA	BB	AA	AA	AA	AA	BB	AA	AA	AA	AA	BB	AA	BB	BB	AA	AA	BB	AA	BB
A04_277	A04	14917114	Bn-A04-p14917114		AA	NC	BB	BB	BB	AB	AA	AA	AB	AB	AA	AA	AB	AA	AA	AA	AA	BB	AA	AA	BB	AA	AA	BB	AA	AA	BB	AA	AA	AA	AA	BB	AA	AA	AA	AA	BB	AA	BB	BB	AA	AA	BB	AA	BB
A04_278	A04	14961814	Bn-A04-p14961814		AA	NC	BB	BB	BB	AB	AA	AA	AB	AB	AA	AA	AB	AA	AA	AA	AA	BB	AA	AA	BB	AA	AA	BB	AA	AA	BB	AA	AA	AA	AA	BB	AA	AA	AA	AA	BB	AA	BB	BB	AA	AA	BB	AA	BB
A04_279	A04	14972825	Bn-A04-p14972825		AA	NC	BB	BB	BB	AB	AA	AA	AB	AB	AA	AA	AB	AA	AA	AA	AA	BB	AA	AA	BB	AA	AA	BB	AA	AA	BB	AA	AA	AA	AA	BB	AA	AA	AA	AA	BB	AA	BB	BB	AA	AA	BB	AA	BB
A04_280	A04	15312437	Bn-A04-p15312437		AA	NC	BB	BB	BB	AB	AA	AA	AB	AB	AA	AA	AB	AA	AA	AA	AA	BB	AA	AA	BB	AA	AA	BB	AA	AA	BB	AA	AA	AA	AA	BB	AA	AA	AA	AA	BB	AA	BB	BB	AA	AA	BB	AA	BB
A04_281	A04	15404568	Bn-A04-p15404568		AA	NC	BB	BB	BB	AB	AA	AA	AB	AB	AA	AA	AB	AA	AA	AA	AA	BB	AA	AA	BB	AA	AA	BB	AA	AA	BB	AA	AA	AA	AA	BB	AA	AA	AA	AA	BB	AA	BB	BB	AA	AA	BB	AA	BB
A04_282	A04	15411699	Bn-A04-p15411699		AA	NC	BB	BB	BB	AB	AA	AA	AB	AB	AA	AA	AB	AA	AA	AA	AA	BB	AA	AA	BB	AA	AA	BB	AA	AA	BB	AA	AA	AA	AA	BB	AA	AA	AA	AA	BB	AA	BB	BB	AA	AA	BB	AA	BB
A04_283	A04	15534626	Bn-A04-p15534626		AA	NC	BB	BB	BB	AB	AA	AA	AB	AB	AA	AA	AB	AA	AA	AA	AA	BB	AA	AA	BB	AA	AA	BB	AA	AA	BB	AA	AA	AA	AA	BB	AA	AA	AA	AA	BB	AA	BB	BB	AA	AA	BB	AA	BB
A04_284	A04	15535011	Bn-A04-p15535011		AA	NC	BB	BB	BB	AB	AA	AA	AB	AB	AA	AA	AB	AA	AA	AA	AA	BB	AA	AA	BB	AA	AA	BB	AA	AA	BB	AA	AA	AA	AA	BB	AA	AA	AA	AA	BB	AA	BB	BB	AA	AA	BB	AA	BB
A04_285	A04	15597988	Bn-A04-p15597988		AA	NC	BB	BB	BB	AB	AA	AA	AB	AB	AA	AA	AB	AA	AA	AA	AA	BB	AA	AA	BB	AA	AA	BB	AA	AA	BB	AA	AA	AA	AA	BB	AA	AA	AA	AA	BB	AA	BB	BB	AA	AA	BB	AA	BB
A04_286	A04	15619897	Bn-A04-p15619897		AA	BB	BB	BB	BB	AB	AA	AA	AB	AB	AA	AA	AB	AA	AA	AA	AA	BB	AA	AA	BB	AA	AA	BB	AA	AA	BB	AA	AA	AA	AA	BB	AA	AA	AA	AA	BB	AA	BB	BB	AA	AA	BB	AA	BB
A04_287	A04	15670197	Bn-A04-p15670197		AA	NC	BB	BB	BB	AB	AA	AA	AB	AB	AA	AA	AB	AA	AA	AA	AA	BB	AA	AA	BB	AA	AA	BB	AA	AA	BB	AA	AA	AA	AA	BB	AA	AA	AA	AA	BB	AA	BB	BB	AA	AA	BB	AA	BB
A04_288	A04	15707649	Bn-A04-p15707649		AA	NC	BB	BB	BB	AB	AA	AA	AB	AB	AA	AA	AB	AA	AA	AA	AA	BB	AA	AA	BB	AA	AA	BB	AA	AA	BB	AA	AA	AA	AA	BB	AA	AA	AA	AA	BB	AA	BB	BB	AA	AA	BB	AA	BB
A04_289	A04	15710186	Bn-A04-p15710186		AA	NC	BB	BB	BB	AB	AA	AA	AB	AB	AA	AA	AB	AA	AA	AA	AA	BB	AA	AA	BB	AA	AA	BB	AA	AA	BB	AA	AA	AA	AA	BB	AA	AA	AA	AA	BB	AA	BB	BB	AA	AA	BB	AA	BB
A04_290	A04	15713429	Bn-A04-p15713429		AA	NC	BB	BB	BB	AB	AA	AA	AB	AB	AA	AA	AB	AA	AA	AA	AA	BB	AA	AA	BB	AA	AA	BB	AA	AA	BB	AA	AA	AA	AA	BB	AA	AA	AA	AA	BB	AA	BB	BB	AA	AA	BB	AA	BB
A04_291	A04	16104616	Bn-A04-p16104616		AA	NC	BB	BB	BB	AB	AA	AA	AB	AB	AA	AA	AB	AA	AA	AA	AA	BB	BB	AA	BB	AA	AA	BB	AA	AA	BB	AA	AA	AA	AA	BB	AA	AA	AA	AA	BB	AA	BB	BB	AA	AA	BB	AA	BB
A04_292	A04	16233024	Bn-A04-p16233024		AA	NC	BB	BB	BB	AB	AA	AA	AB	AB	AA	AA	AB	AA	AA	AA	NC	BB	BB	AA	BB	AA	AA	BB	AA	AA	BB	AA	AA	AA	AA	BB	AA	AA	AA	AA	BB	AA	BB	BB	AA	AA	BB	AA	BB
A04_293	A04	16268792	Bn-A04-p16268792		AA	NC	BB	BB	BB	AB	AA	AA	AB	AB	AA	AA	AB	AA	AA	AA	BB	BB	BB	AA	BB	AA	AA	BB	AA	AA	BB	AA	AA	AA	AA	BB	AA	AA	AA	AA	BB	AA	BB	BB	AA	AA	BB	AA	BB
A04_294	A04	16275472	Bn-A04-p16275472		AA	NC	BB	BB	BB	AB	AA	AA	AB	AB	AA	AA	AB	AA	AA	AA	BB	BB	BB	AA	BB	AA	AA	BB	AA	AA	BB	AA	AA	AA	AA	BB	AA	AA	AA	AA	BB	AA	BB	BB	AA	AA	BB	AA	BB
A04_295	A04	16275979	Bn-A04-p16275979		AA	NC	BB	BB	BB	AB	AA	AA	AB	AB	AA	AA	AB	AA	AA	AA	BB	BB	BB	AA	BB	AA	AA	BB	AA	AA	BB	AA	AA	AA	AA	BB	AA	AA	AA	AA	BB	AA	BB	BB	AA	AA	BB	AA	BB
A04_296	A04	16277340	Bn-A04-p16277340		AA	NC	BB	BB	BB	AB	AA	AA	AB	AB	AA	AA	AB	AA	AA	AA	BB	BB	BB	AA	BB	AA	AA	BB	AA	AA	BB	AA	AA	AA	AA	BB	AA	AA	AA	AA	BB	AA	BB	BB	AA	AA	BB	AA	BB
A04_297	A04	16282039	Bn-A04-p16282039		AA	NC	BB	BB	BB	AB	AA	AA	AB	AB	AA	AA	AB	AA	AA	AA	BB	BB	BB	AA	BB	AA	AA	BB	AA	AA	BB	AA	AA	AA	AA	BB	AA	AA	AA	AA	BB	AA	BB	BB	AA	AA	BB	AA	BB
A04_298	A04	16303678	Bn-A04-p16303678		AA	NC	BB	BB	BB	AB	AA	AA	AB	AB	AA	AA	AB	AA	AA	AA	BB	BB	BB	AA	BB	AA	AA	BB	AA	AA	BB	AA	AA	AA	AA	BB	AA	AA	AA	AA	BB	AA	BB	BB	AA	AA	BB	AA	BB
A04_299	A04	16336301	Bn-A04-p16336301		AA	NC	BB	BB	BB	AB	AA	AA	AB	AB	AA	AA	AB	AA	AA	AA	BB	BB	BB	AA	BB	AA	AA	BB	AA	AA	BB	AA	AA	AA	AA	BB	AA	AA	AA	AA	BB	AA	BB	BB	AA	AA	BB	AA	BB
A04_300	A04	16459969	Bn-A04-p16459969		AA	NC	BB	BB	BB	AB	AA	AA	AB	AB	AA	AA	AB	AA	AA	AA	BB	BB	BB	AA	BB	AA	AA	BB	AA	AA	BB	AA	AA	AA	AA	BB	AA	AA	BB	AA	BB	AA	BB	BB	AA	AA	BB	AA	BB
A04_301	A04	16523116	Bn-A04-p16523116		AA	NC	BB	BB	BB	AB	AA	AA	AB	AB	AA	AA	AB	AA	AA	AA	NC	BB	BB	AA	BB	AA	AA	BB	AA	AA	BB	AA	AA	AA	AA	BB	AA	AA	BB	AA	BB	AA	BB	BB	AA	AA	BB	AA	BB
A05_001	A05	25416	Bn-A05-p25416		AA	NC	BB	BB	BB	AB	AA	AA	AB	AB	BB	AA	BB	AA	BB	BB	BB	BB	AA	BB	BB	AA	BB	AA	BB	BB	BB	AA	BB	BB	AA	BB	AA	BB	BB	BB	BB	BB	BB	BB	BB	AA	BB	BB	BB
A05_002	A05	61233	Bn-A05-p61233		AA	NC	BB	BB	BB	AB	AA	AA	AB	AB	BB	AA	BB	AA	BB	BB	BB	BB	AA	BB	BB	AA	BB	AA	BB	BB	BB	AA	BB	BB	AA	BB	AA	BB	BB	BB	BB	BB	BB	BB	BB	AA	BB	BB	BB
A05_003	A05	200254	Bn-A05-p200254		AA	NC	BB	BB	BB	AB	AA	AA	AB	AB	BB	AA	BB	AA	BB	BB	BB	BB	AA	BB	BB	AA	BB	AA	BB	BB	BB	AA	BB	BB	AA	BB	AA	BB	BB	BB	BB	BB	BB	BB	BB	AA	BB	BB	BB
A05_004	A05	228555	Bn-A05-p228555		AA	NC	BB	BB	BB	AB	AA	AA	AB	AB	BB	AA	BB	AA	BB	BB	BB	BB	AA	BB	BB	AA	BB	AA	BB	BB	BB	AA	BB	BB	AA	BB	AA	BB	BB	BB	BB	BB	BB	BB	BB	AA	BB	BB	BB
A05_005	A05	249420	Bn-A05-p249420		AA	NC	BB	BB	BB	AB	AA	AA	AB	AB	BB	AA	BB	AA	BB	BB	BB	BB	AA	BB	BB	AA	BB	AA	BB	BB	BB	AA	BB	BB	AA	BB	AA	BB	BB	BB	BB	BB	BB	BB	BB	AA	BB	BB	BB
A05_006	A05	392053	Bn-A05-p392053		AA	NC	BB	BB	BB	AB	AA	AA	AB	AB	BB	AA	BB	AA	BB	BB	BB	BB	AA	BB	BB	AA	BB	AA	BB	BB	BB	AA	BB	BB	AA	BB	AA	BB	BB	BB	BB	BB	BB	BB	BB	AA	BB	BB	BB
A05_007	A05	653606	Bn-A05-p653606		AA	NC	BB	BB	BB	AB	AA	AA	AB	AB	BB	AA	BB	AA	BB	BB	BB	BB	AA	BB	BB	BB	BB	AA	BB	BB	BB	AA	BB	BB	AA	BB	AA	BB	BB	BB	BB	BB	BB	BB	BB	AA	BB	BB	BB
A05_008	A05	671910	Bn-A05-p671910		AA	NC	BB	BB	BB	AB	AA	AA	AB	AB	BB	AA	BB	AA	BB	BB	BB	BB	AA	BB	BB	BB	BB	AA	BB	BB	BB	AA	BB	BB	AA	BB	AA	BB	BB	BB	BB	BB	BB	BB	BB	AA	BB	BB	BB
A05_009	A05	701389	Bn-A05-p701389		AA	NC	BB	BB	BB	AB	AA	AA	AB	AB	BB	AA	BB	AA	BB	BB	BB	BB	AA	BB	BB	BB	BB	AA	BB	BB	BB	AA	BB	BB	AA	BB	AA	BB	BB	BB	BB	BB	BB	BB	BB	AA	BB	BB	BB
A05_010	A05	779415	Bn-A05-p779415		AA	NC	BB	BB	NC	AB	AA	NC	AB	AB	BB	AA	BB	AA	BB	BB	BB	BB	AA	BB	BB	BB	BB	AA	BB	BB	BB	AA	BB	BB	AA	BB	AA	BB	BB	BB	BB	BB	BB	BB	BB	AA	BB	BB	BB
A05_011	A05	853364	Bn-A05-p853364		AA	NC	BB	BB	BB	AB	AA	AA	AB	AB	BB	AA	BB	AA	BB	BB	BB	BB	AA	BB	BB	BB	BB	AA	BB	BB	BB	AA	BB	BB	AA	BB	AA	BB	BB	BB	BB	BB	BB	BB	BB	AA	BB	BB	BB
A05_012	A05	889343	Bn-A05-p889343		AA	NC	BB	BB	BB	AB	AA	AA	AB	AB	BB	AA	BB	AA	BB	BB	BB	BB	AA	BB	BB	BB	BB	AA	BB	BB	BB	AA	BB	BB	AA	BB	AA	BB	BB	BB	BB	BB	BB	BB	BB	AA	BB	BB	BB
A05_013	A05	922813	Bn-A05-p922813		AA	NC	BB	BB	BB	AB	AA	AA	AB	AB	BB	AA	BB	AA	BB	BB	BB	BB	AA	BB	BB	BB	BB	AA	BB	BB	BB	AA	BB	BB	AA	BB	AA	BB	BB	BB	BB	BB	BB	BB	BB	AA	BB	BB	BB
A05_014	A05	967131	Bn-A05-p967131		AA	NC	BB	BB	BB	AB	AA	AA	AB	AB	BB	AA	BB	AA	BB	BB	BB	BB	AA	BB	BB	BB	BB	AA	BB	BB	BB	AA	BB	BB	AA	BB	AA	BB	BB	BB	BB	BB	BB	BB	BB	AA	BB	BB	BB
A05_015	A05	967575	Bn-A05-p967575		AA	NC	BB	BB	BB	AB	AA	AA	AB	AB	BB	AA	BB	AA	BB	BB	BB	BB	AA	BB	BB	BB	BB	AA	BB	BB	BB	AA	BB	BB	AA	BB	AA	BB	BB	BB	BB	BB	BB	BB	BB	AA	BB	BB	BB
A05_016	A05	1254185	Bn-A05-p1254185		AA	NC	BB	BB	BB	AB	AA	AA	AB	AB	BB	AA	BB	AA	BB	BB	BB	BB	AA	BB	BB	BB	BB	AA	BB	BB	BB	AA	BB	BB	AA	BB	AA	BB	BB	BB	BB	BB	BB	BB	BB	AA	BB	BB	BB
A05_017	A05	1260228	Bn-A05-p1260228		AA	NC	BB	BB	BB	AB	AA	AA	AB	AB	BB	AA	BB	AA	BB	BB	BB	BB	AA	BB	BB	BB	BB	AA	BB	BB	BB	AA	BB	BB	AA	BB	AA	BB	BB	BB	BB	BB	BB	BB	BB	AA	BB	BB	BB
A05_018	A05	1260305	Bn-A05-p1260305		AA	NC	BB	BB	BB	AB	AA	AA	AB	AB	BB	AA	BB	AA	BB	BB	BB	BB	AA	BB	BB	BB	BB	AA	BB	BB	BB	AA	BB	BB	AA	BB	AA	BB	BB	BB	BB	BB	BB	BB	BB	AA	BB	BB	BB
A05_019	A05	1396567	Bn-A05-p1396567		AA	NC	BB	BB	BB	AB	AA	AA	AB	AB	BB	AA	BB	AA	BB	BB	BB	BB	AA	BB	BB	BB	BB	AA	BB	BB	BB	AA	BB	BB	AA	BB	AA	BB	BB	BB	BB	BB	BB	BB	BB	AA	BB	BB	BB
A05_020	A05	1457058	Bn-A05-p1457058		AA	NC	BB	BB	BB	AB	AA	AA	AB	AB	BB	AA	BB	AA	BB	BB	BB	BB	AA	BB	BB	BB	BB	AA	BB	BB	BB	AA	BB	BB	AA	BB	AA	BB	BB	BB	BB	BB	BB	BB	BB	AA	BB	BB	BB
A05_021	A05	1578074	Bn-A05-p1578074		AA	NC	BB	BB	BB	AB	AA	AA	AB	AB	BB	AA	BB	AA	BB	BB	BB	BB	AA	BB	BB	BB	BB	AA	BB	BB	BB	AA	BB	BB	AA	BB	AA	BB	BB	BB	BB	BB	BB	BB	BB	AA	BB	BB	BB
A05_022	A05	1676024	Bn-A05-p1676024		AA	NC	BB	BB	BB	AB	AA	AA	AB	AB	BB	AA	BB	AA	BB	BB	BB	BB	AA	BB	BB	BB	BB	AA	BB	BB	BB	AA	BB	BB	AA	BB	AA	BB	BB	BB	BB	BB	BB	BB	BB	AA	BB	BB	BB
A05_023	A05	1690598	Bn-A05-p1690598		AA	NC	BB	BB	BB	AB	AA	AA	AB	AB	BB	AA	BB	AA	BB	BB	BB	BB	AA	BB	BB	BB	BB	AA	BB	BB	BB	AA	BB	BB	AA	BB	AA	BB	BB	BB	BB	BB	BB	BB	BB	AA	BB	BB	BB
A05_024	A05	1695394	Bn-A05-p1695394		AA	NC	BB	BB	BB	AB	AA	NC	AB	AB	BB	AA	BB	AA	BB	BB	BB	BB	NC	BB	BB	BB	BB	AA	BB	BB	BB	AA	BB	BB	AA	BB	AA	BB	BB	BB	BB	BB	BB	BB	BB	AA	BB	BB	BB
A05_025	A05	1696330	Bn-A05-p1696330		AA	NC	BB	BB	BB	AB	AA	AA	AB	AB	BB	AA	BB	AA	BB	BB	BB	BB	AA	BB	BB	BB	BB	AA	BB	BB	BB	AA	BB	BB	AA	BB	AA	BB	BB	BB	BB	BB	BB	BB	BB	AA	BB	BB	BB
A05_026	A05	1765880	Bn-A05-p1765880		AA	NC	BB	BB	BB	AB	AA	AA	AB	AB	BB	AA	BB	AA	BB	BB	BB	BB	AA	BB	BB	BB	BB	AA	BB	BB	BB	AA	AA	BB	AA	BB	AA	BB	BB	BB	BB	BB	BB	BB	BB	AA	BB	BB	BB
A05_027	A05	1898273	Bn-A05-p1898273		AA	NC	BB	BB	BB	AB	AA	AA	AB	AB	BB	AA	BB	AA	BB	BB	BB	BB	AA	BB	BB	BB	BB	AA	BB	BB	BB	AA	AA	BB	AA	BB	AA	BB	BB	BB	BB	BB	BB	BB	BB	AA	BB	BB	BB
A05_028	A05	1975785	Bn-A05-p1975785		AA	NC	BB	BB	BB	AB	AA	AA	AB	AB	BB	AA	BB	AA	BB	BB	BB	BB	AA	BB	BB	BB	BB	AA	BB	BB	BB	AA	AA	BB	AA	BB	AA	BB	BB	BB	BB	BB	BB	BB	BB	AA	BB	BB	BB
A05_029	A05	1978957	Bn-A05-p1978957		AA	NC	BB	BB	BB	AB	AA	AA	AB	AB	BB	AA	BB	AA	BB	BB	BB	BB	AA	BB	BB	BB	BB	AA	BB	BB	BB	AA	AA	BB	AA	BB	AA	BB	BB	BB	BB	BB	BB	BB	BB	AA	BB	BB	BB
A05_030	A05	2091308	Bn-A05-p2091308		AA	NC	BB	BB	BB	AB	AA	AA	AB	AB	BB	AA	BB	AA	BB	BB	BB	BB	AA	BB	BB	BB	BB	AA	BB	BB	BB	AA	AA	BB	AA	BB	AA	BB	BB	BB	BB	BB	BB	BB	BB	AA	BB	BB	BB
A05_031	A05	2109546	Bn-A05-p2109546		AA	NC	BB	BB	BB	AB	AA	AA	AB	AB	BB	AA	BB	AA	BB	BB	BB	BB	AA	BB	BB	BB	BB	AA	BB	BB	BB	AA	AA	BB	AA	BB	AA	BB	BB	BB	BB	BB	BB	BB	BB	AA	BB	BB	BB
A05_032	A05	2167188	Bn-A05-p2167188		AA	NC	BB	BB	BB	AB	AA	AA	AB	AB	BB	AA	BB	AA	BB	BB	BB	BB	AA	BB	BB	BB	BB	AA	BB	BB	BB	AA	AA	BB	AA	BB	AA	BB	BB	BB	BB	BB	BB	BB	BB	AA	BB	BB	BB
A05_033	A05	2227024	Bn-A05-p2227024		AA	NC	BB	BB	BB	AB	AA	AA	AB	AB	BB	AA	BB	AA	BB	BB	BB	BB	AA	BB	BB	BB	BB	AA	BB	BB	BB	AA	AA	BB	AA	BB	AA	BB	BB	BB	BB	BB	BB	BB	BB	AA	BB	BB	BB
A05_034	A05	2254100	Bn-A05-p2254100		AA	NC	BB	BB	BB	AB	AA	AA	AB	AB	BB	AA	BB	AA	BB	BB	BB	BB	AA	BB	BB	BB	BB	AA	BB	BB	BB	AA	AA	BB	AA	BB	AA	BB	BB	BB	BB	BB	BB	BB	BB	AA	BB	BB	BB
A05_035	A05	2261738	Bn-A05-p2261738		AA	NC	BB	BB	BB	AB	AA	AA	AB	AB	BB	AA	BB	AA	BB	BB	BB	BB	AA	BB	BB	BB	BB	AA	BB	BB	BB	AA	AA	BB	AA	BB	AA	BB	BB	BB	BB	BB	BB	BB	BB	AA	BB	BB	BB
A05_036	A05	2287815	Bn-A05-p2287815		AA	NC	BB	BB	BB	AB	AA	AA	AB	AB	BB	AA	BB	AA	BB	BB	NC	BB	AA	BB	BB	BB	BB	AA	BB	BB	BB	AA	AA	BB	AA	BB	AA	BB	BB	BB	BB	BB	BB	BB	BB	AA	BB	BB	BB
A05_037	A05	2296307	Bn-A05-p2296307		AA	NC	BB	BB	BB	AB	AA	AA	AB	AB	BB	AA	BB	AA	BB	BB	BB	BB	AA	BB	BB	BB	BB	AA	BB	BB	BB	AA	AA	BB	AA	BB	AA	BB	BB	BB	BB	BB	BB	BB	BB	AA	BB	BB	BB
A05_038	A05	2393098	Bn-A05-p2393098		AA	NC	BB	BB	BB	AB	AA	AA	AB	AB	BB	AA	BB	AA	BB	BB	BB	BB	AA	BB	BB	BB	BB	AA	BB	BB	BB	AA	AA	BB	AA	BB	AA	AA	BB	BB	BB	BB	BB	BB	BB	AA	BB	BB	BB
A05_039	A05	2563320	Bn-A05-p2563320		AA	NC	BB	BB	BB	AB	AA	AA	AB	AB	BB	AA	BB	AA	BB	BB	BB	BB	AA	BB	BB	BB	BB	AA	BB	BB	BB	AA	AA	BB	AA	BB	AA	AA	BB	BB	BB	BB	BB	BB	BB	AA	BB	BB	BB
A05_040	A05	2565706	Bn-A05-p2565706		AA	NC	BB	BB	BB	AB	AA	AA	AB	AB	BB	AA	BB	AA	BB	BB	BB	BB	AA	BB	BB	BB	BB	AA	BB	BB	BB	AA	AA	BB	AA	BB	AA	AA	BB	BB	BB	BB	BB	BB	BB	AA	BB	BB	BB
A05_041	A05	2565761	Bn-A05-p2565761		AA	NC	BB	BB	BB	AB	AA	AA	AB	AB	BB	AA	BB	AA	BB	BB	BB	BB	AA	BB	BB	BB	BB	AA	BB	BB	BB	AA	AA	BB	AA	BB	AA	AA	BB	BB	BB	BB	BB	BB	BB	AA	BB	BB	BB
A05_042	A05	2582423	Bn-A05-p2582423		AA	NC	BB	BB	BB	AB	AA	AA	AB	AB	BB	AA	BB	AA	BB	BB	BB	BB	AA	BB	BB	BB	BB	AA	BB	BB	BB	AA	AA	BB	AA	BB	AA	AA	BB	BB	BB	BB	BB	BB	BB	AA	BB	BB	BB
A05_043	A05	2645365	Bn-A05-p2645365		AA	NC	BB	BB	BB	AB	AA	AA	AB	AB	BB	AA	BB	AA	BB	BB	BB	BB	AA	BB	BB	BB	BB	AA	BB	BB	BB	AA	AA	BB	AA	BB	AA	AA	BB	BB	BB	BB	BB	BB	BB	AA	BB	BB	BB
A05_044	A05	2711007	Bn-A05-p2711007		AA	NC	BB	BB	BB	AB	AA	AA	AB	AB	BB	AA	BB	AA	BB	BB	BB	BB	AA	BB	AA	BB	BB	AA	BB	BB	BB	AA	AA	BB	AA	BB	AA	AA	BB	BB	BB	BB	BB	BB	BB	AA	BB	BB	BB
A05_045	A05	2777110	Bn-A05-p2777110		AA	NC	BB	BB	BB	AB	AA	NC	AB	AB	BB	AA	BB	AA	BB	BB	BB	BB	AA	BB	AA	BB	BB	AA	BB	BB	BB	AA	AA	BB	AA	BB	AA	AA	BB	BB	BB	BB	BB	BB	BB	AA	BB	BB	BB
A05_046	A05	2777912	Bn-A05-p2777912		AA	NC	BB	BB	BB	AB	AA	AA	AB	AB	BB	AA	BB	AA	BB	BB	BB	BB	AA	BB	AA	BB	BB	AA	BB	BB	BB	AA	AA	BB	AA	BB	AA	AA	BB	BB	BB	BB	BB	BB	BB	AA	BB	BB	BB
A05_047	A05	2778040	Bn-A05-p2778040		AA	NC	BB	BB	BB	AB	AA	AA	AB	AB	BB	AA	BB	AA	BB	BB	BB	BB	AA	BB	AA	BB	BB	AA	BB	BB	BB	AA	AA	BB	AA	BB	AA	AA	BB	BB	BB	BB	BB	BB	BB	AA	BB	BB	BB
A05_048	A05	2778230	Bn-A05-p2778230		AA	NC	BB	BB	BB	AB	AA	AA	AB	AB	BB	AA	BB	AA	BB	BB	BB	BB	AA	BB	AA	BB	BB	AA	BB	BB	BB	AA	AA	BB	AA	BB	AA	AA	BB	BB	BB	BB	BB	BB	BB	AA	BB	BB	BB
A05_049	A05	2778679	Bn-A05-p2778679		AA	NC	BB	BB	BB	AB	AA	AA	AB	AB	BB	AA	BB	AA	BB	BB	BB	BB	AA	BB	AA	BB	BB	AA	BB	BB	BB	AA	AA	BB	AA	BB	AA	AA	BB	BB	BB	BB	BB	BB	BB	AA	BB	BB	BB
A05_050	A05	2778737	Bn-A05-p2778737		AA	NC	BB	BB	BB	AB	AA	AA	AB	AB	BB	AA	BB	AA	BB	BB	BB	BB	AA	BB	AA	BB	BB	AA	BB	BB	BB	AA	AA	BB	AA	BB	AA	AA	BB	BB	BB	BB	BB	BB	BB	AA	BB	BB	BB
A05_051	A05	2804703	Bn-A05-p2804703		AA	NC	BB	BB	BB	AB	AA	AA	AB	AB	BB	AA	BB	AA	BB	BB	BB	BB	AA	BB	AA	BB	BB	AA	BB	BB	BB	AA	AA	BB	AA	BB	AA	AA	BB	BB	BB	BB	BB	BB	BB	AA	BB	BB	BB
A05_052	A05	2843347	Bn-A05-p2843347		AA	NC	BB	BB	BB	AB	AA	AA	AB	AB	BB	AA	BB	AA	BB	BB	BB	BB	AA	BB	AA	BB	BB	AA	BB	BB	BB	AA	AA	BB	AA	BB	AA	AA	BB	BB	BB	BB	BB	BB	BB	AA	BB	BB	BB
A05_053	A05	2844059	Bn-A05-p2844059		AA	NC	BB	BB	BB	AB	AA	AA	AB	AB	BB	AA	BB	AA	BB	BB	BB	BB	AA	BB	AA	BB	BB	AA	BB	BB	BB	AA	AA	BB	AA	BB	AA	AA	BB	BB	BB	BB	BB	BB	BB	AA	BB	BB	BB
A05_054	A05	2925195	Bn-A05-p2925195		AA	NC	BB	BB	BB	AB	AA	AA	AB	AB	BB	AA	BB	AA	BB	BB	BB	BB	AA	BB	AA	BB	BB	AA	BB	BB	BB	AA	AA	BB	AA	BB	AA	AA	BB	BB	BB	BB	BB	BB	BB	AA	BB	BB	BB
A05_055	A05	3112401	Bn-A05-p3112401		AA	NC	BB	BB	BB	AB	AA	AA	AB	AB	BB	AA	BB	AA	BB	BB	BB	BB	AA	BB	AA	BB	BB	AA	BB	BB	BB	AA	AA	BB	AA	BB	AA	AA	BB	BB	BB	BB	BB	BB	BB	AA	BB	BB	BB
A05_056	A05	3135213	Bn-A05-p3135213		AA	BB	BB	BB	BB	AB	AA	AA	AB	AB	BB	AA	BB	AA	BB	BB	BB	BB	AA	BB	AA	BB	BB	AA	BB	BB	BB	AA	AA	BB	AA	BB	AA	AA	BB	BB	BB	BB	BB	BB	BB	AA	BB	BB	BB
A05_057	A05	3242299	Bn-A05-p3242299		AA	NC	BB	BB	BB	AB	AA	AA	AB	AB	BB	AA	BB	AA	BB	BB	BB	BB	AA	BB	AA	BB	BB	AA	BB	BB	BB	AA	AA	BB	AA	BB	AA	AA	BB	BB	BB	BB	BB	BB	BB	AA	BB	BB	BB
A05_058	A05	3406573	Bn-A05-p3406573		AA	NC	BB	BB	BB	AB	AA	AA	AB	AB	BB	AA	BB	AA	BB	BB	BB	BB	AA	BB	AA	BB	BB	AA	BB	BB	BB	AA	AA	BB	NC	BB	AA	AA	BB	BB	BB	BB	BB	BB	BB	AA	BB	BB	BB
A05_059	A05	3456024	Bn-A05-p3456024		AA	NC	BB	BB	BB	AB	AA	AA	AB	AB	BB	AA	BB	AA	BB	BB	BB	BB	AA	BB	AA	BB	BB	AA	BB	BB	BB	AA	AA	BB	AA	BB	AA	AA	BB	BB	BB	BB	BB	BB	BB	AA	BB	BB	BB
A05_060	A05	3516602	Bn-A05-p3516602		AA	NC	BB	BB	BB	AB	AA	AA	AB	AB	BB	AA	BB	AA	BB	BB	BB	BB	AA	BB	AA	BB	BB	AA	BB	BB	BB	AA	AA	BB	AA	BB	AA	AA	BB	BB	BB	BB	BB	BB	BB	AA	BB	BB	BB
A05_061	A05	3557797	Bn-A05-p3557797		AA	NC	BB	BB	BB	AB	AA	AA	AB	AB	BB	AA	BB	AA	BB	BB	BB	BB	AA	BB	AA	BB	BB	AA	BB	BB	BB	AA	AA	BB	AA	BB	AA	AA	BB	BB	BB	BB	BB	BB	BB	AA	BB	BB	BB
A05_062	A05	3598362	Bn-A05-p3598362		AA	NC	BB	BB	BB	AB	AA	AA	AB	AB	BB	AA	BB	AA	BB	BB	BB	BB	AA	BB	AA	BB	BB	AA	BB	BB	BB	AA	AA	BB	AA	BB	BB	AA	BB	BB	BB	BB	BB	BB	BB	AA	BB	BB	BB
A05_063	A05	3605605	Bn-A05-p3605605		AA	NC	BB	BB	BB	NC	AA	AA	AB	AB	BB	AA	BB	AA	BB	BB	BB	BB	AA	BB	AA	BB	BB	AA	BB	BB	BB	AA	AA	BB	AA	BB	BB	AA	BB	BB	BB	BB	BB	BB	BB	AA	BB	BB	BB
A05_064	A05	3610111	Bn-A05-p3610111		AA	NC	BB	BB	BB	AB	AA	AA	AB	AB	BB	AA	BB	AA	BB	BB	BB	BB	AA	BB	AA	BB	BB	AA	BB	BB	BB	AA	AA	BB	AA	BB	BB	AA	BB	BB	BB	BB	BB	BB	BB	AA	BB	BB	BB
A05_065	A05	3923814	Bn-A05-p3923814		AA	NC	BB	BB	BB	AB	AA	AA	AB	AB	BB	AA	BB	AA	BB	BB	BB	BB	AA	BB	AA	BB	BB	AA	BB	BB	BB	AA	AA	BB	AA	BB	BB	AA	BB	BB	BB	BB	BB	BB	BB	AA	BB	BB	BB
A05_066	A05	3988218	Bn-A05-p3988218		AA	NC	BB	BB	BB	AB	AA	AA	AB	AB	BB	AA	BB	AA	BB	BB	BB	BB	AA	BB	AA	BB	BB	AA	BB	BB	BB	AA	AA	BB	AA	BB	BB	AA	BB	BB	BB	BB	BB	BB	BB	AA	BB	BB	BB
A05_067	A05	3989555	Bn-A05-p3989555		AA	NC	BB	BB	BB	AB	AA	AA	AB	AB	BB	AA	BB	AA	BB	BB	BB	BB	AA	BB	AA	BB	BB	AA	BB	BB	BB	AA	AA	BB	AA	BB	BB	AA	BB	BB	BB	BB	BB	BB	BB	AA	BB	BB	BB
A05_068	A05	4017270	Bn-A05-p4017270		AA	NC	BB	BB	BB	AB	AA	AA	AB	AB	BB	AA	BB	AA	BB	BB	BB	BB	AA	AA	AA	BB	BB	AA	BB	BB	BB	AA	AA	BB	AA	BB	BB	AA	BB	BB	BB	BB	BB	BB	BB	AA	BB	BB	BB
A05_069	A05	4053502	Bn-A05-p4053502		AA	NC	BB	BB	BB	AB	AA	AA	AB	AB	BB	AA	BB	AA	BB	BB	BB	BB	AA	AA	AA	BB	BB	AA	BB	BB	BB	AA	AA	BB	AA	BB	BB	AA	BB	BB	BB	BB	BB	BB	BB	AA	BB	BB	BB
A05_070	A05	4073997	Bn-A05-p4073997		AA	NC	BB	BB	BB	AB	AA	AA	AB	AB	BB	AA	BB	AA	BB	BB	BB	BB	AA	AA	AA	BB	BB	AA	BB	BB	BB	AA	AA	BB	AA	BB	BB	AA	BB	BB	BB	BB	BB	BB	BB	AA	BB	BB	BB
A05_071	A05	4086144	Bn-A05-p4086144		AA	NC	BB	BB	BB	AB	AA	AA	AB	AB	BB	AA	BB	AA	BB	BB	BB	BB	AA	AA	AA	BB	BB	AA	BB	BB	BB	AA	AA	BB	AA	BB	BB	AA	BB	BB	BB	BB	BB	BB	BB	AA	BB	BB	BB
A05_072	A05	4316943	Bn-A05-p4316943		AA	NC	BB	BB	BB	AB	AA	AA	AB	AB	BB	AA	BB	AA	BB	BB	BB	BB	AA	AA	AA	BB	BB	AA	BB	BB	BB	AA	AA	BB	AA	BB	BB	AA	BB	BB	BB	BB	BB	BB	BB	AA	BB	BB	BB
A05_073	A05	4590055	Bn-A05-p4590055		AA	NC	BB	BB	BB	AB	AA	AA	AB	AB	BB	AA	BB	AA	BB	BB	BB	BB	AA	AA	AA	BB	BB	AA	BB	BB	BB	AA	AA	BB	AA	BB	BB	AA	BB	BB	BB	BB	BB	BB	BB	AA	BB	BB	BB
A05_074	A05	4717815	Bn-A05-p4717815		AA	NC	BB	BB	NC	AB	AA	AA	AB	AB	BB	AA	BB	AA	BB	BB	BB	BB	AA	AA	AA	BB	BB	AA	BB	BB	BB	AA	AA	BB	AA	BB	BB	AA	BB	BB	BB	BB	BB	BB	BB	AA	BB	BB	BB
A05_075	A05	4937055	Bn-A05-p4937055		AA	NC	BB	BB	BB	AB	AA	AA	AB	AB	BB	AA	BB	AA	BB	BB	BB	BB	AA	AA	AA	BB	BB	AA	BB	BB	BB	AA	AA	BB	AA	BB	BB	AA	BB	BB	BB	BB	BB	BB	BB	AA	BB	BB	BB
A05_076	A05	5038148	Bn-A05-p5038148		AA	NC	BB	BB	BB	AB	AA	AA	AB	AB	BB	AA	BB	AA	BB	BB	BB	BB	AA	AA	AA	BB	BB	AA	BB	BB	BB	AA	AA	BB	AA	BB	BB	AA	BB	BB	BB	BB	BB	BB	BB	AA	BB	BB	BB
A05_077	A05	5252542	Bn-A05-p5252542		AA	NC	BB	BB	BB	AB	AA	AA	AB	AB	BB	AA	BB	AA	BB	BB	BB	BB	AA	AA	AA	BB	BB	AA	BB	BB	BB	AA	AA	BB	AA	BB	BB	AA	BB	BB	BB	BB	BB	BB	BB	AA	AA	BB	BB
A05_078	A05	5264904	Bn-A05-p5264904		AA	NC	BB	BB	BB	AB	AA	AA	AB	AB	BB	AA	BB	AA	BB	BB	BB	BB	AA	AA	AA	BB	BB	AA	BB	BB	BB	AA	AA	BB	AA	BB	BB	AA	BB	BB	BB	BB	BB	BB	BB	AA	AA	BB	BB
A05_079	A05	5372015	Bn-A05-p5372015		AA	NC	BB	BB	BB	AB	AA	AA	AB	AB	BB	AA	BB	AA	BB	BB	BB	BB	AA	AA	AA	BB	BB	AA	BB	BB	BB	AA	AA	BB	AA	BB	BB	AA	BB	BB	BB	BB	BB	BB	BB	AA	AA	BB	BB
A05_080	A05	5457877	Bn-A05-p5457877		AA	NC	BB	BB	BB	AB	AA	AA	AB	AB	BB	AA	BB	AA	BB	BB	BB	BB	AA	AA	AA	BB	BB	AA	BB	BB	BB	AA	AA	BB	AA	BB	BB	AA	BB	BB	BB	BB	BB	BB	BB	AA	AA	BB	BB
A05_081	A05	5645000	Bn-A05-p5645000		AA	NC	BB	BB	BB	AB	AA	AA	AB	AB	BB	AA	BB	AA	BB	BB	BB	BB	AA	AA	AA	BB	BB	AA	BB	BB	BB	AA	AA	BB	AA	BB	BB	AA	BB	BB	BB	BB	BB	BB	BB	AA	AA	BB	BB
A05_082	A05	5700216	Bn-A05-p5700216		AA	NC	BB	BB	BB	AB	AA	AA	AB	AB	AA	AA	BB	AA	BB	BB	BB	BB	AA	AA	AA	BB	BB	AA	BB	BB	BB	AA	AA	BB	AA	BB	BB	AA	BB	BB	BB	BB	BB	BB	BB	AA	AA	BB	BB
A05_083	A05	5714836	Bn-A05-p5714836		AA	NC	BB	BB	BB	AB	AA	AA	AB	AB	AA	AA	BB	AA	BB	BB	BB	BB	AA	AA	AA	BB	BB	AA	BB	BB	BB	AA	AA	BB	AA	BB	BB	AA	BB	BB	BB	BB	BB	BB	BB	AA	AA	BB	BB
A05_084	A05	5839438	Bn-A05-p5839438		AA	NC	BB	BB	NC	AB	AA	AA	AB	AB	AA	AA	BB	AA	BB	BB	BB	BB	AA	AA	AA	BB	BB	AA	BB	BB	BB	AA	AA	BB	AA	BB	BB	AA	BB	BB	BB	BB	BB	BB	BB	AA	AA	BB	BB
A05_085	A05	5865143	Bn-A05-p5865143		AA	NC	BB	BB	BB	AB	AA	AA	AB	AB	AA	AA	BB	AA	BB	BB	BB	BB	AA	AA	AA	BB	BB	AA	BB	BB	BB	AA	AA	BB	AA	BB	BB	AA	BB	BB	BB	BB	BB	BB	BB	AA	AA	BB	BB
A05_086	A05	5897513	Bn-A05-p5897513		AA	NC	BB	BB	BB	AB	AA	AA	AB	AB	AA	AA	BB	AA	BB	BB	BB	BB	AA	AA	AA	BB	BB	AA	BB	BB	BB	AA	AA	BB	AA	BB	BB	AA	BB	BB	BB	BB	BB	BB	BB	AA	AA	BB	BB
A05_087	A05	6020205	Bn-A05-p6020205		AA	NC	BB	BB	BB	AB	AA	AA	AB	AB	AA	AA	BB	AA	BB	BB	BB	BB	AA	AA	AA	BB	BB	AA	BB	BB	BB	AA	AA	BB	AA	BB	BB	AA	BB	BB	BB	BB	BB	BB	BB	AA	AA	BB	BB
A05_088	A05	6404424	Bn-A05-p6404424		AA	NC	BB	BB	BB	AB	AA	AA	AB	AB	AA	AA	BB	AA	BB	BB	BB	BB	AA	AA	AA	BB	BB	AA	BB	BB	BB	AA	AA	BB	AA	BB	BB	AA	BB	BB	BB	BB	BB	BB	BB	AA	AA	BB	BB
A05_089	A05	6405415	Bn-A05-p6405415		AA	NC	BB	BB	BB	AB	AA	AA	AB	AB	AA	AA	BB	AA	BB	BB	BB	BB	AA	AA	AA	BB	BB	AA	BB	BB	BB	AA	AA	BB	AA	BB	BB	AA	BB	BB	BB	BB	BB	BB	BB	AA	AA	BB	BB
A05_090	A05	6494313	Bn-A05-p6494313		AA	NC	BB	BB	BB	AB	AA	AA	AB	AB	AA	AA	BB	AA	BB	BB	BB	BB	AA	AA	AA	BB	BB	AA	BB	BB	BB	AA	AA	BB	AA	BB	BB	AA	BB	BB	BB	BB	BB	BB	BB	AA	AA	BB	BB
A05_091	A05	6654419	Bn-A05-p6654419		AA	NC	BB	BB	BB	AB	AA	AA	AB	AB	AA	AA	BB	AA	BB	BB	BB	BB	AA	AA	AA	BB	BB	AA	BB	BB	BB	AA	AA	BB	AA	BB	BB	AA	BB	BB	BB	BB	BB	BB	BB	AA	AA	BB	BB
A05_092	A05	7076442	Bn-A05-p7076442		AA	NC	BB	BB	BB	AB	AA	AA	AB	AB	AA	AA	BB	BB	BB	BB	BB	BB	AA	AA	AA	BB	BB	AA	BB	BB	BB	AA	AA	BB	AA	BB	BB	AA	BB	BB	BB	BB	BB	BB	BB	AA	AA	BB	BB
A05_093	A05	7141123	Bn-A05-p7141123		AA	NC	BB	BB	NC	AB	AA	AA	AB	AB	AA	AA	BB	BB	BB	BB	BB	BB	AA	AA	AA	BB	BB	AA	BB	BB	BB	AA	AA	BB	AA	BB	BB	AA	BB	BB	BB	BB	BB	BB	BB	AA	AA	BB	BB
A05_094	A05	7729367	Bn-A05-p7729367		AA	NC	BB	BB	BB	AB	AA	AA	AB	AB	AA	AA	AA	BB	BB	BB	BB	BB	AA	AA	AA	BB	BB	AA	BB	BB	BB	AA	AA	BB	AA	BB	BB	AA	BB	BB	BB	BB	BB	BB	BB	AA	AA	BB	BB
A05_095	A05	9455372	Bn-A05-p9455372		AA	NC	BB	BB	BB	AB	AA	AA	AB	AB	AA	AA	AA	BB	BB	BB	BB	BB	BB	AA	AA	BB	BB	AA	BB	BB	BB	AA	AA	BB	AA	BB	BB	AA	BB	BB	BB	BB	BB	BB	BB	AA	AA	BB	BB
A05_096	A05	10101040	Bn-A05-p10101040		AA	NC	BB	BB	BB	AB	AA	AA	AB	AB	AA	AA	AA	BB	BB	BB	BB	BB	BB	AA	AA	BB	BB	AA	AA	BB	BB	AA	AA	BB	AA	BB	BB	AA	BB	BB	BB	BB	BB	BB	BB	AA	AA	BB	BB
A05_097	A05	10103295	Bn-A05-p10103295		AA	NC	BB	BB	BB	AB	AA	AA	AB	AB	AA	AA	AA	BB	BB	BB	BB	BB	BB	AA	AA	BB	BB	AA	AA	BB	BB	AA	AA	BB	AA	BB	BB	AA	BB	BB	BB	BB	BB	BB	BB	AA	AA	BB	BB
A05_098	A08	1404321	Bn-A08-p1404321		AA	NC	BB	BB	BB	AB	AA	AA	AB	AB	AA	AA	AA	BB	BB	BB	BB	BB	BB	AA	AA	BB	BB	AA	AA	BB	BB	AA	AA	BB	AA	BB	BB	AA	BB	BB	BB	BB	BB	BB	BB	AA	AA	BB	BB
A05_099	A08	1430241	Bn-A08-p1430241		AA	NC	BB	BB	BB	AB	AA	AA	AB	AB	AA	AA	AA	BB	BB	BB	BB	BB	BB	AA	AA	BB	BB	AA	AA	BB	BB	AA	AA	BB	AA	BB	BB	AA	BB	BB	BB	BB	BB	BB	BB	AA	AA	BB	BB
A05_100	A05	10357316	Bn-A05-p10357316		AA	NC	BB	BB	BB	AB	AA	AA	AB	AB	AA	AA	AA	BB	BB	BB	BB	BB	BB	AA	AA	BB	BB	AA	AA	BB	BB	AA	AA	BB	AA	BB	BB	AA	BB	BB	BB	BB	BB	BB	BB	AA	AA	BB	BB
A05_101	A05	10367279	Bn-A05-p10367279		AA	NC	BB	BB	BB	AB	AA	AA	AB	AB	AA	AA	AA	BB	BB	BB	BB	BB	BB	AA	AA	BB	BB	AA	AA	BB	BB	AA	AA	BB	AA	BB	BB	AA	BB	BB	BB	BB	BB	BB	BB	AA	AA	BB	BB
A05_102	A05	10368686	Bn-A05-p10368686		AA	NC	BB	BB	BB	AB	AA	AA	AB	AB	AA	AA	AA	BB	BB	BB	BB	BB	BB	AA	AA	BB	BB	AA	AA	BB	BB	AA	AA	BB	AA	BB	BB	AA	BB	BB	BB	BB	BB	BB	BB	AA	AA	BB	BB
A05_103	A05	10437937	Bn-A05-p10437937		AA	NC	BB	BB	BB	NC	AA	AA	AB	AB	AA	AA	AA	BB	BB	BB	BB	BB	BB	AA	AA	BB	BB	AA	AA	BB	BB	AA	AA	BB	AA	BB	AA	AA	BB	BB	BB	BB	BB	BB	BB	AA	AA	BB	BB
A05_104	A05	10622526	Bn-A05-p10622526		AA	NC	BB	BB	BB	AB	AA	AA	AB	AB	AA	NC	AA	BB	BB	BB	BB	BB	BB	AA	AA	BB	BB	AA	AA	BB	BB	AA	AA	BB	AA	BB	AA	AA	BB	BB	BB	BB	BB	BB	BB	AA	AA	BB	BB
A05_105	A05	10625236	Bn-A05-p10625236		AA	NC	BB	BB	BB	AB	AA	AA	AB	AB	AA	AA	AA	BB	BB	BB	BB	BB	BB	AA	AA	BB	BB	AA	AA	BB	BB	AA	AA	BB	AA	BB	AA	AA	BB	BB	BB	BB	BB	BB	BB	AA	AA	BB	BB
A05_106	A05	10783057	Bn-A05-p10783057		AA	NC	BB	BB	BB	AB	AA	AA	AB	AB	AA	AA	AA	BB	BB	BB	BB	BB	BB	AA	AA	BB	BB	AA	AA	BB	BB	AA	AA	BB	AA	BB	AA	AA	BB	BB	BB	AA	BB	BB	BB	AA	AA	BB	BB
A05_107	A05	10924105	Bn-A05-p10924105		AA	NC	BB	BB	BB	AB	AA	AA	AB	AB	AA	AA	AA	BB	BB	BB	BB	BB	BB	AA	AA	BB	BB	AA	AA	BB	BB	AA	AA	BB	AA	BB	AA	AA	BB	BB	BB	AA	BB	BB	BB	AA	AA	BB	BB
A05_108	A05	10948934	Bn-A05-p10948934		AA	NC	BB	BB	BB	AB	AA	AA	AB	AB	AA	AA	AA	BB	BB	BB	BB	BB	BB	AA	AA	BB	BB	AA	AA	BB	BB	AA	AA	BB	AA	BB	AA	AA	BB	BB	BB	AA	BB	BB	BB	AA	AA	BB	BB
A05_109	A05	10951975	Bn-A05-p10951975		AA	NC	BB	BB	BB	AB	AA	AA	AB	AB	AA	AA	AA	BB	BB	BB	BB	BB	BB	AA	AA	BB	BB	AA	AA	BB	BB	AA	AA	BB	AA	BB	AA	AA	BB	BB	BB	AA	BB	BB	BB	AA	AA	BB	BB
A05_110	A05	10964994	Bn-A05-p10964994		AA	NC	BB	BB	BB	AB	AA	AA	AB	AB	AA	AA	AA	BB	BB	BB	BB	BB	BB	AA	AA	BB	BB	AA	AA	BB	BB	AA	AA	BB	AA	BB	AA	AA	BB	BB	BB	AA	BB	BB	BB	AA	AA	BB	BB
A05_111	A05	10966950	Bn-A05-p10966950		AA	NC	BB	BB	BB	AB	AA	AA	AB	AB	AA	AA	AA	BB	BB	BB	BB	BB	BB	AA	AA	BB	BB	AA	AA	BB	BB	AA	AA	BB	AA	BB	AA	AA	BB	BB	BB	AA	BB	BB	BB	AA	AA	BB	BB
A05_112			Bn-Scaffold000172-p110842		AA	NC	BB	BB	BB	AB	AA	AA	AB	AB	AA	AA	AA	BB	BB	BB	BB	BB	BB	AA	AA	BB	BB	AA	AA	BB	BB	AA	AA	BB	AA	BB	AA	AA	BB	BB	BB	AA	BB	BB	BB	AA	AA	BB	BB
A05_113			Bn-Scaffold000172-p132319		AA	NC	BB	BB	BB	AB	AA	AA	AB	AB	AA	AA	AA	BB	BB	BB	BB	BB	BB	AA	AA	BB	BB	AA	AA	BB	BB	AA	AA	BB	AA	BB	AA	AA	BB	BB	BB	AA	BB	BB	BB	AA	AA	BB	BB
A05_114			Bn-Scaffold000172-p132884		AA	NC	BB	BB	BB	AB	AA	AA	AB	AB	AA	AA	AA	BB	BB	BB	BB	BB	BB	AA	AA	BB	BB	AA	AA	BB	BB	AA	AA	BB	AA	BB	AA	AA	BB	BB	BB	AA	BB	BB	BB	AA	AA	BB	BB
A05_115	A05	11626174	Bn-A05-p11626174		AA	NC	BB	BB	BB	AB	AA	AA	AB	AB	AA	AA	AA	BB	BB	BB	BB	BB	BB	AA	AA	BB	BB	AA	AA	BB	BB	AA	AA	BB	AA	BB	AA	AA	BB	BB	BB	AA	BB	BB	BB	AA	AA	BB	BB
A05_116	A05	11686214	Bn-A05-p11686214		AA	NC	BB	BB	BB	AB	AA	AA	AB	AB	AA	AA	AA	BB	BB	BB	BB	BB	BB	AA	AA	BB	BB	AA	AA	BB	BB	AA	AA	BB	AA	BB	AA	AA	BB	BB	BB	AA	BB	BB	BB	AA	AA	BB	BB
A05_117	A05	13168139	Bn-A05-p13168139		AA	NC	BB	BB	BB	AB	AA	AA	AB	AB	AA	AA	AA	BB	BB	BB	BB	BB	BB	AA	AA	BB	BB	AA	AA	BB	BB	AA	AA	BB	AA	BB	AA	AA	BB	BB	BB	AA	BB	BB	BB	AA	AA	BB	BB
A05_118	A05	13178955	Bn-A05-p13178955		AA	NC	BB	BB	BB	AB	AA	AA	AB	AB	AA	AA	AA	BB	BB	BB	BB	BB	BB	AA	AA	BB	BB	AA	AA	BB	BB	AA	AA	BB	AA	BB	AA	AA	BB	BB	BB	AA	BB	BB	BB	AA	AA	BB	BB
A05_119			Bn-Scaffold000324-p10085		AA	NC	BB	BB	BB	AB	AA	AA	AB	AB	AA	AA	AA	BB	BB	BB	BB	BB	BB	AA	AA	BB	BB	AA	AA	BB	BB	AA	AA	BB	AA	BB	AA	AA	BB	BB	BB	AA	BB	BB	BB	AA	AA	BB	BB
A05_120			Bn-Scaffold000324-p12181		AA	NC	BB	BB	BB	AB	AA	AA	AB	AB	AA	AA	AA	BB	BB	BB	BB	BB	BB	AA	AA	BB	BB	AA	AA	BB	BB	AA	AA	BB	AA	BB	AA	AA	BB	BB	BB	AA	BB	BB	BB	AA	AA	BB	BB
A05_121	A05	11927159	Bn-A05-p11927159		AA	NC	BB	BB	BB	AB	AA	AA	AB	AB	AA	AA	AA	BB	BB	BB	BB	BB	BB	AA	AA	BB	BB	AA	AA	BB	BB	AA	AA	BB	AA	BB	AA	AA	BB	BB	BB	AA	BB	BB	BB	AA	AA	BB	BB
A05_122	A05	11927165	Bn-A05-p11927165		AA	NC	BB	BB	BB	NC	AA	AA	AB	AB	AA	AA	AA	BB	BB	BB	BB	BB	BB	AA	AA	BB	BB	AA	AA	BB	BB	AA	AA	BB	AA	BB	AA	AA	BB	BB	BB	AA	BB	BB	BB	AA	AA	BB	BB
A05_123	A05	12019087	Bn-A05-p12019087		AA	NC	BB	BB	BB	AB	AA	AA	AB	AB	AA	AA	AA	BB	BB	BB	BB	BB	BB	AA	AA	BB	BB	AA	AA	BB	BB	AA	AA	BB	AA	BB	AA	AA	BB	BB	BB	AA	BB	BB	BB	AA	AA	BB	BB
A05_124	A05	12026117	Bn-A05-p12026117		AA	NC	BB	BB	BB	AB	AA	AA	AB	AB	AA	AA	AA	BB	BB	BB	BB	BB	BB	AA	AA	BB	BB	AA	AA	BB	BB	AA	AA	BB	AA	BB	AA	AA	BB	BB	BB	AA	BB	BB	BB	AA	AA	BB	BB
A05_125	A05	12046650	Bn-A05-p12046650		AA	NC	BB	BB	BB	AB	AA	AA	AB	AB	AA	AA	AA	BB	BB	BB	BB	BB	BB	AA	AA	BB	BB	AA	AA	BB	BB	AA	AA	BB	AA	BB	AA	AA	BB	BB	BB	AA	BB	BB	BB	AA	AA	BB	BB
A05_126	A05	12052571	Bn-A05-p12052571		AA	NC	BB	BB	BB	AB	AA	AA	AB	AB	AA	AA	AA	BB	BB	BB	BB	BB	BB	AA	AA	BB	BB	AA	AA	BB	BB	AA	AA	BB	AA	BB	AA	AA	BB	BB	BB	AA	BB	BB	BB	AA	AA	BB	BB
A05_127	A05	12102885	Bn-A05-p12102885		AA	AA	BB	BB	BB	AB	AA	AA	AB	AB	AA	AA	AA	BB	BB	BB	BB	BB	BB	AA	AA	BB	BB	AA	AA	BB	BB	AA	AA	BB	AA	BB	AA	AA	BB	BB	BB	AA	BB	BB	BB	AA	AA	BB	BB
A05_128	A05	12119364	Bn-A05-p12119364		AA	NC	BB	BB	BB	AB	AA	AA	AB	AB	AA	AA	AA	BB	BB	BB	BB	BB	BB	AA	AA	BB	BB	AA	AA	BB	BB	AA	AA	BB	AA	BB	AA	AA	BB	BB	BB	AA	BB	BB	BB	AA	AA	BB	BB
A05_129	A05	12170375	Bn-A05-p12170375		AA	NC	BB	BB	BB	AB	AA	AA	AB	AB	AA	AA	AA	BB	AA	BB	BB	BB	BB	AA	AA	BB	BB	AA	AA	BB	BB	AA	AA	BB	AA	BB	AA	AA	BB	BB	BB	AA	BB	BB	BB	AA	AA	BB	BB
A05_130	A05	12199879	Bn-A05-p12199879		AA	NC	BB	BB	BB	AB	AA	AA	AB	AB	AA	AA	AA	BB	AA	BB	BB	BB	BB	AA	AA	BB	BB	AA	AA	BB	BB	AA	AA	BB	AA	BB	AA	AA	BB	BB	BB	AA	BB	BB	BB	AA	AA	BB	BB
A05_131	A05	12205591	Bn-A05-p12205591		AA	NC	BB	BB	BB	AB	AA	AA	AB	AB	AA	AA	AA	BB	AA	BB	BB	BB	BB	AA	AA	BB	BB	AA	AA	BB	BB	AA	AA	BB	AA	BB	AA	AA	BB	BB	BB	AA	BB	BB	BB	AA	AA	BB	BB
A05_132	A05	12207497	Bn-A05-p12207497		AA	NC	BB	BB	BB	AB	AA	NC	AB	AB	AA	AA	AA	BB	AA	BB	BB	BB	BB	AA	AA	BB	BB	AA	AA	BB	BB	AA	AA	BB	AA	BB	AA	AA	BB	BB	BB	AA	BB	BB	BB	AA	AA	BB	BB
A05_133	A05	12208728	Bn-A05-p12208728		AA	NC	BB	BB	BB	AB	AA	AA	AB	AB	AA	AA	AA	BB	AA	BB	BB	BB	BB	AA	AA	BB	BB	AA	AA	BB	BB	AA	AA	BB	AA	BB	AA	AA	BB	BB	BB	AA	BB	BB	BB	AA	AA	BB	BB
A05_134	A05	12208840	Bn-A05-p12208840		AA	NC	BB	BB	BB	AB	AA	AA	AB	AB	AA	AA	AA	BB	AA	BB	BB	BB	BB	AA	AA	BB	BB	AA	AA	BB	BB	AA	AA	BB	AA	BB	AA	AA	BB	BB	BB	AA	BB	BB	BB	AA	AA	BB	BB
A05_135	A05	12209129	Bn-A05-p12209129		AA	NC	BB	BB	BB	AB	AA	AA	AB	AB	AA	AA	AA	BB	AA	BB	BB	BB	BB	AA	AA	BB	BB	AA	AA	BB	BB	AA	AA	BB	AA	BB	AA	AA	BB	BB	BB	AA	BB	BB	BB	AA	AA	BB	BB
A05_136	A05	12209466	Bn-A05-p12209466		AA	NC	BB	BB	BB	AB	AA	AA	AB	AB	AA	AA	AA	BB	AA	BB	BB	BB	BB	AA	AA	BB	BB	AA	AA	BB	BB	AA	AA	BB	AA	BB	AA	AA	BB	BB	BB	AA	BB	BB	BB	AA	AA	BB	BB
A05_137	A05	12450816	Bn-A05-p12450816		AA	NC	BB	BB	NC	AB	AA	NC	AB	AB	AA	AA	AA	BB	AA	BB	BB	BB	BB	AA	AA	BB	BB	AA	AA	BB	BB	AA	AA	BB	AA	BB	AA	AA	BB	BB	BB	AA	BB	BB	BB	AA	AA	BB	BB
A05_138	A05	12497800	Bn-A05-p12497800		AA	NC	BB	BB	BB	AB	AA	AA	AB	AB	AA	AA	AA	BB	AA	BB	BB	BB	BB	AA	AA	BB	BB	AA	AA	BB	BB	AA	AA	BB	AA	BB	AA	AA	BB	BB	BB	AA	BB	BB	BB	AA	AA	BB	BB
A05_139	A05	13013349	Bn-A05-p13013349		AA	NC	BB	BB	BB	AB	AA	AA	AB	AB	AA	AA	AA	BB	AA	BB	BB	BB	BB	AA	AA	BB	BB	AA	AA	BB	BB	AA	AA	BB	AA	BB	AA	AA	BB	BB	BB	AA	BB	BB	BB	AA	AA	BB	BB
A05_140	A05	13301511	Bn-A05-p13301511		AA	NC	BB	BB	BB	AB	AA	AA	AB	AB	AA	AA	AA	BB	AA	BB	BB	BB	BB	AA	AA	BB	BB	AA	AA	BB	BB	AA	AA	BB	AA	BB	AA	AA	BB	BB	BB	AA	BB	BB	BB	AA	AA	BB	BB
A05_141	A05	13372155	Bn-A05-p13372155		AA	NC	BB	BB	BB	AB	AA	AA	AB	AB	AA	AA	AA	BB	AA	BB	BB	BB	BB	AA	AA	BB	BB	AA	AA	BB	BB	AA	AA	BB	AA	BB	AA	AA	BB	BB	BB	AA	BB	BB	BB	AA	AA	BB	BB
A05_142	A05	13751450	Bn-A05-p13751450		AA	NC	BB	BB	BB	AB	AA	AA	AB	AB	AA	AA	AA	BB	AA	BB	BB	BB	BB	AA	AA	BB	BB	AA	AA	BB	BB	AA	AA	BB	AA	BB	AA	AA	BB	BB	BB	AA	BB	BB	BB	AA	AA	BB	BB
A05_143	A05	13962356	Bn-A05-p13962356		AA	NC	BB	BB	NC	AB	AA	AA	AB	AB	AA	AA	AA	BB	AA	BB	BB	BB	BB	AA	AA	BB	BB	AA	AA	BB	BB	AA	AA	BB	AA	BB	AA	AA	BB	BB	BB	AA	BB	BB	BB	AA	AA	BB	BB
A05_144	A05	13968337	Bn-A05-p13968337		AA	NC	BB	BB	BB	AB	AA	AA	AB	AB	AA	AA	AA	BB	AA	BB	BB	BB	BB	AA	AA	BB	BB	AA	AA	BB	BB	AA	AA	BB	AA	BB	AA	AA	BB	BB	BB	AA	BB	BB	BB	AA	AA	BB	BB
A05_145	A05	13969222	Bn-A05-p13969222		AA	NC	BB	BB	BB	AB	AA	AA	AB	AB	AA	AA	AA	BB	AA	BB	BB	BB	BB	AA	AA	BB	BB	AA	AA	BB	BB	AA	AA	BB	AA	BB	AA	AA	BB	BB	BB	AA	BB	BB	BB	AA	AA	BB	BB
A05_146	A05	13973628	Bn-A05-p13973628		AA	NC	BB	BB	BB	AB	AA	AA	AB	AB	AA	AA	AA	BB	AA	BB	BB	BB	BB	AA	AA	BB	BB	AA	AA	BB	BB	AA	AA	BB	AA	BB	AA	AA	BB	BB	BB	AA	BB	BB	BB	AA	AA	BB	BB
A05_147	A05	14021272	Bn-A05-p14021272		AA	NC	BB	BB	BB	AB	AA	AA	AB	AB	AA	AA	AA	BB	AA	BB	BB	BB	BB	AA	AA	BB	BB	AA	AA	BB	BB	AA	AA	BB	AA	BB	AA	AA	BB	BB	BB	AA	BB	BB	BB	AA	AA	BB	BB
A05_148	A05	14338060	Bn-A05-p14338060		AA	NC	BB	BB	BB	AB	AA	NC	AB	AB	AA	AA	AA	BB	AA	BB	BB	BB	BB	AA	AA	BB	BB	AA	AA	BB	BB	AA	AA	BB	AA	BB	AA	AA	BB	BB	BB	AA	BB	BB	BB	AA	AA	BB	BB
A05_149	A05	14347674	Bn-A05-p14347674		AA	NC	BB	BB	BB	AB	AA	AA	AB	AB	AA	AA	AA	BB	AA	BB	BB	BB	BB	AA	AA	BB	BB	AA	AA	BB	BB	AA	AA	BB	AA	BB	AA	AA	BB	BB	BB	AA	BB	BB	BB	AA	AA	BB	BB
A05_150	A05	14426121	Bn-A05-p14426121		AA	NC	BB	BB	BB	AB	AA	AA	AB	AB	AA	AA	AA	BB	AA	BB	BB	BB	BB	AA	AA	BB	BB	AA	AA	BB	BB	AA	AA	BB	AA	BB	AA	AA	BB	BB	BB	AA	BB	BB	BB	AA	AA	BB	BB
A05_151	A05	14709014	Bn-A05-p14709014		AA	NC	BB	BB	BB	AB	AA	AA	AB	AB	AA	AA	AA	BB	AA	BB	BB	BB	BB	AA	AA	BB	BB	AA	AA	BB	BB	AA	AA	BB	AA	BB	AA	AA	BB	BB	BB	AA	BB	BB	BB	AA	AA	BB	BB
A05_152	A05	14709370	Bn-A05-p14709370		AA	NC	BB	BB	BB	AB	AA	AA	AB	AB	AA	AA	AA	BB	AA	BB	BB	BB	BB	AA	AA	BB	BB	AA	AA	BB	BB	AA	AA	BB	AA	BB	AA	AA	BB	BB	BB	AA	BB	BB	BB	AA	AA	BB	BB
A05_153	A05	14712935	Bn-A05-p14712935		AA	NC	BB	BB	BB	AB	AA	AA	AB	AB	AA	AA	AA	BB	AA	BB	BB	BB	BB	AA	AA	BB	BB	AA	AA	BB	BB	AA	AA	BB	AA	BB	AA	AA	BB	BB	BB	AA	BB	BB	BB	AA	AA	BB	BB
A05_154	A05	14734937	Bn-A05-p14734937		AA	NC	BB	BB	BB	AB	AA	AA	AB	AB	AA	AA	AA	BB	AA	BB	BB	BB	BB	AA	AA	BB	BB	AA	AA	BB	BB	AA	AA	BB	AA	BB	AA	AA	BB	BB	BB	AA	BB	BB	BB	AA	AA	BB	BB
A05_155	A05	14739080	Bn-A05-p14739080		AA	NC	BB	BB	BB	AB	AA	AA	AB	AB	AA	AA	AA	BB	AA	BB	BB	BB	BB	AA	AA	BB	BB	AA	AA	BB	BB	AA	AA	BB	AA	BB	AA	AA	BB	BB	BB	AA	BB	BB	BB	AA	AA	BB	BB
A05_156	A05	14742715	Bn-A05-p14742715		AA	NC	BB	BB	BB	AB	AA	AA	AB	AB	AA	AA	AA	BB	AA	BB	BB	BB	BB	AA	AA	BB	BB	AA	AA	BB	BB	AA	AA	BB	AA	BB	AA	AA	BB	BB	BB	AA	BB	BB	BB	AA	AA	BB	BB
A05_157	A05	14743027	Bn-A05-p14743027		AA	NC	BB	BB	BB	AB	AA	AA	AB	AB	AA	AA	AA	BB	AA	BB	BB	BB	BB	AA	AA	BB	BB	AA	AA	BB	BB	AA	AA	BB	AA	BB	AA	AA	BB	BB	BB	AA	BB	BB	BB	AA	AA	BB	BB
A05_158	A05	14747774	Bn-A05-p14747774		AA	NC	BB	BB	BB	AB	AA	AA	AB	AB	AA	AA	AA	BB	AA	BB	BB	BB	BB	AA	AA	BB	BB	AA	AA	BB	BB	AA	AA	BB	AA	BB	AA	AA	BB	BB	BB	AA	BB	BB	BB	AA	AA	BB	BB
A05_159	A05	14882151	Bn-A05-p14882151		AA	NC	BB	BB	BB	AB	AA	AA	AB	AB	AA	AA	AA	BB	AA	BB	BB	BB	BB	AA	AA	BB	BB	AA	AA	BB	BB	AA	AA	BB	AA	BB	AA	AA	BB	BB	BB	AA	BB	BB	BB	AA	AA	BB	BB
A05_160	A05	14960328	Bn-A05-p14960328		AA	NC	BB	BB	BB	AB	AA	AA	AB	AB	AA	AA	AA	BB	AA	BB	BB	BB	BB	AA	AA	BB	BB	AA	AA	BB	BB	AA	AA	BB	AA	BB	AA	AA	BB	BB	BB	AA	BB	BB	BB	AA	AA	BB	BB
A05_161	A05	15082396	Bn-A05-p15082396		AA	NC	BB	BB	BB	AB	AA	AA	AB	AB	AA	AA	AA	BB	AA	BB	BB	BB	BB	AA	AA	BB	BB	AA	AA	BB	BB	AA	AA	BB	AA	BB	AA	AA	BB	BB	BB	AA	BB	BB	BB	AA	AA	BB	BB
A05_162	A05	15113570	Bn-A05-p15113570		AA	NC	BB	BB	NC	AB	AA	AA	AB	AB	AA	AA	AA	BB	AA	BB	BB	BB	BB	AA	AA	BB	BB	AA	AA	BB	BB	AA	AA	BB	AA	BB	AA	AA	BB	BB	BB	AA	BB	BB	BB	AA	AA	BB	BB
A05_163	A05	15116155	Bn-A05-p15116155		AA	NC	BB	BB	NC	AB	AA	AA	AB	AB	AA	AA	AA	BB	AA	BB	BB	BB	BB	AA	AA	BB	BB	AA	AA	BB	BB	AA	AA	BB	AA	BB	AA	AA	BB	BB	BB	AA	BB	BB	BB	AA	AA	BB	BB
A05_164	A05	15157665	Bn-A05-p15157665		AA	NC	BB	BB	BB	AB	AA	AA	AB	AB	AA	AA	AA	BB	AA	BB	BB	BB	BB	AA	AA	BB	BB	AA	AA	BB	BB	AA	AA	BB	AA	BB	AA	AA	BB	BB	BB	AA	BB	BB	BB	AA	AA	BB	BB
A05_165	A05	15445826	Bn-A05-p15445826		AA	NC	BB	BB	BB	AB	AA	AA	AB	AB	AA	AA	AA	BB	AA	BB	BB	AA	BB	AA	AA	BB	BB	AA	AA	BB	BB	AA	AA	BB	AA	BB	AA	AA	BB	BB	BB	AA	BB	BB	BB	AA	AA	BB	BB
A05_166	A05	15532294	Bn-A05-p15532294		AA	NC	BB	BB	BB	AB	AA	AA	AB	AB	AA	AA	AA	BB	AA	BB	BB	AA	BB	AA	AA	BB	BB	AA	AA	BB	BB	AA	AA	BB	AA	BB	AA	AA	BB	BB	BB	AA	BB	BB	BB	AA	AA	BB	BB
A05_167	A05	16030815	Bn-A05-p16030815		AA	NC	BB	BB	BB	AB	AA	AA	AB	AB	AA	AA	AA	BB	AA	BB	BB	AA	BB	AA	AA	BB	BB	AA	AA	BB	BB	AA	AA	BB	AA	BB	AA	AA	BB	BB	BB	AA	BB	BB	BB	AA	AA	BB	BB
A05_168	A05	16039471	Bn-A05-p16039471		AA	NC	NC	BB	BB	NC	AA	AA	AB	AB	AA	AA	AA	BB	AA	BB	BB	AA	BB	AA	AA	BB	BB	AA	AA	BB	BB	AA	AA	BB	AA	BB	AA	AA	BB	BB	BB	AA	BB	BB	BB	AA	AA	BB	BB
A05_169	A05	16092993	Bn-A05-p16092993		AA	NC	BB	BB	BB	AB	AA	AA	AB	AB	AA	AA	AA	BB	AA	BB	BB	AA	BB	AA	AA	BB	BB	AA	AA	BB	BB	AA	AA	BB	AA	BB	AA	AA	BB	BB	BB	AA	BB	BB	BB	AA	AA	BB	BB
A05_170	A05	16099943	Bn-A05-p16099943		AA	NC	BB	BB	BB	AB	AA	AA	AB	AB	AA	AA	AA	BB	NC	BB	BB	AA	BB	AA	AA	BB	BB	AA	AA	BB	BB	AA	AA	BB	AA	BB	AA	AA	BB	BB	BB	AA	BB	BB	BB	AA	AA	BB	BB
A05_171	A05	16099945	Bn-A05-p16099945		AA	NC	BB	BB	BB	AB	AA	AA	AB	AB	AA	AA	AA	BB	AA	BB	BB	AA	BB	AA	AA	BB	BB	AA	AA	BB	BB	AA	AA	BB	AA	BB	AA	AA	BB	BB	BB	AA	BB	BB	BB	AA	AA	BB	BB
A05_172	A05	16106702	Bn-A05-p16106702		AA	NC	BB	BB	BB	AB	AA	AA	AB	AB	AA	AA	AA	BB	AA	BB	BB	AA	BB	AA	AA	BB	BB	AA	AA	BB	BB	AA	AA	BB	AA	BB	AA	AA	BB	BB	BB	AA	BB	BB	BB	AA	AA	BB	BB
A05_173	A05	16106977	Bn-A05-p16106977		AA	NC	BB	BB	BB	AB	AA	AA	AB	AB	AA	AA	AA	BB	AA	BB	BB	AA	BB	AA	AA	BB	BB	AA	AA	BB	BB	AA	AA	BB	AA	BB	AA	AA	BB	BB	BB	AA	BB	BB	BB	AA	AA	BB	BB
A05_174	A05	16186321	Bn-A05-p16186321		AA	NC	BB	BB	BB	AB	AA	AA	AB	AB	AA	AA	AA	BB	AA	BB	BB	AA	BB	AA	AA	BB	BB	AA	AA	BB	BB	AA	AA	BB	AA	BB	AA	AA	BB	BB	BB	AA	BB	BB	BB	AA	AA	BB	BB
A05_175	A05	16209763	Bn-A05-p16209763		AA	NC	BB	BB	NC	AB	AA	AA	AB	AB	AA	AA	AA	BB	AA	BB	BB	AA	BB	AA	AA	BB	BB	AA	AA	BB	BB	AA	AA	BB	AA	BB	AA	AA	BB	BB	BB	AA	BB	BB	BB	AA	AA	BB	BB
A05_176	A05	16224115	Bn-A05-p16224115		AA	NC	BB	BB	BB	AB	AA	AA	AB	AB	AA	AA	AA	BB	AA	BB	BB	AA	BB	AA	AA	BB	BB	AA	AA	BB	BB	AA	AA	BB	AA	BB	AA	AA	BB	BB	BB	AA	BB	BB	BB	AA	AA	BB	BB
A05_177	A05	16224273	Bn-A05-p16224273		AA	NC	BB	BB	BB	AB	AA	AA	AB	AB	AA	AA	AA	BB	AA	BB	BB	AA	BB	AA	AA	BB	BB	AA	AA	BB	BB	AA	AA	BB	AA	BB	AA	AA	BB	BB	BB	AA	BB	BB	BB	AA	AA	BB	BB
A05_178	A05	16225090	Bn-A05-p16225090		AA	NC	BB	BB	NC	AB	AA	AA	AB	AB	AA	AA	AA	BB	AA	BB	BB	AA	BB	AA	AA	BB	BB	AA	AA	BB	BB	AA	AA	BB	AA	BB	AA	AA	BB	BB	BB	AA	BB	BB	BB	AA	AA	BB	BB
A05_179	A05	16234543	Bn-A05-p16234543		AA	NC	BB	BB	BB	AB	AA	AA	AB	AB	AA	AA	AA	BB	AA	BB	BB	AA	BB	AA	AA	BB	BB	AA	AA	BB	BB	AA	AA	BB	AA	BB	AA	AA	BB	BB	BB	AA	BB	BB	BB	AA	AA	BB	BB
A05_180	A05	16245038	Bn-A05-p16245038		AA	NC	BB	BB	BB	AB	AA	AA	AB	AB	AA	AA	AA	BB	AA	BB	BB	AA	BB	AA	AA	BB	BB	AA	AA	BB	BB	AA	AA	BB	AA	BB	AA	AA	BB	BB	BB	AA	BB	BB	BB	AA	AA	BB	BB
A05_181	A05	16544454	Bn-A05-p16544454		AA	NC	BB	BB	BB	AB	AA	NC	AB	AB	AA	AA	AA	BB	AA	BB	BB	AA	BB	AA	AA	BB	BB	AA	AA	BB	BB	AA	AA	BB	AA	BB	AA	AA	BB	BB	BB	AA	BB	BB	BB	AA	AA	BB	BB
A05_182	A05	16664411	Bn-A05-p16664411		AA	NC	BB	BB	BB	AB	AA	AA	AB	AB	AA	AA	AA	BB	AA	BB	NC	AA	BB	AA	AA	BB	BB	AA	AA	BB	BB	AA	AA	BB	AA	BB	AA	AA	BB	BB	BB	AA	BB	BB	BB	AA	AA	BB	BB
A05_183	A05	16735186	Bn-A05-p16735186		AA	NC	BB	BB	BB	AB	AA	AA	AB	AB	AA	AA	AA	BB	AA	BB	BB	AA	BB	AA	AA	BB	BB	AA	AA	BB	BB	AA	AA	BB	AA	BB	AA	AA	BB	BB	BB	AA	BB	BB	BB	AA	AA	BB	BB
A05_184	A05	16738871	Bn-A05-p16738871		AA	NC	BB	BB	BB	AB	AA	AA	AB	AB	AA	AA	AA	BB	AA	BB	BB	AA	BB	AA	AA	BB	BB	AA	AA	BB	BB	AA	AA	BB	AA	BB	AA	AA	BB	BB	BB	AA	BB	BB	BB	AA	AA	BB	BB
A05_185	A05	16747797	Bn-A05-p16747797		AA	NC	BB	BB	NC	AB	AA	AA	AB	AB	AA	AA	AA	BB	AA	BB	BB	AA	BB	AA	AA	BB	BB	AA	AA	BB	BB	AA	AA	BB	AA	BB	AA	AA	BB	BB	BB	AA	BB	BB	BB	AA	AA	BB	BB
A05_186	A05	16754780	Bn-A05-p16754780		AA	NC	BB	BB	NC	AB	AA	AA	AB	AB	AA	AA	AA	BB	AA	BB	BB	AA	BB	AA	AA	BB	BB	AA	AA	BB	BB	AA	AA	BB	AA	BB	AA	AA	BB	BB	BB	AA	BB	BB	BB	AA	AA	BB	BB
A05_187	A05	16775295	Bn-A05-p16775295		AA	NC	BB	BB	BB	AB	AA	AA	AB	AB	AA	AA	AA	BB	AA	BB	BB	AA	BB	AA	AA	BB	BB	AA	AA	BB	BB	AA	AA	BB	AA	BB	AA	AA	BB	BB	BB	AA	BB	BB	BB	AA	AA	BB	BB
A05_188	A05	16844504	Bn-A05-p16844504		AA	NC	BB	BB	BB	AB	AA	AA	AB	AB	AA	AA	AA	BB	AA	BB	BB	AA	BB	AA	AA	BB	BB	AA	AA	BB	BB	AA	AA	BB	AA	BB	AA	AA	BB	BB	BB	AA	BB	BB	BB	AA	AA	BB	BB
A05_189	A05	16898305	Bn-A05-p16898305		AA	NC	BB	BB	BB	AB	AA	AA	AB	AB	AA	AA	AA	BB	AA	BB	BB	AA	BB	AA	AA	BB	BB	AA	AA	BB	BB	AA	AA	BB	AA	BB	AA	AA	BB	BB	BB	AA	BB	BB	BB	AA	AA	BB	BB
A05_190	A05	17243214	Bn-A05-p17243214		AA	NC	BB	BB	BB	AB	AA	AA	AB	AB	AA	AA	AA	BB	AA	BB	BB	AA	BB	AA	AA	BB	AA	AA	AA	BB	BB	AA	AA	BB	AB	BB	AA	AA	BB	BB	BB	AA	BB	BB	BB	AA	AA	BB	BB
A05_191	A05	17419591	Bn-A05-p17419591		AA	NC	BB	BB	BB	AB	AA	AA	AB	AB	AA	AA	AA	BB	AA	BB	BB	AA	BB	AA	AA	BB	AA	AA	AA	BB	BB	AA	AA	BB	AB	BB	AA	AA	BB	BB	BB	AA	BB	BB	BB	AA	AA	BB	BB
A05_192	A05	17568606	Bn-A05-p17568606		AA	NC	BB	BB	BB	AB	AA	AA	AB	AB	AA	AA	AA	BB	AA	BB	BB	AA	BB	AA	AA	BB	AA	AA	AA	BB	BB	AA	AA	BB	AB	BB	AA	AA	BB	BB	BB	AA	BB	BB	BB	AA	AA	BB	BB
A05_193	A05	17615064	Bn-A05-p17615064		AA	NC	BB	BB	BB	AB	AA	AA	AB	AB	AA	AA	NC	BB	AA	BB	BB	AA	BB	AA	AA	BB	AA	AA	AA	BB	BB	AA	AA	BB	AB	BB	AA	AA	BB	BB	BB	AA	BB	BB	BB	AA	AA	BB	BB
A05_194	A05	17616132	Bn-A05-p17616132		AA	NC	BB	BB	BB	AB	AA	AA	AB	AB	AA	AA	AA	BB	AA	BB	BB	AA	BB	AA	AA	BB	AA	AA	AA	BB	BB	AA	AA	BB	AB	BB	AA	AA	BB	BB	BB	AA	BB	BB	BB	AA	AA	BB	BB
A05_195	A05	17624348	Bn-A05-p17624348		AA	NC	BB	BB	NC	AB	AA	AA	AB	AB	AA	AA	AA	BB	AA	BB	BB	AA	BB	AA	AA	BB	AA	AA	AA	BB	BB	AA	AA	BB	AB	BB	AA	AA	BB	BB	BB	AA	BB	BB	BB	AA	AA	BB	BB
A05_196	A05	17625934	Bn-A05-p17625934		AA	NC	BB	BB	BB	AB	AA	AA	AB	AB	AA	AA	AA	BB	AA	BB	BB	AA	BB	AA	AA	BB	AA	AA	AA	BB	BB	AA	AA	BB	AB	BB	AA	AA	BB	BB	BB	AA	BB	BB	BB	AA	AA	BB	BB
A05_197	A05	17750022	Bn-A05-p17750022		AA	NC	BB	BB	BB	AB	AA	AA	AB	AB	AA	AA	AA	BB	AA	BB	BB	AA	BB	AA	AA	BB	AA	AA	AA	BB	BB	AA	AA	BB	AB	BB	AA	AA	BB	BB	BB	AA	BB	BB	BB	AA	AA	BB	BB
A05_198	A05	18109527	Bn-A05-p18109527		AA	NC	BB	BB	BB	AB	AA	AA	AB	AB	AA	AA	AA	BB	AA	BB	BB	AA	BB	AA	AA	BB	AA	AA	AA	BB	BB	AA	AA	BB	AB	BB	AA	AA	BB	BB	BB	AA	BB	BB	BB	AA	AA	BB	BB
A05_199	A05	18109536	Bn-A05-p18109536		AA	NC	BB	BB	BB	AB	AA	AA	AB	AB	AA	AA	AA	BB	AA	BB	BB	AA	BB	AA	AA	BB	AA	AA	AA	BB	BB	AA	AA	BB	AB	BB	AA	AA	BB	BB	BB	AA	BB	BB	BB	AA	AA	BB	BB
A05_200	A05	18112139	Bn-A05-p18112139		AA	NC	BB	BB	BB	AB	AA	AA	AB	AB	AA	AA	AA	BB	AA	BB	BB	AA	BB	AA	AA	BB	AA	AA	AA	BB	BB	AA	AA	BB	AB	BB	AA	AA	BB	BB	BB	AA	BB	BB	BB	AA	AA	BB	BB
A05_201	A05	18135244	Bn-A05-p18135244		AA	NC	BB	BB	BB	AB	AA	AA	AB	AB	AA	AA	AA	BB	AA	BB	BB	AA	BB	AA	AA	BB	AA	AA	AA	AA	BB	AA	AA	BB	AB	BB	BB	AA	BB	BB	BB	AA	BB	BB	BB	AA	AA	BB	BB
A05_202	A05	18161591	Bn-A05-p18161591		AA	NC	BB	BB	BB	AB	AA	AA	AB	AB	AA	AA	AA	BB	AA	BB	BB	AA	BB	AA	AA	BB	AA	AA	AA	AA	BB	AA	AA	BB	AB	BB	BB	AA	BB	BB	BB	AA	BB	BB	BB	AA	AA	BB	BB
A05_203	A05	18214148	Bn-A05-p18214148		AA	NC	BB	BB	BB	AB	AA	AA	AB	AB	AA	AA	AA	BB	AA	BB	BB	AA	BB	AA	AA	BB	AA	AA	AA	AA	BB	AA	AA	BB	AB	BB	BB	AA	BB	BB	BB	AA	BB	BB	BB	AA	AA	BB	BB
A05_204	A05	18310838	Bn-A05-p18310838		AA	NC	BB	BB	BB	AB	AA	AA	AB	AB	AA	AA	AA	BB	AA	BB	BB	AA	BB	AA	AA	BB	AA	AA	AA	AA	BB	AA	AA	BB	AB	BB	BB	AA	BB	BB	BB	AA	BB	BB	BB	AA	AA	BB	BB
A05_205	A05	18543237	Bn-A05-p18543237		AA	NC	BB	BB	BB	AB	AA	AA	AB	AB	AA	AA	AA	BB	AA	BB	BB	AA	BB	AA	AA	BB	AA	AA	AA	AA	BB	AA	AA	BB	AB	BB	BB	AA	BB	BB	BB	AA	BB	BB	BB	AA	AA	BB	BB
A05_206	A05	18615644	Bn-A05-p18615644		AA	NC	BB	BB	BB	AB	AA	AA	AB	AB	AA	AA	AA	BB	AA	BB	BB	AA	BB	AA	AA	BB	AA	AA	AA	AA	BB	AA	AA	BB	AB	BB	BB	AA	BB	BB	BB	AA	BB	BB	BB	AA	AA	BB	BB
A05_207	A05	18704009	Bn-A05-p18704009		AA	NC	BB	BB	BB	AB	AA	AA	AB	AB	AA	AA	AA	BB	AA	BB	BB	AA	BB	BB	AA	BB	AA	AA	AA	AA	BB	AA	AA	BB	AB	BB	BB	AA	BB	BB	BB	AA	BB	BB	BB	AA	AA	BB	BB
A05_208	A05	18704064	Bn-A05-p18704064		AA	NC	BB	BB	BB	AB	AA	AA	AB	AB	AA	AA	AA	BB	AA	BB	BB	AA	BB	BB	AA	BB	AA	AA	AA	AA	BB	AA	AA	BB	AB	BB	BB	AA	BB	BB	BB	AA	BB	BB	BB	AA	AA	BB	BB
A05_209	A05	18704349	Bn-A05-p18704349		AA	NC	BB	BB	BB	AB	AA	AA	AB	AB	AA	AA	AA	BB	AA	BB	BB	AA	BB	BB	AA	BB	AA	AA	AA	AA	BB	AA	AA	BB	AB	BB	BB	AA	BB	BB	BB	AA	BB	BB	BB	AA	AA	BB	BB
A05_210	A05	18744312	Bn-A05-p18744312		AA	NC	BB	BB	BB	AB	AA	AA	AB	AB	AA	AA	AA	BB	AA	BB	BB	AA	BB	BB	AA	BB	AA	AA	AA	AA	BB	AA	AA	BB	AB	BB	BB	AA	BB	BB	BB	AA	BB	BB	BB	AA	AA	BB	BB
A05_211	A05	18744372	Bn-A05-p18744372		AA	NC	BB	BB	BB	AB	AA	AA	AB	AB	AA	AA	AA	BB	AA	BB	BB	AA	BB	BB	AA	BB	AA	AA	AA	AA	BB	AA	AA	BB	AB	BB	BB	AA	BB	BB	BB	AA	BB	BB	BB	AA	AA	BB	BB
A05_212	A05	18958083	Bn-A05-p18958083		AA	NC	BB	BB	BB	AB	AA	AA	AB	AB	AA	AA	AA	BB	AA	BB	BB	AA	BB	BB	AA	BB	AA	AA	AA	AA	BB	AA	AA	BB	AB	BB	BB	AA	BB	BB	BB	AA	BB	BB	BB	AA	AA	BB	BB
A05_213	A05	19031269	Bn-A05-p19031269		AA	NC	BB	BB	BB	AB	AA	AA	AB	AB	AA	AA	AA	BB	AA	BB	BB	AA	BB	BB	AA	BB	AA	AA	AA	AA	BB	AA	AA	BB	AB	BB	BB	AA	BB	BB	BB	AA	BB	BB	BB	AA	AA	BB	BB
A05_214	A05	19070214	Bn-A05-p19070214		AA	NC	BB	BB	BB	AB	AA	AA	AB	AB	AA	AA	AA	BB	AA	BB	BB	AA	BB	BB	AA	BB	AA	AA	AA	AA	BB	AA	AA	BB	AB	BB	BB	AA	BB	BB	BB	AA	BB	BB	BB	AA	AA	BB	BB
A05_215	A05	19070284	Bn-A05-p19070284		AA	NC	BB	BB	BB	AB	AA	AA	AB	AB	AA	AA	AA	BB	AA	BB	BB	AA	BB	BB	AA	BB	AA	AA	AA	AA	BB	AA	AA	BB	AB	BB	BB	AA	BB	BB	BB	AA	BB	BB	BB	AA	AA	BB	BB
A05_216	A05	19096242	Bn-A05-p19096242		AA	NC	BB	BB	BB	AB	AA	AA	AB	AB	AA	AA	AA	BB	AA	BB	BB	AA	BB	BB	AA	BB	AA	AA	AA	AA	BB	AA	AA	BB	AB	BB	BB	AA	BB	BB	BB	AA	BB	BB	BB	AA	AA	BB	BB
A05_217	A05	19116891	Bn-A05-p19116891		AA	NC	BB	BB	BB	AB	AA	AA	AB	AB	AA	AA	AA	BB	AA	BB	BB	AA	BB	BB	AA	BB	AA	AA	AA	AA	BB	AA	AA	BB	AB	BB	BB	AA	BB	BB	BB	AA	BB	BB	BB	AA	AA	BB	BB
A05_218	A05	19128595	Bn-A05-p19128595		AA	NC	BB	BB	BB	AB	AA	AA	AB	AB	AA	AA	AA	BB	AA	BB	BB	AA	BB	BB	AA	BB	AA	AA	AA	AA	BB	AA	AA	BB	AB	BB	BB	AA	BB	BB	BB	AA	BB	BB	BB	AA	AA	BB	BB
A05_219	A05	19195181	Bn-A05-p19195181		AA	NC	BB	BB	BB	AB	AA	AA	AB	AB	AA	AA	AA	BB	AA	BB	BB	AA	BB	BB	AA	BB	AA	AA	AA	AA	BB	AA	AA	BB	AB	BB	BB	AA	BB	BB	BB	AA	BB	BB	BB	AA	AA	BB	BB
A05_220	A05	19267100	Bn-A05-p19267100		AA	NC	BB	BB	NC	AB	AA	AA	AB	AB	AA	AA	AA	BB	AA	BB	BB	AA	BB	BB	AA	BB	AA	AA	AA	AA	BB	AA	AA	BB	AB	BB	BB	AA	BB	BB	BB	AA	BB	BB	BB	AA	AA	BB	BB
A05_221	A05	19267153	Bn-A05-p19267153		AA	NC	BB	BB	NC	AB	AA	AA	AB	AB	AA	AA	AA	BB	AA	BB	BB	AA	BB	BB	AA	BB	AA	AA	AA	AA	BB	AA	AA	BB	AB	BB	BB	AA	BB	BB	BB	AA	BB	BB	BB	AA	AA	BB	BB
A05_222	A05	19267475	Bn-A05-p19267475		AA	NC	BB	BB	BB	AB	AA	AA	AB	AB	AA	AA	AA	BB	AA	BB	BB	AA	BB	BB	AA	BB	AA	AA	AA	AA	BB	AA	AA	BB	AB	BB	BB	AA	BB	BB	BB	AA	BB	BB	BB	AA	AA	BB	BB
A05_223	A05	19436126	Bn-A05-p19436126		AA	NC	BB	BB	BB	AB	AA	AA	AB	AB	AA	AA	AA	BB	AA	BB	BB	AA	BB	BB	AA	BB	AA	AA	AA	AA	BB	AA	AA	BB	AB	BB	BB	AA	BB	BB	BB	AA	BB	BB	BB	AA	AA	BB	BB
A05_224	A05	19539167	Bn-A05-p19539167		AA	NC	BB	BB	BB	AB	AA	AA	AB	AB	AA	AA	AA	BB	AA	BB	BB	AA	BB	BB	AA	BB	AA	AA	AA	AA	BB	AA	AA	BB	AB	BB	BB	AA	BB	BB	BB	AA	BB	BB	BB	AA	AA	BB	BB
A05_225	A05	19599390	Bn-A05-p19599390		AA	NC	BB	BB	BB	AB	AA	AA	AB	AB	AA	AA	AA	BB	AA	BB	BB	AA	BB	BB	AA	BB	AA	AA	AA	AA	BB	AA	AA	BB	AB	BB	BB	AA	BB	BB	BB	AA	BB	BB	BB	AA	AA	BB	BB
A05_226	A05	19599809	Bn-A05-p19599809		AA	NC	BB	BB	BB	AB	AA	AA	AB	AB	AA	AA	AA	BB	AA	BB	BB	AA	BB	BB	AA	BB	AA	AA	AA	AA	BB	AA	AA	BB	AB	BB	BB	AA	BB	BB	BB	AA	BB	BB	BB	AA	AA	BB	BB
A05_227	A05	19650278	Bn-A05-p19650278		AA	NC	BB	BB	BB	AB	AA	AA	AB	AB	AA	AA	AA	BB	AA	BB	BB	AA	BB	BB	AA	AA	AA	AA	AA	AA	BB	AA	AA	BB	AB	BB	BB	AA	BB	BB	BB	AA	BB	BB	BB	AA	AA	BB	BB
A05_228	A05	19653084	Bn-A05-p19653084		AA	NC	BB	BB	BB	AB	AA	AA	AB	AB	AA	AA	AA	BB	AA	BB	BB	AA	BB	BB	AA	AA	AA	AA	AA	AA	BB	AA	AA	BB	AB	BB	BB	AA	BB	BB	BB	AA	BB	BB	BB	AA	AA	BB	BB
A05_229	A05	19660820	Bn-A05-p19660820		AA	NC	BB	BB	BB	AB	AA	AA	AB	AB	AA	AA	AA	BB	AA	BB	BB	AA	BB	BB	AA	AA	AA	AA	AA	AA	BB	AA	AA	BB	AB	BB	BB	AA	BB	BB	BB	AA	BB	BB	BB	AA	AA	BB	BB
A05_230	A05	19666434	Bn-A05-p19666434		AA	NC	BB	BB	BB	AB	AA	AA	AB	AB	AA	AA	AA	BB	AA	BB	BB	AA	BB	BB	AA	AA	AA	AA	AA	AA	BB	AA	AA	BB	AB	BB	BB	AA	BB	BB	BB	AA	BB	BB	BB	AA	AA	BB	BB
A05_231	A05	19668317	Bn-A05-p19668317		AA	NC	BB	BB	NC	AB	AA	AA	AB	AB	AA	AA	AA	BB	AA	BB	BB	AA	BB	BB	AA	AA	AA	AA	AA	AA	BB	AA	AA	BB	AB	BB	BB	AA	BB	BB	BB	AA	BB	BB	BB	AA	AA	BB	BB
A05_232	A05	19668632	Bn-A05-p19668632		AA	NC	BB	BB	BB	AB	AA	AA	AB	AB	AA	AA	AA	BB	AA	BB	BB	AA	BB	BB	AA	AA	AA	AA	AA	AA	BB	AA	AA	BB	AB	BB	BB	AA	BB	BB	BB	AA	BB	BB	BB	AA	AA	BB	BB
A05_233	A05	19777231	Bn-A05-p19777231		AA	NC	BB	BB	BB	AB	AA	AA	AB	AB	AA	AA	AA	BB	AA	BB	BB	AA	BB	BB	AA	AA	AA	AA	AA	AA	BB	AA	AA	BB	AB	BB	BB	AA	BB	BB	BB	AA	BB	BB	BB	AA	AA	BB	BB
A05_234	A05	20019130	Bn-A05-p20019130		AA	NC	BB	BB	BB	AB	AA	AA	AB	AB	AA	AA	AA	BB	AA	BB	BB	AA	BB	BB	AA	AA	AA	AA	AA	AA	BB	AA	AA	BB	AB	BB	BB	AA	BB	BB	BB	AA	BB	BB	BB	AA	AA	BB	BB
A05_235	A05	20105944	Bn-A05-p20105944		AA	NC	BB	BB	BB	AB	AA	AA	AB	AB	AA	AA	AA	BB	AA	BB	BB	AA	BB	BB	AA	AA	AA	AA	AA	AA	BB	AA	AA	BB	AB	BB	BB	AA	BB	BB	BB	AA	BB	BB	BB	AA	AA	BB	BB
A05_236	A05	20124425	Bn-A05-p20124425		AA	NC	BB	BB	BB	AB	AA	AA	AB	AB	AA	AA	AA	BB	AA	BB	BB	AA	BB	BB	AA	AA	AA	AA	AA	AA	BB	AA	AA	BB	AB	BB	BB	AA	BB	BB	BB	AA	BB	BB	BB	AA	AA	BB	BB
A05_237	A05	20125478	Bn-A05-p20125478		AA	NC	BB	BB	BB	AB	AA	AA	AB	AB	AA	AA	AA	BB	AA	BB	BB	AA	BB	BB	AA	AA	AA	AA	AA	AA	BB	AA	AA	BB	AB	BB	BB	AA	BB	BB	BB	AA	BB	BB	BB	AA	AA	BB	BB
A05_238	A05	20125982	Bn-A05-p20125982		AA	NC	BB	BB	BB	AB	AA	AA	AB	AB	AA	AA	AA	BB	AA	BB	BB	AA	BB	BB	AA	AA	AA	AA	AA	AA	BB	AA	AA	BB	AB	BB	BB	AA	BB	BB	BB	AA	BB	BB	BB	AA	AA	BB	BB
A05_239	A05	20126071	Bn-A05-p20126071		AA	NC	BB	BB	BB	AB	AA	AA	AB	AB	AA	AA	AA	BB	AA	BB	BB	AA	BB	BB	AA	AA	AA	AA	AA	AA	BB	AA	AA	BB	AB	BB	BB	AA	BB	BB	BB	AA	BB	BB	BB	AA	AA	BB	BB
A05_240	A05	20127293	Bn-A05-p20127293		AA	NC	BB	BB	BB	AB	AA	AA	AB	AB	AA	AA	AA	BB	AA	BB	BB	AA	BB	BB	AA	AA	AA	AA	AA	AA	BB	AA	AA	BB	AB	BB	BB	AA	BB	BB	BB	AA	BB	BB	BB	AA	AA	BB	BB
A05_241	A05	20129266	Bn-A05-p20129266		AA	NC	BB	BB	BB	AB	AA	AA	AB	AB	AA	AA	AA	BB	AA	BB	BB	AA	BB	BB	AA	AA	AA	AA	AA	AA	BB	AA	AA	BB	AB	BB	BB	AA	BB	BB	BB	AA	BB	BB	BB	AA	AA	BB	BB
A05_242	A05	20139872	Bn-A05-p20139872		AA	NC	BB	BB	BB	AB	AA	AA	AB	AB	AA	AA	AA	BB	AA	BB	BB	AA	BB	BB	AA	AA	AA	AA	AA	AA	BB	AA	AA	BB	AB	BB	BB	AA	BB	BB	BB	AA	BB	BB	BB	AA	AA	BB	BB
A05_243	A05	20254809	Bn-A05-p20254809		AA	NC	BB	BB	BB	AB	AA	AA	AB	AB	AA	AA	AA	BB	AA	BB	BB	AA	BB	BB	AA	AA	AA	AA	AA	AA	BB	AA	AA	BB	AB	BB	BB	AA	BB	BB	BB	AA	BB	BB	BB	AA	AA	BB	BB
A05_244	A05	20359381	Bn-A05-p20359381		AA	NC	BB	BB	BB	AB	AA	AA	AB	AB	AA	AA	AA	BB	AA	BB	BB	AA	BB	BB	AA	AA	AA	AA	AA	AA	BB	AA	AA	BB	AB	BB	BB	AA	BB	BB	BB	AA	BB	BB	BB	AA	AA	BB	BB
A05_245	A05	20359553	Bn-A05-p20359553		AA	NC	BB	BB	BB	AB	AA	AA	AB	AB	AA	AA	AA	BB	AA	BB	BB	AA	BB	BB	AA	AA	AA	AA	AA	AA	BB	AA	AA	BB	AB	BB	BB	AA	BB	BB	BB	AA	BB	BB	BB	AA	AA	BB	BB
A05_246	A05	20429403	Bn-A05-p20429403		AA	NC	BB	BB	BB	AB	AA	AA	AB	AB	AA	AA	AA	BB	AA	BB	BB	AA	BB	BB	AA	AA	AA	AA	AA	AA	BB	AA	AA	BB	AB	BB	BB	AA	BB	BB	BB	AA	BB	BB	BB	AA	AA	BB	BB
A05_247	A05	20485998	Bn-A05-p20485998		AA	NC	BB	BB	BB	AB	AA	AA	AB	AB	AA	AA	AA	BB	AA	BB	BB	AA	BB	BB	AA	AA	AA	AA	AA	AA	BB	AA	AA	BB	AB	BB	BB	AA	BB	BB	BB	AA	BB	BB	BB	AA	AA	BB	BB
A05_248	A05	20626818	Bn-A05-p20626818		AA	NC	BB	BB	BB	AB	AA	AA	AB	AB	AA	AA	AA	BB	AA	BB	BB	AA	BB	BB	AA	AA	AA	AA	AA	AA	BB	AA	AA	BB	AB	BB	BB	AA	BB	BB	BB	AA	AA	BB	BB	AA	AA	BB	BB
A05_249	A05	20747913	Bn-A05-p20747913		AA	NC	BB	BB	BB	AB	AA	AA	AB	AB	AA	AA	AA	BB	AA	BB	BB	AA	BB	BB	AA	AA	AA	AA	AA	AA	BB	AA	AA	BB	AB	BB	BB	AA	BB	AA	BB	AA	AA	BB	BB	AA	AA	BB	BB
A05_250	A05	20839044	Bn-A05-p20839044		AA	NC	BB	BB	BB	AB	AA	AA	AB	AB	AA	AA	AA	BB	AA	BB	BB	AA	BB	BB	AA	AA	AA	AA	AA	AA	BB	AA	AA	BB	AB	BB	BB	AA	BB	AA	BB	AA	AA	BB	BB	AA	AA	BB	BB
A05_251	A05	20888695	Bn-A05-p20888695		AA	NC	BB	BB	BB	AB	AA	AA	AB	AB	AA	AA	AA	BB	AA	BB	BB	AA	BB	BB	AA	AA	AA	AA	AA	AA	BB	AA	AA	BB	AB	BB	BB	AA	BB	AA	BB	AA	AA	BB	BB	AA	AA	BB	BB
A05_252	A05	21000008	Bn-A05-p21000008		AA	NC	BB	BB	BB	AB	AA	AA	AB	AB	AA	AA	AA	BB	AA	BB	BB	AA	BB	BB	AA	AA	AA	AA	AA	AA	BB	AA	AA	BB	AB	BB	BB	AA	BB	AA	BB	AA	AA	BB	BB	AA	AA	BB	BB
A05_253	A05	21000614	Bn-A05-p21000614		AA	NC	BB	BB	BB	AB	AA	AA	AB	AB	AA	AA	AA	BB	AA	BB	BB	AA	BB	BB	AA	AA	AA	AA	AA	AA	BB	AA	AA	BB	AB	BB	BB	AA	BB	AA	BB	AA	AA	BB	BB	AA	AA	BB	BB
A05_254	A05	21029850	Bn-A05-p21029850		AA	NC	BB	BB	BB	AB	AA	AA	AB	AB	AA	AA	AA	BB	AA	BB	BB	AA	BB	BB	AA	AA	AA	AA	AA	AA	BB	AA	AA	BB	AB	BB	BB	AA	BB	AA	BB	AA	AA	BB	BB	AA	AA	BB	BB
A05_255	A05	21029910	Bn-A05-p21029910		AA	NC	BB	BB	BB	AB	AA	AA	AB	AB	AA	AA	AA	BB	AA	BB	BB	AA	BB	BB	AA	AA	AA	AA	AA	AA	BB	AA	AA	BB	AB	BB	BB	AA	BB	AA	BB	AA	AA	BB	BB	AA	AA	BB	BB
A05_256	A05	21056938	Bn-A05-p21056938		AA	NC	BB	BB	BB	AB	AA	AA	AB	AB	AA	AA	AA	BB	AA	BB	BB	AA	BB	BB	AA	AA	AA	AA	AA	AA	BB	AA	AA	BB	AB	BB	BB	AA	BB	AA	BB	AA	AA	BB	BB	AA	AA	BB	BB
A05_257	A05	21058435	Bn-A05-p21058435		AA	NC	BB	BB	BB	AB	AA	AA	AB	AB	AA	AA	AA	BB	AA	BB	BB	AA	BB	BB	AA	AA	AA	AA	AA	AA	BB	AA	AA	BB	AB	BB	BB	AA	BB	AA	BB	AA	AA	BB	BB	AA	AA	BB	BB
A05_258	A05	21201908	Bn-A05-p21201908		AA	NC	BB	BB	BB	AB	AA	AA	AB	AB	AA	AA	AA	BB	AA	BB	BB	AA	BB	BB	AA	AA	AA	AA	AA	AA	BB	AA	AA	BB	AB	BB	BB	AA	BB	AA	BB	AA	AA	BB	BB	AA	AA	BB	BB
A05_259	A05	21201956	Bn-A05-p21201956		AA	NC	BB	BB	BB	AB	AA	AA	AB	AB	AA	AA	AA	BB	AA	BB	BB	AA	BB	BB	AA	AA	AA	AA	AA	AA	BB	AA	AA	BB	AB	BB	BB	AA	BB	AA	BB	AA	AA	BB	BB	AA	AA	BB	BB
A05_260	A05	21208394	Bn-A05-p21208394		AA	NC	BB	BB	NC	AB	AA	AA	AB	AB	AA	AA	AA	BB	AA	BB	BB	AA	BB	BB	AA	AA	AA	AA	AA	AA	BB	AA	AA	BB	AB	BB	BB	AA	BB	AA	BB	AA	AA	BB	BB	AA	AA	BB	BB
A05_261	A05	21243931	Bn-A05-p21243931		AA	NC	BB	BB	BB	AB	AA	AA	AB	AB	AA	AA	AA	BB	AA	BB	BB	AA	BB	BB	AA	AA	AA	AA	AA	AA	BB	AA	AA	BB	AB	BB	BB	AA	BB	AA	BB	AA	AA	BB	BB	AA	AA	BB	BB
A05_262	A05	21699314	Bn-A05-p21699314		AA	NC	BB	BB	BB	AB	AA	AA	AB	AB	AA	AA	AA	BB	AA	BB	BB	AA	BB	AA	AA	AA	AA	AA	AA	AA	BB	AA	AA	BB	AB	BB	BB	AA	BB	AA	BB	AA	AA	BB	BB	AA	AA	BB	BB
A05_263	A05	21806633	Bn-A05-p21806633		AA	NC	BB	BB	BB	AB	AA	AA	AB	AB	AA	AA	AA	BB	AA	BB	BB	AA	BB	AA	AA	AA	AA	AA	AA	AA	BB	AA	AA	BB	AB	BB	BB	AA	BB	AA	BB	AA	AA	BB	BB	AA	AA	BB	BB
A05_264	A05	21809718	Bn-A05-p21809718		AA	NC	BB	BB	BB	AB	AA	AA	AB	AB	AA	AA	AA	BB	AA	BB	BB	AA	BB	AA	AA	AA	AA	AA	AA	AA	BB	AA	AA	BB	AB	BB	BB	AA	BB	AA	BB	AA	AA	BB	BB	AA	AA	BB	BB
A05_265	A05	21852563	Bn-A05-p21852563		AA	NC	BB	BB	BB	AB	AA	AA	AB	AB	AA	AA	AA	BB	AA	BB	BB	AA	BB	AA	AA	AA	AA	AA	AA	AA	BB	AA	AA	BB	AB	BB	BB	AA	BB	AA	BB	AA	AA	BB	BB	AA	AA	BB	BB
A05_266	A05	21973951	Bn-A05-p21973951		AA	NC	BB	BB	BB	AB	AA	AA	AB	AB	AA	AA	BB	BB	AA	BB	BB	AA	BB	AA	AA	AA	AA	AA	AA	AA	BB	AA	AA	BB	AB	BB	BB	AA	BB	AA	BB	AA	AA	BB	BB	AA	AA	BB	BB
A05_267	A05	22028401	Bn-A05-p22028401		AA	NC	BB	BB	BB	AB	AA	AA	AB	AB	AA	AA	BB	BB	AA	BB	BB	AA	BB	AA	AA	AA	AA	AA	AA	AA	BB	AA	AA	BB	AB	BB	BB	AA	BB	AA	BB	AA	AA	BB	BB	BB	AA	BB	BB
A05_268	A05	22089650	Bn-A05-p22089650		AA	NC	BB	BB	BB	AB	AA	AA	AB	AB	AA	AA	BB	BB	AA	BB	BB	AA	BB	AA	AA	AA	AA	AA	AA	AA	BB	AA	AA	BB	AB	BB	BB	AA	BB	AA	BB	AA	AA	BB	BB	BB	AA	BB	BB
A05_269	A05	22101592	Bn-A05-p22101592		AA	NC	BB	BB	BB	AB	AA	AA	AB	AB	AA	AA	BB	BB	AA	BB	BB	AA	BB	AA	AA	AA	AA	AA	AA	AA	BB	AA	AA	BB	AB	BB	BB	AA	BB	AA	BB	AA	AA	BB	BB	BB	AA	BB	BB
A05_270	A05	22159613	Bn-A05-p22159613		AA	NC	BB	BB	BB	AB	AA	AA	AB	AB	AA	AA	BB	BB	AA	BB	BB	AA	BB	AA	AA	AA	AA	AA	AA	AA	BB	AA	AA	BB	AB	BB	BB	AA	BB	AA	BB	AA	AA	BB	BB	BB	AA	BB	BB
A05_271	A05	22266340	Bn-A05-p22266340		AA	NC	BB	BB	BB	AB	AA	AA	AB	AB	AA	AA	BB	BB	AA	BB	BB	AA	BB	AA	AA	AA	AA	BB	AA	AA	BB	AA	AA	BB	AB	BB	BB	AA	BB	AA	BB	AA	AA	BB	BB	BB	AA	BB	AA
A05_272	A05	22282750	Bn-A05-p22282750		AA	NC	BB	BB	BB	AB	AA	AA	AB	AB	AA	AA	BB	BB	AA	BB	BB	AA	BB	AA	AA	AA	AA	BB	AA	AA	BB	AA	AA	BB	AB	BB	BB	AA	BB	AA	BB	AA	AA	BB	BB	BB	AA	BB	AA
A05_273	A05	22284501	Bn-A05-p22284501		AA	NC	BB	BB	BB	AB	AA	AA	AB	AB	AA	AA	BB	BB	AA	BB	BB	AA	BB	AA	AA	AA	AA	BB	AA	AA	BB	AA	AA	BB	AB	BB	BB	AA	BB	AA	BB	AA	AA	BB	BB	BB	AA	BB	AA
A05_274	A05	22459438	Bn-A05-p22459438		AA	NC	BB	BB	BB	AB	AA	AA	AB	AB	AA	AA	BB	BB	AA	BB	BB	AA	BB	AA	AA	AA	AA	BB	AA	AA	BB	AA	AA	BB	AB	BB	BB	AA	BB	AA	BB	AA	AA	BB	BB	BB	AA	BB	AA
A05_275	A05	22511813	Bn-A05-p22511813		AA	NC	BB	BB	BB	AB	AA	NC	AB	AB	AA	AA	BB	BB	AA	BB	BB	AA	BB	AA	AA	AA	AA	BB	AA	AA	BB	AA	AA	BB	AB	BB	BB	AA	BB	AA	BB	AA	AA	BB	BB	BB	AA	BB	AA
A05_276	A05	22585118	Bn-A05-p22585118		AA	NC	BB	BB	BB	AB	AA	AA	AB	AB	AA	AA	BB	BB	AA	BB	BB	AA	BB	AA	AA	AA	AA	BB	AA	AA	BB	AA	AA	BB	AB	BB	BB	AA	BB	AA	BB	AA	AA	BB	BB	BB	AA	AA	AA
A05_277	A05	22591072	Bn-A05-p22591072		AA	NC	BB	BB	BB	AB	AA	AA	AB	AB	AA	AA	BB	BB	AA	BB	BB	AA	BB	AA	AA	AA	AA	BB	AA	AA	BB	AA	AA	BB	AB	BB	BB	AA	BB	AA	BB	AA	AA	BB	BB	BB	AA	AA	AA
A05_278	A05	22677937	Bn-A05-p22677937		AA	NC	BB	BB	BB	AB	AA	AA	AB	AB	AA	AA	BB	BB	AA	BB	BB	AA	BB	AA	AA	AA	AA	BB	AA	AA	BB	AA	AA	BB	AB	BB	BB	AA	BB	AA	BB	AA	AA	BB	AA	BB	AA	AA	AA
A05_279	A05	22689848	Bn-A05-p22689848		AA	NC	BB	BB	BB	AB	AA	AA	AB	AB	AA	AA	BB	BB	AA	BB	BB	AA	BB	AA	AA	AA	AA	BB	AA	AA	BB	AA	AA	BB	AB	BB	BB	AA	BB	AA	BB	AA	AA	BB	AA	BB	AA	AA	AA
A05_280	A05	22691469	Bn-A05-p22691469		AA	NC	BB	BB	BB	AB	AA	AA	AB	AB	AA	AA	BB	BB	AA	BB	BB	AA	BB	AA	AA	AA	AA	BB	AA	AA	BB	AA	AA	BB	AB	BB	BB	AA	BB	AA	BB	AA	AA	BB	AA	BB	AA	AA	AA
A05_281	A05	22766965	Bn-A05-p22766965		AA	NC	BB	BB	BB	AB	AA	AA	AB	AB	AA	AA	BB	BB	AA	BB	BB	AA	BB	AA	AA	AA	AA	BB	AA	AA	BB	AA	AA	BB	AB	BB	BB	AA	BB	AA	BB	AA	AA	BB	AA	BB	AA	AA	AA
A05_282	A05	22767027	Bn-A05-p22767027		AA	NC	BB	BB	BB	AB	AA	AA	AB	AB	AA	AA	BB	BB	AA	BB	BB	AA	BB	AA	AA	AA	AA	BB	AA	AA	BB	AA	AA	BB	AB	BB	BB	AA	BB	AA	BB	AA	AA	BB	AA	BB	AA	AA	AA
A05_283	A05	22780670	Bn-A05-p22780670		AA	NC	BB	BB	BB	AB	AA	AA	AB	AB	AA	AA	BB	BB	AA	BB	BB	AA	BB	AA	AA	AA	AA	BB	AA	AA	BB	AA	AA	BB	AB	BB	BB	AA	BB	AA	BB	AA	AA	BB	AA	BB	AA	AA	AA
A05_284	A05	22868682	Bn-A05-p22868682		AA	NC	BB	BB	BB	AB	AA	AA	AB	AB	AA	AA	BB	BB	AA	BB	BB	AA	BB	AA	AA	AA	AA	BB	AA	AA	BB	AA	AA	BB	AB	BB	BB	AA	BB	AA	BB	AA	AA	BB	AA	BB	AA	AA	AA
A05_285	A05	22913147	Bn-A05-p22913147		AA	NC	BB	BB	BB	AB	AA	AA	AB	AB	AA	AA	BB	BB	AA	BB	BB	AA	BB	AA	AA	AA	AA	BB	AA	AA	BB	AA	AA	BB	AB	BB	BB	AA	BB	AA	BB	AA	AA	BB	AA	BB	AA	AA	AA
A05_286	A05	22913874	Bn-A05-p22913874		AA	NC	BB	BB	BB	AB	AA	AA	AB	AB	AA	AA	BB	BB	AA	BB	BB	AA	BB	AA	AA	AA	AA	BB	AA	AA	BB	AA	AA	BB	AB	BB	BB	AA	BB	AA	BB	AA	AA	BB	AA	BB	AA	AA	AA
A05_287	A05	22969550	Bn-A05-p22969550		AA	NC	BB	BB	BB	AB	AA	AA	AB	AB	AA	AA	BB	BB	AA	BB	BB	AA	BB	AA	AA	AA	AA	BB	AA	AA	BB	AA	AA	BB	AB	NC	BB	AA	BB	AA	BB	AA	AA	BB	AA	BB	AA	AA	AA
A05_288	A05	23019620	Bn-A05-p23019620		AA	NC	BB	BB	BB	AB	AA	AA	AB	AB	AA	AA	BB	BB	AA	BB	BB	AA	BB	AA	AA	AA	AA	BB	AA	AA	BB	AA	AA	BB	AB	NC	BB	AA	BB	AA	BB	AA	AA	BB	AA	BB	AA	AA	AA
A05_289	A05	23020834	Bn-A05-p23020834		AA	NC	BB	BB	BB	AB	AA	AA	AB	AB	AA	AA	BB	BB	AA	BB	BB	AA	BB	AA	AA	AA	AA	BB	AA	AA	BB	AA	AA	BB	AB	NC	BB	AA	BB	AA	BB	AA	AA	BB	AA	BB	AA	AA	AA
A05_290	A05	23032803	Bn-A05-p23032803		AA	NC	BB	BB	BB	AB	AA	AA	AB	AB	AA	AA	BB	BB	AA	BB	BB	AA	BB	AA	AA	AA	AA	BB	AA	AA	BB	AA	AA	BB	AB	NC	BB	AA	BB	AA	BB	AA	AA	BB	AA	BB	AA	AA	AA
A05_291	A05	23126108	Bn-A05-p23126108		AA	NC	BB	BB	BB	AB	AA	AA	AB	AB	AA	AA	BB	BB	AA	BB	BB	AA	BB	AA	AA	AA	AA	BB	AA	AA	BB	AA	AA	BB	AB	NC	BB	AA	BB	AA	BB	AA	AA	BB	AA	BB	AA	AA	AA
A05_292	A05	23140205	Bn-A05-p23140205		AA	NC	BB	BB	BB	AB	AA	AA	AB	AB	AA	AA	BB	BB	AA	BB	BB	AA	BB	AA	AA	AA	AA	BB	AA	AA	BB	AA	AA	BB	AB	NC	BB	AA	BB	AA	BB	AA	AA	BB	AA	BB	AA	AA	AA
A05_293	A05	23165568	Bn-A05-p23165568		AA	NC	BB	BB	BB	AB	AA	AA	AB	AB	AA	AA	BB	BB	AA	BB	BB	AA	BB	AA	AA	AA	AA	BB	AA	AA	BB	AA	AA	BB	AB	NC	BB	AA	BB	AA	BB	AA	AA	BB	AA	BB	AA	AA	AA
A05_294	A05	23166708	Bn-A05-p23166708		AA	NC	BB	BB	BB	AB	AA	AA	AB	AB	AA	AA	BB	BB	AA	BB	BB	AA	BB	AA	AA	AA	AA	BB	AA	AA	BB	AA	AA	BB	AB	NC	BB	AA	BB	AA	BB	AA	AA	BB	AA	BB	AA	AA	AA
A05_295	A05	23196656	Bn-A05-p23196656		AA	NC	BB	BB	BB	AB	AA	AA	AB	AB	AA	AA	BB	BB	AA	BB	BB	AA	BB	AA	AA	AA	AA	BB	AA	AA	BB	AA	AA	BB	AB	NC	BB	AA	BB	AA	BB	AA	AA	BB	AA	BB	AA	AA	AA
A06_001	A06	69515	Bn-A06-p69515	Chromosome A6 from B. napus not present in the allohexaploid hybrid parent; only possible for DH to inherit univalent A6 fromB. juncea	AA	NC	BB	BB	BB	AB	AA	AA	BB	BB	NC	NC	NC	NC	NC	NC	BB	NC	BB	BB	NC	NC	NC	BB	NC	NC	NC	BB	NC	BB	BB	BB	BB	BB	NC	NC	BB	BB	BB	BB	NC	BB	NC	BB	NC
A06_002	A06	267765	Bn-A06-p267765		AA	NC	BB	BB	BB	AB	AA	AA	BB	BB	NC	NC	NC	NC	NC	NC	BB	NC	BB	BB	NC	NC	NC	BB	NC	NC	NC	BB	NC	BB	BB	BB	BB	BB	NC	NC	BB	BB	BB	BB	NC	BB	NC	BB	NC
A06_003	A06	275949	Bn-A06-p275949		AA	NC	BB	BB	BB	AB	AA	AA	BB	BB	NC	NC	NC	NC	NC	NC	BB	NC	BB	BB	NC	NC	NC	BB	NC	NC	NC	BB	NC	BB	BB	BB	BB	BB	NC	NC	BB	BB	BB	BB	NC	BB	NC	BB	NC
A06_004	A06	279045	Bn-A06-p279045		AA	NC	BB	BB	BB	AB	AA	AA	BB	BB	NC	NC	NC	NC	NC	NC	BB	NC	BB	BB	NC	NC	NC	BB	NC	NC	NC	BB	NC	BB	BB	BB	BB	BB	NC	NC	BB	BB	BB	BB	NC	BB	NC	BB	NC
A06_005	A06	283640	Bn-A06-p283640		AA	NC	BB	BB	BB	AB	AA	AA	BB	BB	NC	NC	NC	NC	NC	NC	BB	NC	BB	BB	NC	NC	NC	BB	NC	NC	NC	BB	NC	BB	BB	BB	BB	BB	NC	NC	BB	BB	BB	BB	NC	BB	NC	BB	NC
A06_006	A06	285515	Bn-A06-p285515		AA	NC	BB	BB	BB	AB	AA	AA	BB	BB	NC	NC	NC	NC	NC	NC	BB	NC	BB	BB	NC	NC	NC	BB	NC	NC	NC	BB	NC	BB	BB	BB	BB	BB	NC	NC	BB	BB	BB	BB	NC	BB	NC	BB	NC
A06_007	A06	621695	Bn-A06-p621695		AA	NC	BB	BB	BB	AB	AA	AA	BB	BB	NC	NC	NC	NC	NC	NC	BB	NC	BB	BB	NC	NC	NC	BB	NC	NC	NC	BB	NC	BB	BB	BB	BB	BB	NC	NC	BB	BB	BB	BB	NC	BB	NC	BB	NC
A06_008	A06	825900	Bn-A06-p825900		AA	NC	BB	BB	BB	AB	AA	AA	BB	BB	NC	NC	NC	NC	NC	NC	BB	NC	BB	BB	NC	NC	NC	BB	NC	NC	NC	BB	NC	BB	BB	BB	BB	BB	NC	NC	BB	BB	BB	BB	NC	BB	NC	BB	NC
A06_009	A06	1173126	Bn-A06-p1173126		AA	NC	BB	BB	BB	AB	AA	AA	BB	BB	NC	NC	NC	NC	NC	NC	BB	NC	BB	BB	NC	NC	NC	BB	NC	NC	NC	BB	NC	BB	BB	BB	BB	BB	NC	NC	BB	BB	BB	BB	NC	BB	NC	BB	NC
A06_010	A06	1455781	Bn-A06-p1455781		AA	NC	BB	BB	BB	AB	AA	AA	BB	BB	NC	NC	NC	NC	NC	NC	BB	NC	BB	BB	NC	NC	NC	BB	NC	NC	NC	BB	NC	BB	BB	BB	BB	BB	NC	NC	BB	BB	BB	BB	NC	BB	NC	BB	NC
A06_011	A06	1457383	Bn-A06-p1457383		AA	NC	BB	BB	BB	AB	AA	AA	BB	BB	NC	NC	NC	NC	NC	NC	BB	NC	BB	BB	NC	NC	NC	BB	NC	NC	NC	BB	NC	BB	BB	BB	BB	BB	NC	NC	BB	BB	BB	BB	NC	BB	NC	BB	NC
A06_012	A06	2307291	Bn-A06-p2307291		AA	NC	BB	BB	BB	AB	AA	AA	BB	BB	NC	NC	NC	NC	NC	NC	BB	NC	BB	BB	NC	NC	NC	BB	NC	NC	NC	BB	NC	BB	BB	BB	BB	BB	NC	NC	BB	BB	BB	BB	NC	BB	NC	BB	NC
A06_013	A06	2586825	Bn-A06-p2586825		AA	NC	BB	BB	BB	AB	AA	AA	BB	BB	NC	NC	NC	NC	NC	NC	BB	NC	BB	BB	NC	NC	NC	BB	NC	NC	NC	BB	NC	BB	BB	BB	BB	BB	NC	NC	BB	BB	BB	BB	NC	BB	NC	BB	NC
A06_014	A06	2717967	Bn-A06-p2717967		AA	NC	BB	BB	BB	AB	AA	AA	BB	BB	NC	NC	NC	NC	NC	NC	BB	NC	BB	BB	NC	NC	NC	BB	NC	NC	NC	BB	NC	BB	BB	BB	BB	BB	NC	NC	BB	BB	BB	BB	NC	BB	NC	BB	NC
A06_015	A06	2756247	Bn-A06-p2756247		AA	NC	BB	BB	BB	AB	AA	AA	BB	BB	NC	NC	NC	NC	NC	NC	BB	NC	BB	BB	NC	NC	NC	BB	NC	NC	NC	BB	NC	BB	BB	BB	BB	BB	NC	NC	BB	BB	BB	BB	NC	BB	NC	BB	NC
A06_016	A06	3009854	Bn-A06-p3009854		AA	NC	BB	BB	BB	AB	AA	AA	BB	BB	NC	NC	NC	NC	NC	NC	BB	NC	BB	BB	NC	NC	NC	BB	NC	NC	NC	BB	NC	BB	BB	BB	BB	BB	NC	NC	BB	BB	BB	BB	NC	BB	NC	BB	NC
A06_017	A06	3066038	Bn-A06-p3066038		AA	NC	BB	BB	BB	AB	AA	AA	BB	BB	NC	NC	NC	NC	NC	NC	BB	NC	BB	BB	NC	NC	NC	BB	NC	NC	NC	BB	NC	BB	BB	BB	BB	BB	NC	NC	BB	BB	BB	BB	NC	BB	NC	BB	NC
A06_018	A06	3269320	Bn-A06-p3269320		AA	NC	BB	BB	BB	AB	AA	AA	BB	BB	NC	NC	NC	NC	NC	NC	BB	NC	BB	BB	NC	NC	NC	BB	NC	NC	NC	BB	NC	BB	BB	BB	BB	BB	NC	NC	BB	BB	BB	BB	NC	BB	NC	BB	NC
A06_019	A06	3434498	Bn-A06-p3434498		AA	NC	BB	BB	BB	AB	AA	AA	BB	BB	NC	NC	NC	NC	NC	NC	BB	NC	BB	BB	NC	NC	NC	BB	NC	NC	NC	BB	NC	BB	BB	BB	BB	BB	NC	NC	BB	BB	BB	BB	NC	BB	NC	BB	NC
A06_020	A06	3437409	Bn-A06-p3437409		AA	NC	BB	BB	BB	AB	AA	AA	BB	BB	NC	NC	NC	NC	NC	NC	BB	NC	BB	BB	NC	NC	NC	BB	NC	NC	NC	BB	NC	BB	BB	BB	BB	BB	NC	NC	BB	BB	BB	BB	NC	BB	NC	BB	NC
A06_021	A06	3867353	Bn-A06-p3867353		AA	NC	BB	BB	BB	AB	AA	AA	BB	BB	NC	NC	NC	NC	NC	NC	BB	NC	BB	BB	NC	NC	NC	BB	NC	NC	NC	BB	NC	BB	BB	BB	BB	BB	NC	NC	BB	BB	BB	BB	NC	BB	NC	BB	NC
A06_022	A06	3987067	Bn-A06-p3987067		AA	NC	BB	BB	BB	AB	AA	AA	BB	BB	NC	NC	NC	NC	NC	NC	BB	NC	BB	BB	NC	NC	NC	BB	NC	NC	NC	BB	NC	BB	BB	BB	BB	BB	NC	NC	BB	BB	BB	BB	NC	BB	NC	BB	NC
A06_023	A06	4072818	Bn-A06-p4072818		AA	NC	BB	BB	BB	AB	AA	AA	BB	BB	NC	NC	NC	NC	NC	NC	BB	NC	BB	BB	NC	NC	NC	BB	NC	NC	NC	BB	NC	BB	BB	BB	BB	BB	NC	NC	BB	BB	BB	BB	NC	BB	NC	BB	NC
A06_024	A06	4218801	Bn-A06-p4218801		AA	NC	BB	BB	BB	AB	AA	AA	BB	BB	NC	NC	NC	NC	NC	NC	BB	NC	BB	BB	NC	NC	NC	BB	NC	NC	NC	BB	NC	BB	BB	BB	BB	BB	NC	NC	BB	BB	BB	BB	NC	BB	NC	BB	NC
A06_025	A06	4317300	Bn-A06-p4317300		AA	NC	BB	BB	BB	AB	AA	AA	BB	BB	NC	NC	NC	NC	NC	NC	BB	NC	BB	BB	NC	NC	NC	BB	NC	NC	NC	BB	NC	BB	BB	BB	BB	BB	NC	NC	BB	BB	BB	BB	NC	BB	NC	BB	NC
A06_026	A06	4597746	Bn-A06-p4597746		AA	NC	BB	BB	BB	AB	AA	AA	BB	BB	NC	NC	NC	NC	NC	NC	BB	NC	BB	BB	NC	NC	NC	BB	NC	NC	NC	BB	NC	BB	BB	BB	BB	BB	NC	NC	BB	BB	BB	BB	NC	BB	NC	BB	NC
A06_027	A06	4623401	Bn-A06-p4623401		AA	NC	BB	BB	BB	AB	AA	AA	BB	BB	NC	NC	NC	NC	NC	NC	BB	NC	BB	BB	NC	NC	NC	BB	NC	NC	NC	BB	NC	BB	BB	BB	BB	BB	NC	NC	BB	BB	BB	BB	NC	BB	NC	BB	NC
A06_028	A06	4881785	Bn-A06-p4881785		AA	NC	BB	BB	BB	AB	AA	AA	BB	BB	NC	NC	NC	NC	NC	NC	BB	NC	BB	BB	NC	NC	NC	BB	NC	NC	NC	BB	NC	BB	BB	BB	BB	BB	NC	NC	BB	BB	BB	BB	NC	BB	NC	BB	NC
A06_029	A06	4901091	Bn-A06-p4901091		AA	NC	BB	BB	BB	AB	AA	AA	BB	BB	NC	NC	NC	NC	NC	NC	BB	NC	BB	BB	NC	NC	NC	BB	NC	NC	NC	BB	NC	BB	BB	BB	BB	BB	NC	NC	BB	BB	BB	BB	NC	BB	NC	BB	NC
A06_030	A06	5053748	Bn-A06-p5053748		AA	NC	BB	BB	NC	AB	AA	AA	BB	BB	NC	NC	NC	NC	NC	NC	BB	NC	BB	BB	NC	NC	NC	BB	NC	NC	NC	BB	NC	BB	BB	BB	BB	BB	NC	NC	BB	BB	BB	BB	NC	BB	NC	BB	NC
A06_031	A06	5114770	Bn-A06-p5114770		AA	NC	BB	BB	BB	AB	AA	AA	BB	BB	NC	NC	NC	NC	NC	NC	BB	NC	BB	BB	NC	NC	NC	BB	NC	NC	NC	BB	NC	BB	BB	BB	BB	BB	NC	NC	BB	BB	BB	BB	NC	BB	NC	BB	NC
A06_032	A06	5976042	Bn-A06-p5976042		AA	NC	BB	NC	BB	AB	AA	AA	BB	BB	NC	NC	NC	NC	NC	NC	BB	NC	NC	BB	NC	NC	NC	BB	NC	NC	NC	BB	NC	BB	BB	BB	BB	BB	NC	NC	BB	BB	BB	BB	BB	BB	NC	BB	NC
A06_033	A06	5978510	Bn-A06-p5978510		AA	NC	BB	BB	BB	AB	AA	AA	BB	BB	NC	NC	NC	NC	NC	NC	BB	NC	BB	BB	NC	NC	NC	BB	NC	NC	NC	BB	NC	BB	BB	BB	BB	BB	NC	NC	BB	BB	BB	BB	BB	BB	NC	BB	NC
A06_034	A06	5979198	Bn-A06-p5979198		AA	NC	BB	BB	BB	AB	AA	AA	BB	BB	NC	NC	NC	NC	NC	NC	BB	NC	NC	BB	NC	NC	NC	BB	NC	NC	NC	BB	NC	BB	BB	BB	BB	BB	NC	NC	BB	BB	BB	BB	BB	BB	NC	BB	NC
A06_035	A06	5981608	Bn-A06-p5981608		AA	NC	BB	BB	BB	AB	AA	AA	BB	BB	NC	NC	NC	NC	NC	NC	BB	NC	BB	BB	NC	NC	NC	BB	NC	NC	NC	BB	NC	BB	BB	BB	BB	BB	NC	NC	BB	BB	BB	BB	BB	BB	NC	BB	NC
A06_036	A06	5982453	Bn-A06-p5982453		AA	NC	BB	BB	BB	AB	AA	AA	BB	BB	NC	NC	NC	NC	NC	NC	BB	NC	BB	BB	NC	NC	NC	BB	NC	NC	NC	BB	NC	BB	BB	BB	BB	BB	NC	NC	BB	BB	BB	BB	BB	BB	NC	BB	NC
A06_037	A06	5983201	Bn-A06-p5983201		AA	NC	BB	BB	BB	AB	AA	AA	BB	BB	NC	NC	NC	NC	NC	NC	BB	NC	BB	BB	NC	NC	NC	BB	NC	NC	NC	BB	NC	BB	BB	BB	BB	BB	NC	NC	BB	BB	BB	BB	BB	BB	NC	BB	NC
A06_038	A06	6056844	Bn-A06-p6056844		AA	NC	BB	BB	BB	AB	AA	AA	BB	BB	NC	NC	NC	NC	NC	NC	BB	NC	BB	BB	NC	NC	NC	BB	NC	NC	NC	BB	NC	BB	BB	BB	BB	BB	NC	NC	BB	BB	BB	BB	BB	BB	NC	BB	NC
A06_039	A06	6066073	Bn-A06-p6066073		AA	NC	BB	BB	BB	AB	AA	AA	BB	BB	NC	NC	NC	NC	NC	NC	BB	NC	BB	BB	NC	NC	NC	BB	NC	NC	NC	BB	NC	BB	BB	BB	BB	BB	NC	NC	BB	BB	BB	BB	BB	BB	NC	BB	NC
A06_040	A06	6183859	Bn-A06-p6183859		AA	NC	BB	BB	BB	AB	AA	AA	BB	BB	NC	NC	NC	NC	NC	NC	BB	NC	BB	BB	NC	NC	NC	BB	NC	NC	NC	BB	NC	BB	BB	BB	BB	BB	NC	NC	BB	BB	BB	BB	BB	BB	NC	BB	NC
A06_041	A06	6308667	Bn-A06-p6308667		AA	NC	BB	BB	BB	AB	AA	AA	BB	BB	NC	NC	NC	NC	NC	NC	BB	NC	BB	BB	NC	NC	NC	BB	NC	NC	NC	BB	NC	BB	BB	BB	BB	BB	NC	NC	BB	BB	BB	BB	BB	BB	NC	BB	NC
A06_042	A06	6358974	Bn-A06-p6358974		AA	NC	BB	BB	BB	AB	AA	AA	BB	BB	NC	NC	NC	NC	NC	NC	BB	NC	BB	BB	NC	NC	NC	BB	NC	NC	NC	BB	NC	BB	BB	BB	BB	BB	NC	NC	BB	BB	BB	BB	BB	BB	NC	BB	NC
A06_043	A06	6458266	Bn-A06-p6458266		AA	NC	BB	BB	BB	AB	AA	AA	BB	BB	NC	NC	NC	NC	NC	NC	BB	NC	BB	BB	NC	NC	NC	BB	NC	NC	NC	BB	NC	BB	BB	BB	BB	BB	NC	NC	BB	BB	BB	BB	BB	BB	NC	BB	NC
A06_044	A06	6520301	Bn-A06-p6520301		AA	NC	BB	BB	BB	AB	AA	AA	BB	BB	NC	NC	NC	NC	NC	NC	BB	NC	BB	BB	NC	NC	NC	BB	NC	NC	NC	BB	NC	BB	BB	BB	BB	BB	NC	NC	BB	BB	BB	BB	BB	BB	NC	BB	NC
A06_045	A06	6692851	Bn-A06-p6692851		AA	NC	BB	BB	BB	AB	AA	AA	BB	BB	NC	NC	NC	NC	NC	NC	BB	NC	BB	BB	NC	NC	NC	BB	NC	NC	NC	BB	NC	BB	BB	BB	BB	BB	NC	NC	BB	BB	BB	BB	BB	BB	NC	BB	NC
A06_046	A06	6955437	Bn-A06-p6955437		AA	NC	BB	BB	BB	AB	AA	AA	BB	BB	NC	NC	NC	NC	NC	NC	BB	NC	BB	BB	NC	NC	NC	BB	NC	NC	NC	BB	NC	BB	BB	BB	BB	BB	NC	NC	BB	BB	BB	BB	BB	BB	NC	BB	NC
A06_047	A06	7023598	Bn-A06-p7023598		AA	NC	BB	BB	BB	AB	AA	AA	BB	BB	NC	NC	NC	NC	NC	NC	BB	NC	BB	BB	NC	NC	NC	BB	NC	NC	NC	BB	NC	BB	BB	BB	BB	BB	NC	NC	BB	BB	BB	BB	BB	BB	NC	BB	NC
A06_048	A06	7023924	Bn-A06-p7023924		AA	NC	BB	BB	BB	AB	AA	AA	BB	BB	NC	NC	NC	NC	NC	NC	BB	NC	BB	BB	NC	NC	NC	BB	NC	NC	NC	BB	NC	BB	BB	BB	BB	BB	NC	NC	BB	BB	BB	BB	BB	BB	NC	BB	NC
A06_049	A06	7437586	Bn-A06-p7437586		AA	NC	BB	BB	BB	AB	AA	AA	BB	BB	NC	NC	NC	NC	NC	NC	BB	NC	BB	BB	NC	NC	NC	BB	NC	NC	NC	BB	NC	BB	BB	BB	BB	BB	NC	NC	BB	BB	BB	BB	BB	BB	NC	BB	NC
A06_050	A06	7657281	Bn-A06-p7657281		AA	NC	BB	BB	BB	AB	AA	AA	BB	BB	NC	NC	NC	NC	NC	NC	BB	NC	BB	BB	NC	NC	NC	BB	NC	NC	NC	BB	NC	BB	BB	BB	BB	BB	NC	NC	BB	BB	BB	BB	BB	BB	NC	BB	NC
A06_051	A06	7658535	Bn-A06-p7658535		AA	NC	BB	BB	BB	AB	AA	AA	BB	BB	NC	NC	NC	NC	NC	NC	BB	NC	BB	BB	NC	NC	NC	BB	NC	NC	NC	BB	NC	BB	BB	BB	BB	BB	NC	NC	BB	BB	BB	BB	BB	BB	NC	BB	NC
A06_052	A06	7927622	Bn-A06-p7927622		AA	NC	BB	BB	BB	AB	AA	AA	BB	BB	NC	NC	NC	NC	NC	NC	BB	NC	BB	BB	NC	NC	NC	BB	NC	NC	NC	BB	NC	BB	BB	BB	BB	BB	NC	NC	BB	BB	BB	BB	BB	BB	NC	BB	NC
A06_053	A06	7931177	Bn-A06-p7931177		AA	NC	BB	BB	BB	AB	AA	AA	BB	BB	NC	NC	NC	NC	NC	NC	BB	NC	BB	BB	NC	NC	NC	BB	NC	NC	NC	BB	NC	BB	BB	BB	BB	BB	NC	NC	BB	BB	BB	BB	BB	BB	NC	BB	NC
A06_054	A06	8080666	Bn-A06-p8080666		AA	NC	BB	BB	BB	AB	AA	AA	BB	BB	NC	NC	NC	NC	NC	NC	BB	NC	BB	BB	NC	NC	NC	BB	NC	NC	NC	BB	NC	BB	BB	BB	BB	BB	NC	NC	BB	BB	BB	BB	BB	BB	NC	BB	NC
A06_055	A06	8199618	Bn-A06-p8199618		AA	NC	BB	BB	BB	AB	AA	AA	BB	BB	NC	NC	NC	NC	NC	NC	BB	NC	BB	BB	NC	NC	NC	BB	NC	NC	NC	BB	NC	BB	BB	BB	BB	BB	NC	NC	BB	BB	BB	BB	BB	BB	NC	BB	NC
A06_056	A06	8263325	Bn-A06-p8263325		AA	NC	BB	BB	BB	AB	AA	AA	BB	BB	NC	NC	NC	NC	NC	NC	BB	NC	BB	BB	NC	NC	NC	BB	NC	NC	NC	BB	NC	BB	BB	BB	BB	BB	NC	NC	BB	BB	BB	BB	BB	BB	NC	BB	NC
A06_057	A06	8277116	Bn-A06-p8277116		AA	NC	BB	BB	BB	AB	AA	AA	BB	BB	NC	NC	NC	NC	NC	NC	BB	NC	BB	BB	NC	NC	NC	BB	NC	NC	NC	BB	NC	BB	BB	BB	BB	BB	NC	NC	BB	BB	BB	BB	BB	BB	NC	BB	NC
A06_058	A06	8426071	Bn-A06-p8426071		AA	NC	BB	BB	BB	AB	AA	AA	BB	BB	NC	NC	NC	NC	NC	NC	BB	NC	BB	BB	NC	NC	NC	BB	NC	NC	NC	BB	NC	BB	BB	BB	BB	BB	NC	NC	BB	BB	BB	BB	BB	BB	NC	BB	NC
A06_059	A06	8601089	Bn-A06-p8601089		AA	NC	BB	BB	BB	AB	AA	AA	BB	BB	NC	NC	NC	NC	NC	NC	BB	NC	BB	BB	NC	NC	NC	BB	NC	NC	NC	BB	NC	BB	BB	BB	BB	BB	NC	NC	BB	BB	BB	BB	BB	BB	NC	BB	NC
A06_060	A06	8634648	Bn-A06-p8634648		AA	NC	BB	BB	BB	AB	AA	AA	BB	BB	NC	NC	NC	NC	NC	NC	BB	NC	BB	BB	NC	NC	NC	BB	NC	NC	NC	BB	NC	BB	BB	BB	BB	BB	NC	NC	BB	BB	BB	BB	BB	BB	NC	BB	NC
A06_061	A06	8697187	Bn-A06-p8697187		AA	NC	BB	BB	BB	AB	AA	AA	BB	BB	NC	NC	NC	NC	NC	NC	BB	NC	BB	BB	NC	NC	NC	BB	NC	NC	NC	BB	NC	BB	BB	BB	BB	BB	NC	NC	BB	BB	BB	BB	BB	BB	NC	BB	NC
A06_062	A06	8697193	Bn-A06-p8697193		AA	NC	BB	BB	BB	AB	AA	AA	BB	BB	NC	NC	NC	NC	NC	NC	BB	NC	BB	BB	NC	NC	NC	BB	NC	NC	NC	BB	NC	BB	BB	BB	BB	BB	NC	NC	BB	BB	BB	BB	BB	BB	NC	BB	NC
A06_063	A06	8766088	Bn-A06-p8766088		AA	NC	BB	BB	BB	AB	AA	AA	BB	BB	NC	NC	NC	NC	NC	NC	BB	NC	BB	BB	NC	NC	NC	BB	NC	NC	NC	BB	NC	BB	BB	BB	BB	BB	NC	NC	BB	BB	BB	BB	BB	BB	NC	BB	NC
A06_064	A06	8811363	Bn-A06-p8811363		AA	NC	BB	BB	BB	AB	AA	AA	BB	BB	NC	NC	NC	NC	NC	NC	BB	NC	BB	BB	NC	NC	NC	BB	NC	NC	NC	BB	NC	BB	BB	BB	BB	BB	NC	NC	BB	BB	BB	BB	BB	BB	NC	BB	NC
A06_065	A06	8833793	Bn-A06-p8833793		AA	NC	BB	BB	BB	AB	AA	AA	BB	BB	NC	NC	NC	NC	NC	NC	BB	NC	BB	BB	NC	NC	NC	BB	NC	NC	NC	BB	NC	BB	BB	BB	BB	BB	NC	NC	BB	BB	BB	BB	BB	BB	NC	BB	NC
A06_066	A06	8834741	Bn-A06-p8834741		AA	NC	BB	BB	BB	AB	AA	AA	BB	BB	NC	NC	NC	NC	NC	NC	BB	NC	BB	BB	NC	NC	NC	BB	NC	NC	NC	BB	NC	BB	BB	BB	BB	BB	NC	NC	BB	BB	BB	BB	BB	BB	NC	BB	NC
A06_067	A06	8871997	Bn-A06-p8871997		AA	NC	BB	BB	BB	AB	AA	AA	BB	BB	NC	NC	NC	NC	NC	NC	BB	NC	BB	BB	NC	NC	NC	BB	NC	NC	NC	BB	NC	BB	BB	BB	BB	BB	NC	NC	BB	BB	BB	BB	BB	BB	NC	BB	NC
A06_068	A06	8987370	Bn-A06-p8987370		AA	NC	BB	BB	BB	AB	AA	AA	BB	BB	NC	NC	NC	NC	NC	NC	BB	NC	BB	BB	NC	NC	NC	BB	NC	NC	NC	BB	NC	BB	BB	BB	BB	BB	NC	NC	BB	BB	BB	BB	BB	BB	NC	BB	NC
A06_069	A06	8988945	Bn-A06-p8988945		AA	NC	BB	BB	BB	AB	AA	AA	BB	BB	NC	NC	NC	NC	NC	NC	BB	NC	BB	BB	NC	NC	NC	BB	NC	NC	NC	BB	NC	BB	BB	BB	BB	BB	NC	NC	BB	BB	BB	BB	BB	BB	NC	BB	NC
A06_070	A06	9010952	Bn-A06-p9010952		AA	NC	BB	BB	BB	AB	AA	AA	BB	BB	NC	NC	NC	NC	NC	NC	BB	NC	BB	BB	NC	NC	NC	BB	NC	NC	NC	BB	NC	BB	BB	BB	BB	BB	NC	NC	BB	BB	BB	BB	BB	BB	NC	BB	NC
A06_071	A06	9132494	Bn-A06-p9132494		AA	NC	BB	BB	BB	AB	AA	AA	BB	BB	NC	NC	NC	NC	NC	NC	BB	NC	BB	BB	NC	NC	NC	BB	NC	NC	NC	BB	NC	BB	BB	BB	BB	BB	NC	NC	BB	BB	BB	BB	BB	BB	NC	BB	NC
A06_072	A06	9384998	Bn-A06-p9384998		AA	NC	BB	BB	BB	AB	AA	AA	BB	BB	NC	NC	NC	NC	NC	NC	BB	NC	BB	BB	NC	NC	NC	BB	NC	NC	NC	BB	NC	BB	BB	BB	BB	BB	NC	NC	BB	BB	BB	BB	BB	BB	NC	BB	NC
A06_073	A06	9593892	Bn-A06-p9593892		AA	NC	BB	BB	BB	AB	AA	AA	BB	BB	NC	NC	NC	NC	NC	NC	BB	NC	BB	BB	NC	NC	NC	BB	NC	NC	NC	BB	NC	BB	BB	BB	BB	BB	NC	NC	BB	BB	BB	BB	BB	BB	NC	BB	NC
A06_074	A06	10238741	Bn-A06-p10238741		AA	NC	BB	BB	BB	AB	AA	AA	BB	BB	NC	NC	NC	NC	NC	NC	BB	NC	BB	BB	NC	NC	NC	BB	NC	NC	NC	BB	NC	BB	BB	BB	BB	BB	NC	NC	BB	BB	BB	BB	BB	BB	NC	BB	NC
A06_075	A06	10240329	Bn-A06-p10240329		AA	NC	BB	BB	BB	AB	AA	AA	BB	BB	NC	NC	NC	NC	NC	NC	BB	NC	BB	BB	NC	NC	NC	BB	NC	NC	NC	BB	NC	BB	BB	BB	BB	BB	NC	NC	BB	BB	BB	BB	BB	BB	NC	BB	NC
A06_076	A06	10300664	Bn-A06-p10300664		AA	NC	BB	BB	BB	AB	AA	AA	BB	BB	NC	NC	NC	NC	NC	NC	BB	NC	BB	BB	NC	NC	NC	BB	NC	NC	NC	BB	NC	BB	BB	BB	BB	BB	NC	NC	BB	BB	BB	BB	BB	BB	NC	BB	NC
A06_077	A06	10578969	Bn-A06-p10578969		AA	NC	BB	BB	BB	AB	AA	AA	BB	BB	NC	NC	NC	NC	NC	NC	BB	NC	BB	BB	NC	NC	NC	BB	NC	NC	NC	BB	NC	BB	BB	BB	BB	BB	NC	NC	BB	BB	BB	BB	BB	BB	NC	BB	NC
A06_078	A06	11165324	Bn-A06-p11165324		AA	NC	BB	BB	BB	AB	AA	AA	BB	BB	NC	NC	NC	NC	NC	NC	BB	NC	BB	BB	NC	NC	NC	BB	NC	NC	NC	BB	NC	BB	BB	BB	BB	BB	NC	NC	BB	BB	BB	BB	BB	BB	NC	BB	NC
A06_079	A06	11165375	Bn-A06-p11165375		AA	NC	BB	BB	BB	AB	AA	AA	BB	BB	NC	NC	NC	NC	NC	NC	BB	NC	BB	BB	NC	NC	NC	BB	NC	NC	NC	BB	NC	BB	BB	BB	BB	BB	NC	NC	BB	BB	BB	BB	BB	BB	NC	BB	NC
A06_080	A06	11344945	Bn-A06-p11344945		AA	NC	BB	BB	BB	AB	AA	AA	BB	BB	NC	NC	NC	NC	NC	NC	BB	NC	BB	BB	NC	NC	NC	BB	NC	NC	NC	BB	NC	BB	BB	BB	BB	BB	NC	NC	BB	BB	BB	BB	BB	BB	NC	BB	NC
A06_081	A06	11356047	Bn-A06-p11356047		AA	NC	BB	BB	BB	AB	AA	AA	BB	BB	NC	NC	NC	NC	NC	NC	BB	NC	BB	BB	NC	NC	NC	BB	NC	NC	NC	BB	NC	BB	BB	BB	BB	BB	NC	NC	BB	BB	BB	BB	BB	BB	NC	BB	NC
A06_082	A06	11356414	Bn-A06-p11356414		AA	NC	BB	BB	BB	AB	AA	AA	BB	BB	NC	NC	NC	NC	NC	NC	BB	NC	BB	BB	NC	NC	NC	BB	NC	NC	NC	BB	NC	BB	BB	BB	BB	BB	NC	NC	BB	BB	BB	BB	BB	BB	NC	BB	NC
A06_083	A06	11356524	Bn-A06-p11356524		AA	NC	BB	BB	BB	AB	AA	AA	BB	BB	NC	NC	NC	NC	NC	NC	BB	NC	BB	BB	NC	NC	NC	BB	NC	NC	NC	BB	NC	BB	BB	BB	BB	BB	NC	NC	BB	BB	BB	BB	BB	BB	NC	BB	NC
A06_084	A06	13958812	Bn-A06-p13958812		AA	NC	BB	BB	BB	AB	AA	AA	BB	BB	NC	NC	NC	NC	NC	NC	BB	NC	BB	BB	NC	NC	NC	BB	NC	NC	NC	BB	NC	BB	BB	BB	BB	BB	NC	NC	BB	BB	BB	BB	BB	BB	NC	BB	NC
A06_085	A06	13913895	Bn-A06-p13913895		AA	NC	BB	BB	NC	AB	AA	AA	BB	BB	NC	NC	NC	NC	NC	NC	BB	NC	NC	BB	NC	NC	NC	BB	NC	NC	NC	BB	NC	BB	BB	BB	BB	BB	NC	NC	BB	BB	BB	BB	BB	BB	NC	BB	NC
A06_086	A06	13872191	Bn-A06-p13872191		AA	NC	BB	BB	BB	AB	AA	AA	BB	BB	NC	NC	NC	NC	NC	NC	BB	NC	BB	BB	NC	NC	NC	BB	NC	NC	NC	BB	NC	BB	BB	BB	BB	BB	NC	NC	BB	BB	BB	BB	BB	BB	NC	BB	NC
A06_087	A06	13825200	Bn-A06-p13825200		AA	NC	BB	BB	BB	AB	AA	AA	BB	BB	NC	NC	NC	NC	NC	NC	BB	NC	BB	BB	NC	NC	NC	BB	NC	NC	NC	BB	NC	BB	BB	BB	BB	BB	NC	NC	BB	BB	BB	BB	BB	BB	NC	BB	NC
A06_088	A06	12363034	Bn-A06-p12363034		AA	NC	BB	BB	BB	AB	AA	AA	BB	BB	NC	NC	NC	NC	NC	NC	BB	NC	BB	BB	NC	NC	NC	BB	NC	NC	NC	BB	NC	BB	BB	BB	BB	BB	NC	NC	BB	BB	BB	BB	BB	BB	NC	BB	NC
A06_089	A06	12362853	Bn-A06-p12362853		AA	NC	BB	BB	BB	AB	AA	AA	BB	BB	NC	NC	NC	NC	NC	NC	BB	NC	BB	BB	NC	NC	NC	BB	NC	NC	NC	BB	NC	BB	BB	BB	BB	BB	NC	NC	BB	BB	BB	BB	BB	BB	NC	BB	NC
A06_090	A06	12358748	Bn-A06-p12358748		AA	NC	BB	BB	BB	AB	AA	AA	BB	BB	NC	NC	NC	NC	NC	NC	BB	NC	BB	BB	NC	NC	NC	BB	NC	NC	NC	BB	NC	BB	BB	BB	BB	BB	NC	NC	BB	BB	BB	BB	BB	BB	NC	BB	NC
A06_091	A06	12356277	Bn-A06-p12356277		AA	NC	BB	BB	BB	AB	AA	AA	BB	BB	NC	NC	NC	NC	NC	NC	BB	NC	BB	BB	NC	NC	NC	BB	NC	NC	NC	BB	NC	BB	BB	BB	BB	BB	NC	NC	BB	BB	BB	BB	BB	BB	NC	BB	NC
A06_092	A06	12355762	Bn-A06-p12355762		AA	NC	BB	BB	BB	AB	AA	AA	BB	BB	NC	NC	NC	NC	NC	NC	BB	NC	BB	BB	NC	NC	NC	BB	NC	NC	NC	BB	NC	BB	BB	BB	BB	BB	NC	NC	BB	BB	BB	BB	BB	BB	NC	BB	NC
A06_093	A06	12355438	Bn-A06-p12355438		AA	NC	BB	BB	BB	AB	AA	AA	BB	BB	NC	NC	NC	NC	NC	NC	BB	NC	BB	BB	NC	NC	NC	BB	NC	NC	NC	BB	NC	BB	BB	BB	BB	BB	NC	NC	BB	BB	BB	BB	BB	BB	NC	BB	NC
A06_094	A06	12354582	Bn-A06-p12354582		AA	NC	BB	BB	BB	AB	AA	AA	BB	BB	NC	NC	NC	NC	NC	NC	BB	NC	BB	BB	NC	NC	NC	BB	NC	NC	NC	BB	NC	BB	BB	BB	BB	BB	NC	NC	BB	BB	BB	BB	BB	BB	NC	BB	NC
A06_095	A06	12354309	Bn-A06-p12354309		AA	NC	BB	BB	BB	AB	AA	AA	BB	BB	NC	NC	NC	NC	NC	NC	BB	NC	BB	BB	NC	NC	NC	BB	NC	NC	NC	BB	NC	BB	BB	BB	BB	BB	NC	NC	BB	BB	BB	BB	BB	BB	NC	BB	NC
A06_096	A06	12348915	Bn-A06-p12348915		AA	NC	BB	BB	BB	AB	AA	AA	BB	BB	NC	NC	NC	NC	NC	NC	BB	NC	BB	BB	NC	NC	NC	BB	NC	NC	NC	BB	NC	BB	BB	BB	BB	BB	NC	NC	BB	BB	BB	BB	BB	BB	NC	BB	NC
A06_097	A06	12876501	Bn-A06-p12876501		AA	NC	BB	BB	BB	AB	AA	AA	BB	BB	NC	NC	NC	NC	NC	NC	BB	NC	BB	BB	NC	NC	NC	BB	NC	NC	NC	BB	NC	BB	BB	BB	BB	BB	NC	NC	BB	BB	BB	BB	BB	BB	NC	BB	NC
A06_098	A06	12880298	Bn-A06-p12880298		AA	NC	BB	BB	BB	AB	AA	AA	BB	BB	NC	NC	NC	NC	NC	NC	BB	NC	BB	BB	NC	NC	NC	BB	NC	NC	NC	BB	NC	BB	BB	BB	BB	BB	NC	NC	BB	BB	BB	BB	BB	BB	NC	BB	NC
A06_099	A06	12896905	Bn-A06-p12896905		AA	NC	BB	BB	BB	AB	AA	AA	BB	BB	NC	NC	NC	NC	NC	NC	BB	NC	BB	BB	NC	NC	NC	BB	NC	NC	NC	BB	NC	BB	BB	BB	BB	BB	NC	NC	BB	BB	BB	BB	BB	BB	NC	BB	NC
A06_100			Bn-Scaffold000100-p788723		AA	NC	BB	BB	BB	AB	AA	AA	BB	BB	NC	NC	NC	NC	NC	NC	BB	NC	BB	BB	NC	NC	NC	BB	NC	NC	NC	BB	NC	BB	BB	BB	BB	BB	NC	NC	BB	BB	BB	BB	BB	BB	NC	BB	NC
A06_101			Bn-Scaffold000100-p852432		AA	NC	BB	BB	BB	AB	AA	AA	BB	BB	NC	NC	NC	NC	NC	NC	BB	NC	BB	BB	NC	NC	NC	BB	NC	NC	NC	BB	NC	BB	BB	BB	BB	BB	NC	NC	BB	BB	BB	BB	BB	BB	NC	BB	NC
A06_102	A06	13732668	Bn-A06-p13732668		AA	NC	BB	BB	NC	AB	AA	AA	BB	BB	NC	NC	NC	NC	NC	NC	BB	NC	BB	BB	NC	NC	NC	BB	NC	NC	NC	BB	NC	BB	BB	BB	BB	BB	NC	NC	BB	BB	BB	BB	BB	BB	NC	BB	NC
A06_103	A06	13159551	Bn-A06-p13159551		AA	NC	BB	BB	BB	AB	AA	AA	BB	BB	NC	NC	NC	NC	NC	NC	BB	NC	BB	BB	NC	NC	NC	BB	NC	NC	NC	BB	NC	BB	BB	BB	BB	BB	NC	NC	BB	BB	BB	BB	BB	BB	NC	BB	NC
A06_104			Bn-Scaffold000100-p67842		AA	NC	BB	BB	BB	AB	AA	AA	BB	BB	NC	NC	NC	NC	NC	NC	BB	NC	BB	BB	NC	NC	NC	BB	NC	NC	NC	BB	NC	BB	BB	BB	BB	BB	NC	NC	BB	BB	BB	BB	BB	BB	NC	BB	NC
A06_105			Bn-Scaffold000100-p68111		AA	NC	BB	BB	BB	AB	AA	AA	BB	BB	NC	NC	NC	NC	NC	NC	BB	NC	BB	BB	NC	NC	NC	BB	NC	NC	NC	BB	NC	BB	BB	BB	BB	BB	NC	NC	BB	BB	BB	BB	BB	BB	NC	BB	NC
A06_106			Bn-Scaffold000100-p171473		AA	NC	BB	BB	BB	AB	AA	AA	BB	BB	NC	NC	NC	NC	NC	NC	BB	NC	BB	BB	NC	NC	NC	BB	NC	NC	NC	BB	NC	BB	BB	BB	BB	BB	NC	NC	BB	BB	BB	BB	BB	BB	NC	BB	NC
A06_107			Bn-Scaffold000100-p193484		AA	NC	BB	BB	BB	AB	AA	AA	BB	BB	NC	NC	NC	NC	NC	NC	BB	NC	BB	BB	NC	NC	NC	BB	NC	NC	NC	BB	NC	BB	BB	BB	BB	BB	NC	NC	BB	BB	BB	BB	BB	BB	NC	BB	NC
A06_108			Bn-Scaffold000100-p484360		AA	NC	BB	BB	BB	AB	AA	AA	BB	BB	NC	NC	NC	NC	NC	NC	BB	NC	BB	BB	NC	NC	NC	BB	NC	NC	NC	BB	NC	BB	BB	BB	BB	BB	NC	NC	BB	BB	BB	BB	BB	BB	NC	BB	NC
A06_109	A06	13009409	Bn-A06-p13009409		AA	NC	BB	BB	BB	AA	AA	AA	BB	BB	NC	NC	NC	NC	NC	NC	BB	NC	BB	BB	NC	NC	NC	BB	NC	NC	NC	BB	NC	BB	BB	BB	BB	BB	NC	NC	BB	BB	BB	BB	BB	BB	NC	BB	NC
A06_110	A06	13007607	Bn-A06-p13007607		AA	NC	BB	BB	BB	AB	AA	AA	BB	BB	NC	NC	NC	NC	NC	NC	BB	NC	BB	BB	NC	NC	NC	BB	NC	NC	NC	BB	NC	BB	BB	BB	BB	BB	NC	NC	BB	BB	BB	BB	BB	BB	NC	BB	NC
A06_111	A06	12995133	Bn-A06-p12995133		AA	NC	BB	BB	BB	AB	AA	AA	BB	BB	NC	NC	NC	NC	NC	NC	NC	NC	BB	BB	NC	NC	NC	BB	NC	NC	NC	BB	NC	BB	BB	BB	BB	BB	NC	NC	BB	BB	BB	BB	BB	BB	NC	BB	NC
A06_112	A06	12846574	Bn-A06-p12846574		AA	NC	BB	BB	BB	AB	AA	AA	BB	BB	NC	NC	NC	NC	NC	NC	BB	NC	BB	BB	NC	NC	NC	BB	NC	NC	NC	BB	NC	BB	BB	BB	BB	BB	NC	NC	BB	BB	BB	BB	BB	BB	NC	BB	NC
A06_113	A06	12843916	Bn-A06-p12843916		AA	NC	BB	BB	BB	AB	AA	AA	BB	BB	NC	NC	NC	NC	NC	NC	BB	NC	BB	BB	NC	NC	NC	BB	NC	NC	NC	BB	NC	BB	BB	BB	BB	BB	NC	NC	BB	BB	BB	BB	BB	BB	NC	BB	NC
A06_114	A06	12775665	Bn-A06-p12775665		AA	NC	BB	BB	BB	AB	AA	AA	BB	BB	NC	NC	NC	NC	NC	NC	BB	NC	BB	BB	NC	NC	NC	BB	NC	NC	NC	BB	NC	BB	BB	BB	BB	BB	NC	NC	BB	BB	BB	BB	BB	BB	NC	BB	NC
A06_115	A06	12775616	Bn-A06-p12775616		AA	NC	BB	BB	BB	AB	AA	AA	BB	BB	NC	NC	NC	NC	NC	NC	BB	NC	BB	BB	NC	NC	NC	BB	NC	NC	NC	BB	NC	BB	BB	BB	BB	BB	NC	NC	BB	BB	BB	BB	BB	BB	NC	BB	NC
A06_116	A06	12775306	Bn-A06-p12775306		AA	NC	BB	BB	BB	AB	AA	AA	BB	BB	NC	NC	NC	NC	NC	NC	BB	NC	BB	BB	NC	NC	NC	BB	NC	NC	NC	BB	NC	BB	BB	BB	BB	BB	NC	NC	BB	BB	BB	BB	BB	BB	NC	BB	NC
A06_117	A06	12748821	Bn-A06-p12748821		AA	NC	BB	BB	BB	AB	AA	AA	BB	BB	NC	NC	NC	NC	NC	NC	BB	NC	BB	BB	NC	NC	NC	BB	NC	NC	NC	BB	NC	BB	BB	BB	BB	BB	NC	NC	BB	BB	BB	BB	BB	BB	NC	BB	NC
A06_118	A06	12645785	Bn-A06-p12645785		AA	NC	BB	BB	BB	AB	AA	AA	BB	BB	NC	NC	NC	NC	NC	NC	BB	NC	BB	BB	NC	NC	NC	BB	NC	NC	NC	BB	NC	BB	BB	BB	BB	BB	NC	NC	BB	BB	BB	BB	BB	BB	NC	BB	NC
A06_119	A06	12641317	Bn-A06-p12641317		AA	NC	BB	BB	BB	AB	AA	AA	BB	BB	NC	NC	NC	NC	NC	NC	BB	NC	BB	BB	NC	NC	NC	BB	NC	NC	NC	BB	NC	BB	BB	BB	BB	BB	NC	NC	BB	BB	BB	BB	BB	BB	NC	BB	NC
A06_120	A06	12634097	Bn-A06-p12634097		AA	NC	BB	BB	BB	AB	AA	AA	BB	BB	NC	NC	NC	NC	NC	NC	BB	NC	BB	BB	NC	NC	NC	BB	NC	NC	NC	BB	NC	BB	BB	BB	BB	BB	NC	NC	BB	BB	BB	BB	BB	BB	NC	BB	NC
A06_121	A06	12634012	Bn-A06-p12634012		AA	NC	BB	BB	BB	AB	AA	AA	BB	BB	NC	NC	NC	NC	NC	NC	BB	NC	BB	BB	NC	NC	NC	BB	NC	NC	NC	BB	NC	BB	BB	BB	BB	BB	NC	NC	BB	BB	BB	BB	BB	BB	NC	BB	NC
A06_122	A06	12451649	Bn-A06-p12451649		AA	NC	BB	BB	BB	AB	AA	AA	BB	BB	NC	NC	NC	NC	NC	NC	BB	NC	BB	BB	NC	NC	NC	BB	NC	NC	NC	BB	NC	BB	BB	BB	BB	BB	NC	NC	BB	BB	BB	BB	BB	BB	NC	BB	NC
A06_123	A06	12436092	Bn-A06-p12436092		AA	NC	BB	BB	NC	AB	AA	AA	BB	BB	NC	NC	NC	NC	NC	NC	BB	NC	BB	BB	NC	NC	NC	BB	NC	NC	NC	BB	NC	BB	BB	BB	BB	BB	NC	NC	BB	BB	BB	BB	BB	BB	NC	BB	NC
A06_124	A06	12404570	Bn-A06-p12404570		AA	NC	BB	BB	BB	AB	AA	AA	BB	BB	NC	NC	NC	NC	NC	NC	BB	NC	BB	BB	NC	NC	NC	BB	NC	NC	NC	BB	NC	BB	BB	BB	BB	BB	NC	NC	BB	BB	BB	BB	BB	BB	NC	BB	NC
A06_125	A06	12404563	Bn-A06-p12404563		AA	NC	BB	BB	BB	AB	AA	AA	BB	BB	NC	NC	NC	NC	NC	NC	BB	NC	BB	BB	NC	NC	NC	BB	NC	NC	NC	BB	NC	BB	BB	BB	BB	BB	NC	NC	BB	BB	BB	BB	BB	BB	NC	BB	NC
A06_126	A06	12376674	Bn-A06-p12376674		AA	NC	BB	BB	BB	AB	AA	AA	BB	BB	NC	NC	NC	NC	NC	NC	NC	NC	BB	BB	NC	NC	NC	BB	NC	NC	NC	BB	NC	BB	BB	BB	BB	BB	NC	NC	BB	BB	BB	BB	BB	BB	NC	BB	NC
A06_127	A06	12205865	Bn-A06-p12205865		AA	NC	BB	BB	BB	AB	AA	AA	BB	BB	NC	NC	NC	NC	NC	NC	BB	NC	BB	BB	NC	NC	NC	BB	NC	NC	NC	BB	NC	BB	BB	BB	BB	BB	NC	NC	BB	BB	BB	BB	BB	BB	NC	BB	NC
A06_128	A06	12135104	Bn-A06-p12135104		AA	NC	BB	BB	BB	AB	AA	AA	BB	BB	NC	NC	NC	NC	NC	NC	BB	NC	BB	BB	NC	NC	NC	BB	NC	NC	NC	BB	NC	BB	BB	BB	BB	BB	NC	NC	BB	BB	BB	BB	BB	BB	NC	BB	NC
A06_129	A06	12093192	Bn-A06-p12093192		AA	NC	BB	BB	BB	AB	AA	AA	BB	BB	NC	NC	NC	NC	NC	NC	BB	NC	BB	BB	NC	NC	NC	BB	NC	NC	NC	BB	NC	BB	BB	BB	BB	BB	NC	NC	BB	BB	BB	BB	BB	BB	NC	BB	NC
A06_130	A06	12030020	Bn-A06-p12030020		AA	NC	BB	BB	BB	AB	AA	AA	BB	BB	NC	NC	NC	NC	NC	NC	BB	NC	BB	BB	NC	NC	NC	BB	NC	NC	NC	BB	NC	BB	BB	BB	BB	BB	NC	NC	BB	BB	BB	BB	BB	BB	NC	BB	NC
A06_131	A06	11848553	Bn-A06-p11848553		AA	NC	BB	BB	BB	AB	AA	AA	BB	BB	NC	NC	NC	NC	NC	NC	BB	NC	BB	BB	NC	NC	NC	BB	NC	NC	NC	BB	NC	BB	BB	BB	BB	BB	NC	NC	BB	BB	BB	BB	BB	BB	NC	BB	NC
A06_132	A06	11840908	Bn-A06-p11840908		AA	NC	BB	BB	BB	AB	AA	AA	BB	BB	NC	NC	NC	NC	NC	NC	BB	NC	BB	BB	NC	NC	NC	BB	NC	NC	NC	BB	NC	BB	BB	BB	BB	BB	NC	NC	BB	BB	BB	BB	BB	BB	NC	BB	NC
A06_133	A06	18807305	Bn-A06-p18807305		AA	NC	BB	BB	BB	AB	AA	AA	BB	BB	NC	NC	NC	NC	NC	NC	BB	NC	BB	BB	NC	NC	NC	BB	NC	NC	NC	BB	NC	BB	BB	BB	BB	BB	NC	NC	BB	BB	BB	BB	BB	BB	NC	BB	NC
A06_134	A06	19130048	Bn-A06-p19130048		AA	NC	BB	BB	BB	AB	AA	AA	BB	BB	NC	NC	NC	NC	NC	NC	BB	NC	BB	BB	NC	NC	NC	BB	NC	NC	NC	BB	NC	BB	BB	BB	BB	BB	NC	NC	BB	BB	BB	BB	BB	BB	NC	BB	NC
A06_135	A06	19153385	Bn-A06-p19153385		AA	NC	BB	BB	BB	AB	AA	AA	BB	BB	NC	NC	NC	NC	NC	NC	BB	NC	BB	BB	NC	NC	NC	BB	NC	NC	NC	BB	NC	BB	BB	BB	BB	BB	NC	NC	BB	BB	BB	BB	BB	BB	NC	BB	NC
A06_136	A06	19333117	Bn-A06-p19333117		AA	NC	BB	BB	BB	AB	AA	AA	BB	BB	NC	NC	NC	NC	NC	NC	BB	NC	BB	BB	NC	NC	NC	BB	NC	NC	NC	BB	NC	BB	BB	BB	BB	BB	NC	NC	BB	BB	BB	BB	BB	BB	NC	BB	NC
A06_137	A06	19333349	Bn-A06-p19333349		AA	NC	BB	BB	BB	AB	AA	AA	BB	BB	NC	NC	NC	NC	NC	NC	BB	NC	BB	BB	NC	NC	NC	BB	NC	NC	NC	BB	NC	BB	BB	BB	BB	BB	NC	NC	BB	BB	BB	BB	BB	BB	NC	BB	NC
A06_138	A06	19635380	Bn-A06-p19635380		AA	NC	BB	BB	BB	AB	AA	AA	BB	BB	NC	NC	NC	NC	NC	NC	BB	NC	BB	BB	NC	NC	NC	BB	NC	NC	NC	BB	NC	BB	BB	BB	BB	BB	NC	NC	BB	BB	BB	BB	BB	BB	NC	BB	NC
A06_139	A06	19656363	Bn-A06-p19656363		AA	NC	BB	BB	BB	AB	AA	AA	BB	BB	NC	NC	NC	NC	NC	NC	BB	NC	BB	BB	NC	NC	NC	BB	NC	NC	NC	BB	NC	BB	BB	BB	BB	BB	NC	NC	BB	BB	BB	BB	BB	BB	NC	BB	NC
A06_140	A06	19658177	Bn-A06-p19658177		AA	NC	BB	BB	BB	AB	AA	AA	BB	BB	NC	NC	NC	NC	NC	NC	BB	NC	BB	BB	NC	NC	NC	BB	NC	NC	NC	BB	NC	BB	BB	BB	BB	BB	NC	NC	BB	BB	BB	BB	BB	BB	NC	BB	NC
A06_141	A06	14179943	Bn-A06-p14179943		AA	NC	BB	BB	BB	AB	AA	AA	BB	BB	NC	NC	NC	NC	NC	NC	BB	NC	BB	BB	NC	NC	NC	BB	NC	NC	NC	BB	NC	BB	BB	BB	BB	BB	NC	NC	BB	BB	BB	BB	BB	BB	NC	BB	NC
A06_142	A06	14207547	Bn-A06-p14207547		AA	NC	BB	BB	BB	AB	AA	AA	BB	BB	NC	NC	NC	NC	NC	NC	BB	NC	BB	BB	NC	NC	NC	BB	NC	NC	NC	BB	NC	BB	BB	BB	BB	BB	NC	NC	BB	BB	BB	BB	BB	BB	NC	BB	NC
A06_143	A06	14212186	Bn-A06-p14212186		AA	NC	BB	BB	BB	AB	AA	AA	BB	BB	NC	NC	NC	NC	NC	NC	BB	NC	BB	BB	NC	NC	NC	BB	NC	NC	NC	BB	NC	BB	BB	BB	BB	BB	NC	NC	BB	BB	BB	BB	BB	BB	NC	BB	NC
A06_144	A06	14214930	Bn-A06-p14214930		AA	NC	BB	BB	BB	AB	AA	AA	BB	BB	NC	NC	NC	NC	NC	NC	BB	NC	BB	BB	NC	NC	NC	BB	NC	NC	NC	BB	NC	BB	BB	BB	BB	BB	NC	NC	BB	BB	BB	BB	BB	BB	NC	BB	NC
A06_145	A06	14241294	Bn-A06-p14241294		AA	NC	BB	BB	BB	AB	AA	AA	BB	BB	NC	NC	NC	NC	NC	NC	BB	NC	BB	BB	NC	NC	NC	BB	NC	NC	NC	BB	NC	BB	BB	BB	BB	BB	NC	NC	BB	BB	BB	BB	BB	BB	NC	BB	NC
A06_146	A06	14594965	Bn-A06-p14594965		AA	NC	BB	BB	BB	AB	AA	AA	BB	BB	NC	NC	NC	NC	NC	NC	BB	NC	BB	BB	NC	NC	NC	BB	NC	NC	NC	BB	NC	BB	BB	BB	BB	BB	NC	NC	BB	BB	BB	BB	BB	BB	NC	BB	NC
A06_147	A06	15059166	Bn-A06-p15059166		AA	NC	BB	BB	BB	AB	AA	AA	BB	BB	NC	NC	NC	NC	NC	NC	BB	NC	BB	BB	NC	NC	NC	BB	NC	NC	NC	BB	NC	BB	BB	BB	BB	BB	NC	NC	BB	BB	BB	BB	BB	BB	NC	BB	NC
A06_148	A06	15101156	Bn-A06-p15101156		AA	NC	BB	BB	NC	AB	AA	AA	BB	BB	NC	NC	NC	NC	NC	NC	BB	NC	BB	BB	NC	NC	NC	BB	NC	NC	NC	BB	NC	BB	BB	BB	BB	BB	NC	NC	BB	BB	BB	BB	BB	BB	NC	BB	NC
A06_149	A06	15294160	Bn-A06-p15294160		AA	NC	BB	BB	NC	AB	AA	AA	BB	BB	NC	NC	NC	NC	NC	NC	BB	NC	BB	BB	NC	NC	NC	BB	NC	NC	NC	BB	NC	BB	BB	BB	BB	BB	NC	NC	BB	BB	BB	BB	BB	BB	NC	BB	NC
A06_150	A06	15339222	Bn-A06-p15339222		AA	NC	BB	BB	BB	AB	AA	AA	BB	BB	NC	NC	NC	NC	NC	NC	BB	NC	BB	BB	NC	NC	NC	BB	NC	NC	NC	BB	NC	BB	BB	BB	BB	BB	NC	NC	BB	BB	BB	BB	BB	BB	NC	BB	NC
A06_151	A06	15421020	Bn-A06-p15421020		AA	NC	BB	BB	BB	AB	AA	AA	BB	BB	NC	NC	NC	NC	NC	NC	BB	NC	BB	BB	NC	NC	NC	BB	NC	NC	NC	BB	NC	BB	BB	BB	BB	BB	NC	NC	BB	BB	BB	BB	BB	BB	NC	BB	NC
A06_152	A06	15434445	Bn-A06-p15434445		AA	NC	BB	BB	BB	AB	AA	AA	BB	BB	NC	NC	NC	NC	NC	NC	BB	NC	BB	BB	NC	NC	NC	BB	NC	NC	NC	BB	NC	BB	BB	BB	BB	BB	NC	NC	BB	BB	BB	BB	BB	BB	NC	BB	NC
A06_153	A06	15489475	Bn-A06-p15489475		AA	NC	BB	BB	BB	AB	AA	AA	BB	BB	NC	NC	NC	NC	NC	NC	BB	NC	BB	BB	NC	NC	NC	BB	NC	NC	NC	BB	NC	BB	BB	BB	BB	BB	NC	NC	BB	BB	BB	BB	BB	BB	NC	BB	NC
A06_154	A06	15515345	Bn-A06-p15515345		AA	NC	BB	BB	BB	AB	AA	AA	BB	BB	NC	NC	NC	NC	NC	NC	BB	NC	BB	BB	NC	NC	NC	BB	NC	NC	NC	BB	NC	BB	BB	BB	BB	BB	NC	NC	BB	BB	BB	BB	BB	BB	NC	BB	NC
A06_155	A06	15632434	Bn-A06-p15632434		AA	NC	BB	BB	BB	AB	AA	AA	BB	BB	NC	NC	NC	NC	NC	NC	BB	NC	BB	BB	NC	NC	NC	BB	NC	NC	NC	BB	NC	BB	BB	BB	BB	BB	NC	NC	BB	BB	BB	BB	BB	BB	NC	BB	NC
A06_156	A06	15662331	Bn-A06-p15662331		AA	NC	BB	BB	BB	AB	AA	AA	BB	BB	NC	NC	NC	NC	NC	NC	BB	NC	BB	BB	NC	NC	NC	BB	NC	NC	NC	BB	NC	BB	BB	BB	BB	BB	NC	NC	BB	BB	BB	BB	BB	BB	NC	BB	NC
A06_157	A06	15701094	Bn-A06-p15701094		AA	NC	BB	BB	BB	AB	AA	AA	BB	BB	NC	NC	NC	NC	NC	NC	BB	NC	BB	BB	NC	NC	NC	BB	NC	NC	NC	BB	NC	BB	BB	BB	BB	BB	NC	NC	BB	BB	BB	BB	BB	BB	NC	BB	NC
A06_158	A06	15703535	Bn-A06-p15703535		AA	NC	BB	BB	BB	AB	AA	AA	BB	BB	NC	NC	NC	NC	NC	NC	BB	NC	BB	BB	NC	NC	NC	BB	NC	NC	NC	BB	NC	BB	BB	BB	BB	BB	NC	NC	BB	BB	BB	BB	BB	BB	NC	BB	NC
A06_159	A06	15775625	Bn-A06-p15775625		AA	NC	BB	BB	BB	AB	AA	AA	BB	BB	NC	NC	NC	NC	NC	NC	BB	NC	BB	BB	NC	NC	NC	BB	NC	NC	NC	BB	NC	BB	BB	BB	BB	BB	NC	NC	BB	BB	BB	BB	BB	BB	NC	BB	NC
A06_160	A06	15967529	Bn-A06-p15967529		AA	NC	BB	BB	BB	AB	AA	AA	BB	BB	NC	NC	NC	NC	NC	NC	BB	NC	BB	BB	NC	NC	NC	BB	NC	NC	NC	BB	NC	BB	BB	BB	BB	BB	NC	NC	BB	BB	BB	BB	BB	BB	NC	BB	NC
A06_161	A06	16014870	Bn-A06-p16014870		AA	NC	BB	BB	BB	AB	AA	AA	BB	BB	NC	NC	NC	NC	NC	NC	BB	NC	BB	BB	NC	NC	NC	BB	NC	NC	NC	BB	NC	BB	BB	BB	BB	BB	NC	NC	BB	BB	BB	BB	BB	BB	NC	BB	NC
A06_162	A06	16015727	Bn-A06-p16015727		AA	NC	BB	BB	BB	AB	AA	AA	BB	BB	NC	NC	NC	NC	NC	NC	BB	NC	BB	BB	NC	NC	NC	BB	NC	NC	NC	BB	NC	BB	BB	BB	BB	BB	NC	NC	BB	BB	BB	BB	BB	BB	NC	BB	NC
A06_163	A06	16071214	Bn-A06-p16071214		AA	NC	BB	BB	BB	AB	AA	AA	BB	BB	NC	NC	NC	NC	NC	NC	BB	NC	BB	BB	NC	NC	NC	BB	NC	NC	NC	BB	NC	BB	BB	BB	BB	BB	NC	NC	BB	BB	BB	BB	BB	BB	NC	BB	NC
A06_164	A06	16188512	Bn-A06-p16188512		AA	NC	BB	BB	BB	AB	AA	AA	BB	BB	NC	NC	NC	NC	NC	NC	BB	NC	BB	BB	NC	NC	NC	BB	NC	NC	NC	BB	NC	BB	BB	BB	BB	BB	NC	NC	BB	BB	BB	BB	BB	BB	NC	BB	NC
A06_165	A06	16303805	Bn-A06-p16303805		AA	NC	BB	BB	BB	AB	AA	AA	BB	BB	NC	NC	NC	NC	NC	NC	BB	NC	BB	BB	NC	NC	NC	BB	NC	NC	NC	BB	NC	BB	BB	BB	BB	BB	NC	NC	BB	BB	BB	BB	BB	BB	NC	BB	NC
A06_166	A06	16303860	Bn-A06-p16303860		AA	NC	BB	BB	BB	AB	AA	AA	BB	BB	NC	NC	NC	NC	NC	NC	BB	NC	BB	BB	NC	NC	NC	BB	NC	NC	NC	BB	NC	BB	BB	BB	BB	BB	NC	NC	BB	BB	BB	BB	BB	BB	NC	BB	NC
A06_167	A06	16362555	Bn-A06-p16362555		AA	NC	BB	BB	BB	AB	AA	AA	BB	BB	NC	NC	NC	NC	NC	NC	BB	NC	BB	BB	NC	NC	NC	BB	NC	NC	NC	BB	NC	BB	BB	BB	BB	BB	NC	NC	BB	BB	BB	BB	BB	BB	NC	BB	NC
A06_168	A06	16386992	Bn-A06-p16386992		AA	NC	BB	BB	BB	AB	AA	AA	BB	BB	NC	NC	NC	NC	NC	NC	BB	NC	BB	BB	NC	NC	NC	BB	NC	NC	NC	BB	NC	BB	BB	BB	BB	BB	NC	NC	BB	BB	BB	BB	BB	BB	NC	BB	NC
A06_169	A06	16588120	Bn-A06-p16588120		AA	NC	BB	BB	BB	AB	AA	AA	BB	BB	NC	NC	NC	NC	NC	NC	BB	NC	BB	BB	NC	NC	NC	BB	NC	NC	NC	BB	NC	BB	BB	BB	BB	BB	NC	NC	BB	BB	BB	BB	BB	BB	NC	BB	NC
A06_170	A06	16993923	Bn-A06-p16993923		AA	NC	BB	BB	BB	AB	AA	AA	BB	BB	NC	NC	NC	NC	NC	NC	BB	NC	BB	BB	NC	NC	NC	BB	NC	NC	NC	BB	NC	BB	BB	BB	BB	BB	NC	NC	BB	BB	BB	BB	BB	BB	NC	BB	NC
A06_171	A06	17006799	Bn-A06-p17006799		AA	NC	BB	BB	BB	AB	AA	AA	BB	BB	NC	NC	NC	NC	NC	NC	BB	NC	BB	BB	NC	NC	NC	BB	NC	NC	NC	BB	NC	BB	BB	BB	BB	BB	NC	NC	BB	BB	BB	BB	BB	BB	NC	BB	NC
A06_172	A06	17007775	Bn-A06-p17007775		AA	NC	BB	BB	BB	AB	AA	AA	BB	BB	NC	NC	NC	NC	NC	NC	BB	NC	BB	BB	NC	NC	NC	BB	NC	NC	NC	BB	NC	BB	BB	BB	BB	BB	NC	NC	BB	BB	BB	BB	BB	BB	NC	BB	NC
A06_173	A06	17021956	Bn-A06-p17021956		AA	NC	BB	BB	BB	AB	AA	AA	BB	BB	NC	NC	NC	NC	NC	NC	BB	NC	BB	BB	NC	NC	NC	BB	NC	NC	NC	BB	NC	BB	BB	BB	BB	BB	NC	NC	BB	BB	BB	BB	BB	BB	NC	BB	NC
A06_174	A06	17065808	Bn-A06-p17065808		AA	NC	BB	BB	NC	AB	AA	AA	BB	BB	NC	NC	NC	NC	NC	NC	BB	NC	BB	BB	NC	NC	NC	BB	NC	NC	NC	BB	NC	BB	BB	BB	BB	BB	NC	NC	BB	BB	BB	BB	BB	BB	NC	BB	NC
A06_175	A06	17226648	Bn-A06-p17226648		AA	NC	BB	BB	BB	AB	AA	AA	BB	BB	NC	NC	NC	NC	NC	NC	BB	NC	BB	BB	NC	NC	NC	BB	NC	NC	NC	BB	NC	BB	BB	BB	BB	BB	NC	NC	BB	BB	BB	BB	BB	BB	NC	BB	NC
A06_176	A06	17291868	Bn-A06-p17291868		AA	NC	BB	BB	BB	AB	AA	AA	BB	BB	NC	NC	NC	NC	NC	NC	BB	NC	BB	BB	NC	NC	NC	BB	NC	NC	NC	BB	NC	BB	BB	BB	BB	BB	NC	NC	BB	BB	BB	BB	BB	BB	NC	BB	NC
A06_177	A06	17411706	Bn-A06-p17411706		AA	NC	BB	BB	BB	AB	AA	AA	BB	BB	NC	NC	NC	NC	NC	NC	BB	NC	BB	BB	NC	NC	NC	BB	NC	NC	NC	BB	NC	BB	BB	BB	BB	BB	NC	NC	BB	BB	BB	BB	BB	BB	NC	BB	NC
A06_178	A06	17549603	Bn-A06-p17549603		AA	NC	BB	BB	BB	AB	AA	AA	BB	BB	NC	NC	NC	NC	NC	NC	BB	NC	BB	BB	NC	NC	NC	BB	NC	NC	NC	BB	NC	BB	BB	BB	BB	BB	NC	NC	BB	BB	BB	BB	BB	BB	NC	BB	NC
A06_179	A06	17689034	Bn-A06-p17689034		AA	NC	BB	BB	NC	AB	AA	AA	BB	BB	NC	NC	NC	NC	NC	NC	BB	NC	BB	BB	NC	NC	NC	BB	NC	NC	NC	BB	NC	BB	BB	BB	BB	BB	NC	NC	BB	BB	BB	BB	BB	BB	NC	BB	NC
A06_180	A06	17755205	Bn-A06-p17755205		AA	NC	BB	BB	BB	AB	AA	AA	BB	BB	NC	NC	NC	NC	NC	NC	BB	NC	BB	BB	NC	NC	NC	BB	NC	NC	NC	BB	NC	BB	BB	BB	BB	BB	NC	NC	BB	BB	BB	BB	BB	BB	NC	BB	NC
A06_181	A06	17920968	Bn-A06-p17920968		AA	NC	BB	BB	BB	AB	AA	AA	BB	BB	NC	NC	NC	NC	NC	NC	BB	NC	BB	BB	NC	NC	NC	BB	NC	NC	NC	BB	NC	BB	BB	BB	BB	BB	NC	NC	BB	BB	BB	BB	BB	BB	NC	BB	NC
A06_182	A06	17939632	Bn-A06-p17939632		AA	NC	BB	BB	BB	AB	AA	AA	BB	BB	NC	NC	NC	NC	NC	NC	BB	NC	BB	BB	NC	NC	NC	BB	NC	NC	NC	BB	NC	BB	BB	BB	BB	BB	NC	NC	BB	BB	BB	BB	BB	BB	NC	BB	NC
A06_183	A06	18000461	Bn-A06-p18000461		AA	NC	BB	BB	BB	AB	AA	AA	BB	BB	NC	NC	NC	NC	NC	NC	BB	NC	BB	BB	NC	NC	NC	BB	NC	NC	NC	BB	NC	BB	BB	BB	BB	BB	NC	NC	BB	BB	BB	BB	BB	BB	NC	BB	NC
A06_184	A06	18028921	Bn-A06-p18028921		AA	NC	BB	BB	BB	AB	AA	AA	BB	BB	NC	NC	NC	NC	NC	NC	BB	NC	BB	BB	NC	NC	NC	BB	NC	NC	NC	BB	NC	BB	BB	BB	BB	BB	NC	NC	BB	BB	BB	BB	BB	BB	NC	BB	NC
A06_185	A06	18058671	Bn-A06-p18058671		AA	NC	BB	BB	BB	AB	AA	AA	BB	BB	NC	NC	NC	NC	NC	NC	BB	NC	BB	BB	NC	NC	NC	BB	NC	NC	NC	BB	NC	BB	BB	BB	BB	BB	NC	NC	BB	BB	BB	BB	BB	BB	NC	BB	NC
A06_186	A06	18059678	Bn-A06-p18059678		AA	NC	BB	BB	BB	AB	AA	AA	BB	BB	NC	NC	NC	NC	NC	NC	BB	NC	BB	BB	NC	NC	NC	BB	NC	NC	NC	BB	NC	BB	BB	BB	BB	BB	NC	NC	BB	BB	BB	BB	BB	BB	NC	BB	NC
A06_187	A06	18102164	Bn-A06-p18102164		AA	NC	BB	BB	BB	AB	AA	AA	BB	BB	NC	NC	NC	NC	NC	NC	BB	NC	BB	BB	NC	NC	NC	BB	NC	NC	NC	BB	NC	BB	BB	BB	BB	BB	NC	NC	BB	BB	BB	BB	BB	BB	NC	BB	NC
A06_188	A06	18246821	Bn-A06-p18246821		AA	NC	BB	BB	BB	AB	AA	AA	BB	BB	NC	NC	NC	NC	NC	NC	BB	NC	BB	BB	NC	NC	NC	BB	NC	NC	NC	BB	NC	BB	BB	BB	BB	BB	NC	NC	BB	BB	BB	BB	BB	BB	NC	BB	NC
A06_189	A06	18402713	Bn-A06-p18402713		AA	NC	BB	BB	BB	AB	AA	AA	BB	BB	NC	NC	NC	NC	NC	NC	BB	NC	BB	BB	NC	NC	NC	BB	NC	NC	NC	BB	NC	BB	BB	BB	BB	BB	NC	NC	BB	BB	BB	BB	BB	BB	NC	BB	NC
A06_190	A06	18634396	Bn-A06-p18634396		AA	NC	BB	BB	BB	AB	AA	AA	BB	BB	NC	NC	NC	NC	NC	NC	BB	NC	BB	BB	NC	NC	NC	BB	NC	NC	NC	BB	NC	BB	BB	BB	BB	BB	NC	NC	BB	BB	BB	BB	BB	BB	NC	BB	NC
A06_191	A06	21445218	Bn-A06-p21445218		AA	NC	BB	BB	BB	AB	AA	AA	BB	BB	NC	NC	NC	NC	NC	NC	BB	NC	BB	BB	NC	NC	NC	BB	NC	NC	NC	BB	NC	BB	BB	BB	BB	BB	NC	NC	BB	BB	BB	BB	BB	BB	NC	BB	NC
A06_192	A06	21349507	Bn-A06-p21349507		AA	NC	BB	BB	BB	AB	AA	AA	BB	BB	NC	NC	NC	NC	NC	NC	BB	NC	BB	BB	NC	NC	NC	BB	NC	NC	NC	BB	NC	BB	BB	BB	BB	BB	NC	NC	BB	BB	BB	BB	BB	BB	NC	BB	NC
A06_193	A06	21308348	Bn-A06-p21308348		AA	NC	BB	BB	BB	AB	AA	AA	BB	BB	NC	NC	NC	NC	NC	NC	BB	NC	BB	BB	NC	NC	NC	BB	NC	NC	NC	BB	NC	BB	BB	BB	BB	BB	NC	NC	BB	BB	BB	BB	BB	BB	NC	BB	NC
A06_194	A06	21132765	Bn-A06-p21132765		AA	NC	BB	BB	BB	AB	AA	AA	BB	BB	NC	NC	NC	NC	NC	NC	BB	NC	BB	BB	NC	NC	NC	BB	NC	NC	NC	BB	NC	BB	BB	BB	BB	BB	NC	NC	BB	BB	BB	BB	BB	BB	NC	BB	NC
A06_195	A06	21127973	Bn-A06-p21127973		AA	NC	BB	BB	BB	AB	AA	AA	BB	BB	NC	NC	NC	NC	NC	NC	BB	NC	BB	BB	NC	NC	NC	BB	NC	NC	NC	BB	NC	BB	BB	BB	BB	BB	NC	NC	BB	BB	BB	BB	BB	BB	NC	BB	NC
A06_196	A06	21127138	Bn-A06-p21127138		AA	NC	BB	BB	BB	AB	AA	AA	BB	BB	NC	NC	NC	NC	NC	NC	BB	NC	BB	BB	NC	NC	NC	BB	NC	NC	NC	BB	NC	BB	BB	BB	BB	BB	NC	NC	BB	BB	BB	BB	BB	BB	NC	BB	NC
A06_197	A06	21116438	Bn-A06-p21116438		AA	NC	BB	BB	BB	AB	AA	AA	BB	BB	NC	NC	NC	NC	NC	NC	BB	NC	BB	BB	NC	NC	NC	BB	NC	NC	NC	BB	NC	BB	BB	BB	BB	BB	NC	NC	BB	BB	BB	BB	BB	BB	NC	BB	NC
A06_198	A06	21083249	Bn-A06-p21083249		AA	NC	BB	BB	BB	AB	AA	AA	BB	BB	NC	NC	NC	NC	NC	NC	BB	NC	BB	BB	NC	NC	NC	BB	NC	NC	NC	BB	NC	BB	BB	BB	BB	BB	NC	NC	BB	BB	BB	BB	BB	BB	NC	BB	NC
A06_199	A06	21072392	Bn-A06-p21072392		AA	NC	BB	BB	BB	AB	AA	AA	BB	BB	NC	NC	NC	NC	NC	NC	BB	NC	BB	BB	NC	NC	NC	BB	NC	NC	NC	BB	NC	BB	BB	BB	BB	BB	NC	NC	BB	BB	BB	BB	BB	BB	NC	BB	NC
A06_200	A06	21069394	Bn-A06-p21069394		AA	NC	BB	BB	BB	AB	AA	AA	BB	BB	NC	NC	NC	NC	NC	NC	BB	NC	BB	BB	NC	NC	NC	BB	NC	NC	NC	BB	NC	BB	BB	BB	BB	BB	NC	NC	BB	BB	BB	BB	BB	BB	NC	BB	NC
A06_201	A06	21041632	Bn-A06-p21041632		AA	NC	BB	BB	BB	AB	AA	AA	BB	BB	NC	NC	NC	NC	NC	NC	BB	NC	BB	BB	NC	NC	NC	BB	NC	NC	NC	BB	NC	BB	BB	BB	BB	BB	NC	NC	BB	BB	BB	BB	BB	BB	NC	BB	NC
A06_202	A06	21800927	Bn-A06-p21800927		AA	NC	BB	BB	BB	AB	AA	AA	BB	BB	NC	NC	NC	NC	NC	NC	BB	NC	BB	BB	NC	NC	NC	BB	NC	NC	NC	BB	NC	BB	BB	BB	BB	BB	NC	NC	BB	BB	BB	BB	BB	BB	NC	BB	NC
A06_203	A06	21846491	Bn-A06-p21846491		AA	NC	BB	BB	BB	AB	AA	AA	BB	BB	NC	NC	NC	NC	NC	NC	BB	NC	BB	BB	NC	NC	NC	BB	NC	NC	NC	BB	NC	BB	BB	BB	BB	BB	NC	NC	BB	BB	BB	BB	BB	BB	NC	BB	NC
A06_204	A06	21896359	Bn-A06-p21896359		AA	NC	BB	BB	BB	AB	AA	AA	BB	BB	NC	NC	NC	NC	NC	NC	BB	NC	BB	BB	NC	NC	NC	BB	NC	NC	NC	BB	NC	BB	BB	BB	BB	BB	NC	NC	BB	BB	BB	BB	BB	BB	NC	BB	NC
A06_205	A06	21992536	Bn-A06-p21992536		AA	NC	BB	BB	BB	AB	AA	AA	BB	BB	NC	NC	NC	NC	NC	NC	BB	NC	BB	BB	NC	NC	NC	BB	NC	NC	NC	BB	NC	BB	BB	BB	BB	BB	NC	NC	BB	BB	BB	BB	BB	BB	NC	BB	NC
A06_206	A06	22324968	Bn-A06-p22324968		AA	NC	BB	BB	BB	AB	AA	AA	BB	BB	NC	NC	NC	NC	NC	NC	BB	NC	BB	BB	NC	NC	NC	BB	NC	NC	NC	BB	NC	BB	BB	BB	BB	BB	NC	NC	BB	BB	BB	BB	BB	BB	NC	BB	NC
A06_207	A06	22589709	Bn-A06-p22589709		AA	NC	BB	BB	BB	AB	AA	AA	BB	BB	NC	NC	NC	NC	NC	NC	BB	NC	BB	BB	NC	NC	NC	BB	NC	NC	NC	BB	NC	BB	BB	BB	BB	BB	NC	NC	BB	BB	BB	BB	BB	BB	NC	BB	NC
A06_208	A06	22605217	Bn-A06-p22605217		AA	NC	BB	BB	BB	AB	AA	AA	BB	BB	NC	NC	NC	NC	NC	NC	BB	NC	BB	BB	NC	NC	NC	BB	NC	NC	NC	BB	NC	BB	BB	BB	BB	BB	NC	NC	BB	BB	BB	BB	BB	BB	NC	BB	NC
A06_209	A06	22644580	Bn-A06-p22644580		AA	NC	BB	BB	BB	AB	AA	AA	BB	BB	NC	NC	NC	NC	NC	NC	BB	NC	BB	BB	NC	NC	NC	BB	NC	NC	NC	BB	NC	BB	BB	BB	BB	BB	NC	NC	BB	BB	BB	BB	BB	BB	NC	BB	NC
A06_210	A06	22806976	Bn-A06-p22806976		AA	NC	BB	BB	BB	AB	AA	AA	BB	BB	NC	NC	NC	NC	NC	NC	BB	NC	BB	BB	NC	NC	NC	BB	NC	NC	NC	BB	NC	BB	BB	BB	BB	BB	NC	NC	BB	BB	BB	BB	BB	BB	NC	BB	NC
A06_211	A06	22882207	Bn-A06-p22882207		AA	NC	BB	BB	BB	AB	AA	AA	BB	BB	NC	NC	NC	NC	NC	NC	BB	NC	BB	BB	NC	NC	NC	BB	NC	NC	NC	BB	NC	BB	BB	BB	BB	BB	NC	NC	BB	BB	BB	BB	BB	BB	NC	BB	NC
A06_212	A06	23041811	Bn-A06-p23041811		AA	NC	BB	BB	BB	AB	AA	AA	BB	BB	NC	NC	NC	NC	NC	NC	BB	NC	BB	BB	NC	NC	NC	BB	NC	NC	NC	BB	NC	BB	BB	BB	BB	BB	NC	NC	BB	BB	BB	BB	BB	BB	NC	BB	NC
A06_213	A06	23043135	Bn-A06-p23043135		AA	NC	BB	BB	BB	AB	AA	AA	BB	BB	NC	NC	NC	NC	NC	NC	BB	NC	BB	BB	NC	NC	NC	BB	NC	NC	NC	BB	NC	BB	BB	BB	BB	BB	NC	NC	BB	BB	BB	BB	BB	BB	NC	BB	NC
A06_214	A06	23295405	Bn-A06-p23295405		AA	NC	BB	BB	BB	AB	AA	AA	BB	BB	NC	NC	NC	NC	NC	NC	BB	NC	BB	BB	NC	NC	NC	BB	NC	NC	NC	BB	NC	BB	BB	BB	BB	BB	NC	NC	BB	BB	BB	BB	BB	BB	NC	BB	NC
A06_215	A06	23350246	Bn-A06-p23350246		AA	NC	BB	BB	BB	AB	AA	AA	BB	BB	NC	NC	NC	NC	NC	NC	BB	NC	BB	BB	NC	NC	NC	BB	NC	NC	NC	BB	NC	BB	BB	BB	BB	BB	NC	NC	BB	BB	BB	BB	BB	BB	NC	BB	NC
A06_216	A06	23542209	Bn-A06-p23542209		AA	NC	BB	BB	BB	AB	AA	AA	BB	BB	NC	NC	NC	NC	NC	NC	BB	NC	BB	BB	NC	NC	NC	BB	NC	NC	NC	BB	NC	BB	BB	BB	BB	BB	NC	NC	BB	BB	BB	BB	BB	BB	NC	BB	NC
A06_217	A06	23591616	Bn-A06-p23591616		AA	NC	BB	BB	BB	AB	AA	NC	BB	BB	NC	NC	NC	NC	NC	NC	BB	NC	BB	BB	NC	NC	NC	BB	NC	NC	NC	BB	NC	BB	BB	BB	BB	BB	NC	NC	BB	BB	BB	BB	BB	BB	NC	BB	NC
A06_218	A06	23612730	Bn-A06-p23612730		AA	NC	BB	BB	BB	AB	AA	AA	BB	BB	NC	NC	NC	NC	NC	NC	BB	NC	BB	BB	NC	NC	NC	BB	NC	NC	NC	BB	NC	BB	BB	BB	BB	BB	NC	NC	BB	BB	BB	BB	BB	BB	NC	BB	NC
A06_219	A06	23892315	Bn-A06-p23892315		AA	NC	BB	BB	BB	AB	AA	AA	BB	BB	NC	NC	NC	NC	NC	NC	BB	NC	BB	BB	NC	NC	NC	BB	NC	NC	NC	BB	NC	BB	BB	BB	BB	BB	NC	NC	BB	BB	BB	BB	BB	BB	NC	BB	NC
A06_220	A06	23892404	Bn-A06-p23892404		AA	NC	BB	BB	BB	AB	AA	AA	BB	BB	NC	NC	NC	NC	NC	NC	BB	NC	BB	BB	NC	NC	NC	BB	NC	NC	NC	BB	NC	BB	BB	BB	BB	BB	NC	NC	BB	BB	BB	BB	BB	BB	NC	BB	NC
A06_221	A06	24040939	Bn-A06-p24040939		AA	NC	BB	NC	BB	AB	AA	AA	BB	BB	NC	NC	NC	NC	NC	NC	BB	NC	BB	BB	NC	NC	NC	BB	NC	NC	NC	BB	NC	BB	BB	BB	BB	BB	NC	NC	BB	BB	BB	BB	BB	BB	NC	BB	NC
A06_222	A06	24156940	Bn-A06-p24156940		AA	NC	BB	BB	BB	AB	AA	AA	BB	BB	NC	NC	NC	NC	NC	NC	BB	NC	BB	BB	NC	NC	NC	BB	NC	NC	NC	BB	NC	BB	BB	BB	BB	BB	NC	NC	BB	BB	BB	BB	BB	BB	NC	BB	NC
A06_223	A06	24156988	Bn-A06-p24156988		AA	NC	BB	BB	BB	AB	AA	AA	BB	BB	NC	NC	NC	NC	NC	NC	BB	NC	BB	BB	NC	NC	NC	BB	NC	NC	NC	BB	NC	BB	BB	BB	BB	BB	NC	NC	BB	BB	BB	BB	BB	BB	NC	BB	NC
A06_224	A06	24206556	Bn-A06-p24206556		AA	NC	BB	BB	BB	AB	AA	AA	BB	BB	NC	NC	NC	NC	NC	NC	BB	NC	BB	BB	NC	NC	NC	BB	NC	NC	NC	BB	NC	BB	BB	BB	BB	BB	NC	NC	BB	BB	BB	BB	BB	BB	NC	BB	NC
A06_225	A06	24297216	Bn-A06-p24297216		AA	NC	BB	BB	BB	AB	AA	AA	BB	BB	NC	NC	NC	NC	NC	NC	BB	NC	BB	BB	NC	NC	NC	BB	NC	NC	NC	BB	NC	BB	BB	BB	BB	BB	NC	NC	BB	BB	BB	BB	BB	BB	NC	BB	NC
A06_226	A06	24386467	Bn-A06-p24386467		AA	NC	BB	BB	BB	AB	AA	AA	BB	BB	NC	NC	NC	NC	NC	NC	BB	NC	BB	BB	NC	NC	NC	BB	NC	NC	NC	BB	NC	BB	BB	BB	BB	BB	NC	NC	BB	BB	BB	BB	BB	BB	NC	BB	NC
A06_227	A06	24404996	Bn-A06-p24404996		AA	NC	BB	BB	BB	AB	AA	AA	BB	BB	NC	NC	NC	NC	NC	NC	BB	NC	BB	BB	NC	NC	NC	BB	NC	NC	NC	BB	NC	BB	BB	BB	BB	BB	NC	NC	BB	BB	BB	BB	BB	BB	NC	BB	NC
A06_228	A06	24405065	Bn-A06-p24405065		AA	NC	BB	BB	BB	AB	AA	AA	BB	BB	NC	NC	NC	NC	NC	NC	BB	NC	BB	BB	NC	NC	NC	BB	NC	NC	NC	BB	NC	BB	BB	BB	BB	BB	NC	NC	BB	BB	BB	BB	BB	BB	NC	BB	NC
A06_229	A06	24407165	Bn-A06-p24407165		AA	NC	BB	BB	BB	AB	AA	AA	BB	BB	NC	NC	NC	NC	NC	NC	BB	NC	BB	BB	NC	NC	NC	BB	NC	NC	NC	BB	NC	BB	BB	BB	BB	BB	NC	NC	BB	BB	BB	BB	BB	BB	NC	BB	NC
A06_230	A06	24407535	Bn-A06-p24407535		AA	NC	BB	BB	BB	AB	AA	AA	BB	BB	NC	NC	NC	NC	NC	NC	BB	NC	BB	BB	NC	NC	NC	BB	NC	NC	NC	BB	NC	BB	BB	BB	BB	BB	NC	NC	BB	BB	BB	BB	BB	BB	NC	BB	NC
A06_231	A06	24407609	Bn-A06-p24407609		AA	NC	BB	BB	BB	AB	AA	AA	BB	BB	NC	NC	NC	NC	NC	NC	BB	NC	BB	BB	NC	NC	NC	BB	NC	NC	NC	BB	NC	BB	BB	BB	BB	BB	NC	NC	BB	BB	BB	BB	BB	BB	NC	BB	NC
A06_232	A06	24430448	Bn-A06-p24430448		AA	NC	BB	BB	BB	AB	AA	AA	BB	BB	NC	NC	NC	NC	NC	NC	BB	NC	BB	BB	NC	NC	NC	BB	NC	NC	NC	BB	NC	BB	BB	BB	BB	BB	NC	NC	BB	BB	BB	BB	BB	BB	NC	BB	NC
A06_233	A06	24430453	Bn-A06-p24430453		AA	NC	BB	BB	BB	AB	AA	AA	BB	BB	NC	NC	NC	NC	NC	NC	BB	NC	BB	BB	NC	NC	NC	BB	NC	NC	NC	BB	NC	BB	BB	BB	BB	BB	NC	NC	BB	BB	BB	BB	BB	BB	NC	BB	NC
A06_234	A06	24432909	Bn-A06-p24432909		AA	NC	BB	BB	NC	AB	AA	AA	BB	BB	NC	NC	NC	NC	NC	NC	BB	NC	NC	BB	NC	NC	NC	BB	NC	NC	NC	BB	NC	BB	BB	BB	BB	BB	NC	NC	BB	BB	BB	BB	BB	BB	NC	BB	NC
A06_235	A06	24466136	Bn-A06-p24466136		AA	NC	BB	BB	BB	AB	AA	AA	BB	BB	NC	NC	NC	NC	NC	NC	BB	NC	BB	BB	NC	NC	NC	BB	NC	NC	NC	BB	NC	BB	BB	BB	BB	BB	NC	NC	BB	BB	BB	BB	BB	BB	NC	BB	NC
A06_236	A06	24501315	Bn-A06-p24501315		AA	NC	BB	BB	BB	AB	AA	AA	BB	BB	NC	NC	NC	NC	NC	NC	BB	NC	BB	BB	NC	NC	NC	BB	NC	NC	NC	BB	NC	BB	BB	BB	BB	BB	NC	NC	BB	BB	BB	BB	BB	BB	NC	BB	NC
A06_237	A06	24544753	Bn-A06-p24544753		AA	NC	BB	BB	BB	AB	AA	AA	BB	BB	NC	NC	NC	NC	NC	NC	BB	NC	BB	BB	NC	NC	NC	BB	NC	NC	NC	BB	NC	BB	BB	BB	BB	BB	NC	NC	BB	BB	BB	BB	BB	BB	NC	BB	NC
A06_238	A06	24551529	Bn-A06-p24551529		AA	NC	BB	BB	BB	AB	AA	AA	BB	BB	NC	NC	NC	NC	NC	NC	BB	NC	BB	BB	NC	NC	NC	BB	NC	NC	NC	BB	NC	BB	BB	BB	BB	BB	NC	NC	BB	BB	BB	BB	BB	BB	NC	BB	NC
A06_239	A06	24579442	Bn-A06-p24579442		AA	NC	BB	BB	BB	AB	AA	AA	BB	BB	NC	NC	NC	NC	NC	NC	BB	NC	BB	BB	NC	NC	NC	BB	NC	NC	NC	BB	NC	BB	BB	BB	BB	BB	NC	NC	BB	BB	BB	BB	BB	BB	NC	BB	NC
A06_240	A06	24602106	Bn-A06-p24602106		AA	NC	BB	BB	BB	AB	AA	AA	BB	BB	NC	NC	NC	NC	NC	NC	BB	NC	BB	BB	NC	NC	NC	BB	NC	NC	NC	BB	NC	BB	BB	BB	BB	BB	NC	NC	BB	BB	BB	BB	BB	BB	NC	BB	NC
A06_241	A06	24602719	Bn-A06-p24602719		AA	NC	BB	BB	BB	AB	AA	AA	BB	BB	NC	NC	NC	NC	NC	NC	BB	NC	BB	BB	NC	NC	NC	BB	NC	NC	NC	BB	NC	BB	BB	BB	BB	BB	NC	NC	BB	BB	BB	BB	BB	BB	NC	BB	NC
A06_242	A06	24713872	Bn-A06-p24713872		AA	NC	BB	BB	BB	AB	AA	AA	BB	BB	NC	NC	NC	NC	NC	NC	BB	NC	BB	BB	NC	NC	NC	BB	NC	NC	NC	BB	NC	BB	BB	BB	BB	BB	NC	NC	BB	BB	BB	BB	BB	BB	NC	BB	NC
A06_243	A06	25840740	Bn-A06-p25840740		AA	NC	BB	BB	BB	AB	AA	AA	BB	BB	NC	NC	NC	NC	NC	NC	BB	NC	BB	BB	NC	NC	NC	BB	NC	NC	NC	BB	NC	BB	BB	BB	BB	BB	NC	NC	BB	BB	BB	BB	BB	BB	NC	BB	NC
A06_244	A06	26045429	Bn-A06-p26045429		AA	NC	BB	BB	BB	AB	AA	AA	BB	BB	NC	NC	NC	NC	NC	NC	BB	NC	BB	BB	NC	NC	NC	BB	NC	NC	NC	BB	NC	BB	BB	BB	BB	BB	NC	NC	BB	BB	BB	BB	BB	BB	NC	BB	NC
A06_245	A06	26058372	Bn-A06-p26058372		AA	NC	BB	BB	BB	AB	AA	AA	BB	BB	NC	NC	NC	NC	NC	NC	BB	NC	BB	BB	NC	NC	NC	BB	NC	NC	NC	BB	NC	BB	BB	BB	BB	BB	NC	NC	BB	BB	BB	BB	BB	BB	NC	BB	NC
A06_246	A06	26100652	Bn-A06-p26100652		AA	NC	BB	BB	BB	AB	AA	AA	BB	BB	NC	NC	NC	BB	NC	NC	BB	NC	BB	BB	NC	NC	NC	BB	NC	NC	NC	BB	NC	BB	BB	BB	BB	BB	NC	NC	BB	BB	BB	BB	BB	BB	NC	BB	NC
A06_247	A06	26101080	Bn-A06-p26101080		AA	NC	BB	BB	BB	AB	AA	AA	BB	BB	NC	NC	NC	BB	NC	NC	BB	NC	BB	BB	NC	NC	NC	BB	NC	NC	NC	BB	NC	BB	BB	BB	BB	BB	NC	NC	BB	BB	BB	BB	BB	BB	NC	BB	NC
A06_248	A06	26139717	Bn-A06-p26139717		AA	NC	BB	BB	BB	AB	AA	AA	BB	BB	NC	NC	NC	BB	NC	NC	BB	NC	BB	BB	NC	NC	NC	BB	NC	NC	NC	BB	NC	BB	BB	BB	BB	BB	NC	NC	BB	BB	BB	BB	BB	BB	NC	BB	NC
A07_001	A07	167614	Bn-A07-p167614		AA	NC	BB	BB	BB	AB	AA	AA	AB	AB	BB	BB	BB	NC	AB	BB	AA	BB	AA	AA	AA	AA	BB	BB	AA	BB	BB	BB	BB	BB	BB	BB	BB	BB	AA	BB	BB	AA	BB	BB	BB	BB	BB	BB	BB
A07_002	A07	188720	Bn-A07-p188720		AA	NC	BB	BB	BB	AB	AA	AA	AB	AB	BB	BB	BB	NC	AB	BB	AA	BB	AA	AA	AA	AA	BB	BB	AA	BB	BB	BB	BB	BB	BB	BB	BB	BB	AA	BB	BB	AA	BB	BB	BB	BB	BB	BB	BB
A07_003	A07	255987	Bn-A07-p255987		AA	AA	BB	BB	BB	AB	AA	AA	AB	AB	BB	BB	BB	NC	AB	BB	AA	BB	AA	AA	AA	AA	BB	BB	AA	BB	BB	BB	BB	BB	BB	BB	BB	BB	AA	BB	BB	AA	BB	BB	BB	BB	BB	BB	BB
A07_004			Bn-Scaffold003472-p57		AA	NC	BB	BB	BB	AB	AA	AA	AB	AB	BB	BB	BB	NC	AB	BB	NC	BB	AA	AA	AA	AA	BB	BB	AA	BB	BB	BB	BB	BB	BB	BB	BB	BB	AA	BB	BB	AA	BB	BB	BB	BB	BB	BB	BB
A07_005			Bn-Scaffold004298-p436		AA	NC	BB	BB	BB	AB	AA	AA	AB	AB	BB	BB	BB	NC	AB	BB	NC	BB	AA	AA	AA	AA	BB	BB	AA	BB	BB	BB	BB	BB	BB	BB	BB	BB	AA	BB	BB	AA	BB	BB	BB	BB	BB	BB	BB
A07_006			Bn-Scaffold002856-p544		AA	NC	BB	BB	BB	AB	AA	AA	AB	AB	BB	BB	BB	NC	AB	BB	NC	BB	AA	AA	AA	AA	BB	BB	AA	BB	BB	BB	BB	BB	BB	BB	BB	BB	AA	BB	BB	AA	BB	BB	BB	BB	BB	BB	BB
A07_007			Bn-Scaffold002856-p361		AA	NC	BB	BB	BB	AB	AA	AA	AB	AB	BB	BB	BB	NC	AB	BB	NC	BB	AA	AA	AA	AA	BB	BB	AA	BB	BB	BB	BB	BB	BB	BB	BB	BB	AA	BB	BB	AA	BB	BB	BB	BB	BB	BB	BB
A07_008			Bn-Scaffold002531-p122		AA	NC	BB	BB	BB	AB	AA	AA	AB	AB	BB	BB	BB	NC	AB	BB	NC	BB	AA	AA	AA	AA	BB	BB	AA	BB	BB	BB	BB	BB	BB	BB	BB	BB	AA	BB	BB	AA	BB	BB	BB	BB	BB	BB	BB
A07_009			Bn-Scaffold001332-p452		AA	NC	BB	BB	BB	AB	AA	AA	AB	AB	BB	BB	BB	NC	AB	BB	NC	BB	AA	AA	AA	AA	BB	BB	AA	BB	BB	BB	BB	BB	BB	BB	BB	BB	AA	BB	BB	AA	BB	BB	BB	BB	BB	BB	BB
A07_010	A07	1193071	Bn-A07-p1193071		AA	NC	BB	BB	BB	AB	AA	AA	AB	AB	BB	BB	BB	NC	AB	BB	AA	BB	AA	AA	AA	AA	BB	BB	AB	BB	BB	BB	BB	BB	AA	BB	BB	BB	AA	BB	BB	AA	NC	BB	BB	BB	BB	BB	BB
A07_011	A07	1197779	Bn-A07-p1197779		AA	NC	BB	BB	BB	AB	AA	AA	AB	AB	BB	BB	BB	NC	NC	BB	AA	BB	AA	AA	AA	AA	BB	BB	AB	BB	BB	BB	BB	BB	AA	BB	BB	BB	AA	BB	BB	AA	NC	BB	BB	BB	BB	BB	BB
A07_012	A07	1217535	Bn-A07-p1217535		AA	NC	BB	BB	BB	AB	AA	AA	AB	AB	BB	BB	BB	NC	AB	BB	NC	BB	AA	AA	AA	AA	BB	BB	AB	BB	BB	BB	BB	BB	AA	BB	BB	BB	AA	BB	BB	AA	NC	BB	BB	BB	BB	BB	BB
A07_013	A07	1294264	Bn-A07-p1294264		AA	NC	BB	BB	BB	AB	AA	AA	AB	AB	BB	BB	BB	NC	AB	BB	NC	BB	AA	AA	AA	AA	BB	BB	AB	BB	BB	BB	BB	BB	AA	BB	BB	AA	AA	BB	BB	AA	NC	BB	BB	BB	BB	BB	BB
A07_014	A07	1300457	Bn-A07-p1300457		AA	NC	BB	BB	BB	AB	AA	AA	AB	AB	BB	BB	BB	NC	AB	BB	AA	BB	AA	AA	AA	AA	BB	BB	AB	BB	BB	BB	BB	BB	AA	BB	BB	AA	AA	BB	BB	AA	NC	BB	BB	BB	BB	BB	BB
A07_015	A07	1301402	Bn-A07-p1301402		AA	NC	BB	BB	BB	AB	AA	AA	AB	AB	BB	BB	BB	NC	AB	BB	AA	BB	AA	AA	AA	AA	BB	BB	AB	BB	BB	BB	BB	BB	AA	BB	BB	AA	AA	BB	BB	AA	NC	BB	BB	BB	BB	BB	BB
A07_016	A07	1303513	Bn-A07-p1303513		AA	NC	BB	BB	BB	AB	AA	AA	AB	AB	BB	BB	BB	NC	AB	BB	AA	BB	AA	AA	AA	AA	BB	BB	AB	BB	BB	BB	BB	BB	AA	BB	BB	AA	AA	BB	BB	AA	NC	BB	BB	BB	BB	BB	BB
A07_017	A07	1306286	Bn-A07-p1306286		AA	NC	BB	BB	BB	AB	AA	AA	AB	AB	BB	BB	BB	NC	AB	BB	AA	BB	AA	AA	AA	AA	BB	BB	AB	BB	BB	BB	BB	BB	AA	BB	BB	AA	AA	BB	BB	AA	NC	AA	BB	BB	BB	BB	BB
A07_018	A07	1450961	Bn-A07-p1450961		AA	NC	BB	BB	BB	AB	AA	AA	AB	AB	BB	BB	BB	NC	AB	BB	AA	BB	AA	AA	AA	AA	BB	BB	AB	BB	BB	BB	BB	BB	AA	BB	BB	AA	AA	BB	BB	AA	NC	AA	BB	BB	BB	BB	BB
A07_019	A07	1451303	Bn-A07-p1451303		AA	NC	BB	BB	BB	AB	AA	AA	AB	AB	BB	BB	BB	NC	AB	BB	AA	BB	AA	AA	AA	AA	BB	BB	AB	BB	BB	BB	BB	BB	AA	BB	BB	AA	AA	BB	BB	AA	NC	AA	BB	BB	BB	BB	BB
A07_020	A07	1557675	Bn-A07-p1557675		AA	NC	BB	BB	BB	AB	AA	AA	AB	AB	BB	BB	BB	NC	AB	BB	NC	BB	AA	AA	AA	AA	BB	BB	AB	BB	BB	BB	BB	BB	AA	BB	AA	AA	AA	BB	BB	AA	NC	AA	BB	BB	BB	BB	BB
A07_021	A07	1602850	Bn-A07-p1602850		AA	NC	BB	BB	BB	AB	AA	AA	AB	AB	BB	BB	BB	NC	AB	BB	AA	BB	AA	AA	AA	AA	BB	BB	AB	BB	BB	BB	BB	BB	AA	BB	AA	AA	AA	BB	BB	AA	NC	AA	BB	BB	BB	BB	BB
A07_022	A07	1658486	Bn-A07-p1658486		AA	NC	BB	BB	BB	AB	AA	AA	AB	AB	BB	BB	BB	NC	AB	BB	AA	BB	AA	AA	AA	AA	BB	BB	AB	BB	BB	BB	BB	BB	AA	BB	AA	AA	AA	BB	BB	AA	NC	AA	BB	BB	BB	BB	BB
A07_023	A07	1680649	Bn-A07-p1680649		AA	NC	BB	BB	BB	AB	AA	AA	AB	AB	BB	BB	BB	NC	AB	BB	AA	BB	AA	AA	AA	AA	BB	BB	AB	BB	BB	BB	BB	BB	AA	BB	AA	AA	AA	BB	BB	AA	NC	AA	BB	BB	BB	BB	BB
A07_024	A10	11607526	Bn-A10-p11607526		AA	NC	BB	BB	BB	AB	AA	AA	AB	AB	BB	BB	BB	NC	AB	BB	BB	BB	AA	AA	AA	AA	BB	BB	AB	BB	BB	BB	BB	BB	AA	BB	AA	AA	AA	BB	BB	AA	NC	AA	BB	BB	BB	BB	AA
A07_025	A10	11608926	Bn-A10-p11608926		AA	NC	BB	BB	BB	AB	AA	AA	AB	AB	BB	BB	BB	NC	AB	BB	BB	BB	AA	AA	AA	AA	BB	BB	AB	BB	BB	BB	BB	BB	AA	BB	AA	AA	AA	BB	BB	AA	NC	AA	BB	BB	BB	BB	AA
A07_026	A10	11608969	Bn-A10-p11608969		AA	NC	BB	BB	BB	AB	AA	AA	AB	AB	BB	BB	BB	NC	AB	BB	BB	BB	AA	AA	AA	AA	BB	BB	AB	BB	BB	BB	BB	BB	AA	BB	AA	AA	AA	BB	BB	AA	NC	AA	BB	BB	BB	BB	AA
A07_027	A10	11609327	Bn-A10-p11609327		AA	NC	BB	BB	BB	AB	AA	AA	AB	AB	BB	BB	BB	NC	AB	BB	BB	BB	AA	AA	AA	AA	BB	BB	AB	BB	BB	BB	BB	BB	AA	BB	AA	AA	AA	BB	BB	AA	NC	AA	BB	BB	BB	BB	AA
A07_028	A10	11918400	Bn-A10-p11918400		AA	NC	BB	BB	BB	AB	AA	AA	AB	AB	BB	BB	BB	NC	AB	BB	BB	BB	AA	AA	AA	AA	BB	BB	AB	BB	BB	BB	BB	BB	AA	BB	AA	AA	AA	BB	BB	AA	NC	AA	BB	BB	BB	BB	AA
A07_029	A10	12066688	Bn-A10-p12066688		AA	NC	BB	BB	NC	AB	AA	AA	AB	AB	BB	BB	BB	NC	AB	BB	BB	BB	AA	AA	AA	AA	BB	BB	AB	BB	BB	BB	BB	BB	AA	BB	AA	AA	AA	BB	BB	AA	NC	AA	BB	BB	BB	BB	AA
A07_030	A10	12066927	Bn-A10-p12066927		AA	NC	BB	BB	BB	AB	AA	AA	AB	AB	BB	BB	BB	NC	AB	BB	BB	BB	AA	AA	AA	AA	BB	BB	AB	BB	BB	BB	BB	BB	AA	BB	AA	AA	AA	BB	BB	AA	NC	AA	BB	BB	BB	BB	AA
A07_031	A10	12067020	Bn-A10-p12067020		AA	NC	BB	BB	BB	AB	AA	AA	AB	AB	BB	BB	BB	NC	AB	BB	BB	BB	AA	AA	AA	AA	BB	BB	AB	BB	BB	BB	BB	BB	AA	BB	AA	AA	AA	BB	BB	AA	NC	AA	BB	BB	BB	BB	AA
A07_032	A10	12067206	Bn-A10-p12067206		AA	NC	BB	BB	BB	AB	AA	AA	AB	AB	BB	BB	BB	NC	AB	BB	BB	BB	AA	AA	AA	AA	BB	BB	AB	BB	BB	BB	BB	BB	AA	BB	AA	AA	AA	BB	BB	AA	NC	AA	BB	BB	BB	BB	AA
A07_033	A10	12067415	Bn-A10-p12067415		AA	NC	BB	BB	BB	AB	AA	AA	AB	AB	BB	BB	BB	NC	AB	BB	BB	BB	AA	AA	AA	AA	BB	BB	AB	BB	BB	BB	BB	BB	AA	BB	AA	AA	AA	BB	BB	AA	NC	AA	BB	BB	BB	BB	AA
A07_034	A10	12067474	Bn-A10-p12067474		AA	NC	BB	BB	BB	AB	AA	AA	AB	AB	BB	BB	BB	NC	AB	BB	BB	BB	AA	AA	AA	AA	BB	BB	AB	BB	BB	BB	BB	BB	AA	BB	AA	AA	AA	BB	BB	AA	NC	AA	BB	BB	BB	BB	AA
A07_035	A10	12072376	Bn-A10-p12072376		AA	NC	BB	BB	BB	AB	AA	AA	AB	AB	BB	BB	BB	NC	AB	BB	BB	BB	AA	AA	AA	AA	BB	BB	AB	BB	BB	BB	BB	BB	AA	BB	AA	AA	AA	BB	BB	AA	NC	AA	BB	BB	BB	BB	AA
A07_036	A10	12072631	Bn-A10-p12072631		AA	NC	BB	BB	BB	AB	AA	AA	AB	AB	BB	BB	BB	NC	AB	BB	BB	BB	AA	AA	AA	AA	BB	BB	AB	BB	BB	BB	BB	BB	AA	BB	AA	AA	AA	BB	BB	AA	NC	AA	BB	BB	BB	BB	AA
A07_037	A10	12099302	Bn-A10-p12099302		AA	NC	BB	BB	BB	AB	AA	AA	AB	AB	BB	BB	BB	NC	AB	BB	BB	BB	AA	AA	AA	AA	BB	BB	AB	BB	BB	BB	BB	BB	AA	BB	AA	AA	AA	BB	BB	AA	NC	AA	BB	BB	BB	BB	AA
A07_038	A10	12324365	Bn-A10-p12324365		AA	NC	BB	BB	NC	AB	AA	AA	AB	AB	BB	BB	BB	NC	AB	BB	BB	BB	AA	AA	AA	AA	BB	BB	AB	BB	BB	BB	BB	BB	AA	BB	AA	AA	AA	BB	BB	AA	NC	AA	BB	BB	BB	BB	AA
A07_039	A10	12491610	Bn-A10-p12491610		AA	NC	BB	BB	NC	AB	AA	NC	AB	AB	BB	BB	BB	NC	NC	BB	BB	BB	AA	AA	AA	AA	BB	BB	AB	BB	BB	BB	BB	BB	AA	BB	AA	AA	AA	BB	BB	AA	NC	AA	BB	BB	BB	BB	AA
A07_040	A10	12501815	Bn-A10-p12501815		AA	NC	BB	BB	BB	AB	AA	NC	AB	AB	BB	BB	BB	NC	AB	BB	BB	BB	AA	AA	AA	AA	BB	BB	AB	BB	BB	BB	BB	BB	AA	BB	AA	AA	AA	BB	BB	AA	NC	AA	BB	BB	BB	BB	AA
A07_041	A10	12627247	Bn-A10-p12627247		AA	NC	BB	BB	BB	AB	AA	AA	AB	AB	BB	BB	BB	NC	AB	BB	BB	BB	AA	AA	AA	AA	BB	BB	AB	BB	BB	BB	BB	BB	AA	BB	AA	AA	AA	BB	BB	AA	NC	AA	BB	BB	BB	BB	AA
A07_042	A10	12631480	Bn-A10-p12631480		AA	NC	BB	BB	BB	AB	AA	AA	AB	AB	BB	BB	BB	NC	AB	BB	BB	BB	AA	AA	AA	AA	BB	BB	AB	BB	BB	BB	BB	BB	AA	BB	AA	AA	AA	BB	BB	AA	NC	AA	BB	BB	BB	BB	AA
A07_043	A10	12631706	Bn-A10-p12631706		AA	NC	BB	BB	BB	AB	AA	AA	AB	AB	BB	BB	BB	NC	AB	BB	BB	BB	AA	AA	AA	AA	BB	BB	AB	BB	BB	BB	BB	BB	AA	BB	AA	AA	AA	BB	BB	AA	NC	AA	BB	BB	BB	BB	AA
A07_044	A10	12632289	Bn-A10-p12632289		AA	NC	BB	BB	BB	AB	AA	AA	AB	AB	BB	BB	BB	NC	AB	BB	BB	BB	AA	AA	AA	AA	BB	BB	AB	BB	BB	BB	BB	BB	AA	BB	AA	AA	AA	BB	BB	AA	NC	AA	BB	BB	BB	BB	AA
A07_045	A10	12633469	Bn-A10-p12633469		AA	NC	BB	BB	BB	AB	AA	AA	AB	AB	BB	BB	BB	NC	AB	BB	BB	BB	AA	AA	AA	AA	BB	BB	AB	BB	BB	BB	BB	BB	AA	BB	AA	AA	AA	BB	BB	AA	NC	AA	BB	BB	BB	BB	AA
A07_046	A10	12633663	Bn-A10-p12633663		AA	NC	BB	BB	BB	AB	AA	AA	AB	AB	BB	BB	BB	NC	AB	BB	BB	BB	AA	AA	AA	AA	BB	BB	AB	BB	BB	BB	BB	BB	AA	BB	AA	AA	AA	BB	BB	AA	NC	AA	BB	BB	BB	BB	AA
A07_047	A10	12639538	Bn-A10-p12639538		AA	NC	BB	BB	BB	AB	AA	AA	AB	AB	BB	BB	BB	NC	AB	BB	BB	BB	AA	AA	AA	AA	BB	BB	AB	BB	BB	BB	BB	BB	AA	BB	AA	AA	AA	BB	BB	AA	NC	AA	BB	BB	BB	BB	AA
A07_048	A10	12718710	Bn-A10-p12718710		AA	NC	BB	BB	BB	AB	AA	AA	AB	AB	BB	BB	BB	NC	AB	BB	BB	BB	AA	AA	AA	AA	BB	BB	AB	BB	BB	BB	BB	BB	AA	BB	AA	AA	AA	BB	BB	AA	NC	AA	BB	BB	BB	BB	AA
A07_049	A07	2524777	Bn-A07-p2524777		AA	NC	BB	BB	BB	AB	AA	AA	AB	AB	BB	BB	BB	AA	AB	BB	BB	BB	AA	AA	AA	AA	BB	BB	AB	BB	BB	BB	BB	BB	AA	BB	AA	AA	AA	BB	BB	AA	AA	AA	BB	BB	BB	BB	AA
A07_050	A07	2899520	Bn-A07-p2899520		AA	NC	BB	BB	BB	AB	AA	AA	AB	AB	BB	BB	BB	AA	AB	BB	BB	BB	AA	AA	AA	AA	BB	BB	AB	BB	BB	BB	BB	BB	AA	BB	AA	AA	AA	BB	BB	AA	AA	AA	BB	BB	BB	BB	AA
A07_051	A07	2990276	Bn-A07-p2990276		AA	NC	BB	BB	BB	AB	AA	AA	AB	AB	BB	BB	BB	AA	AB	BB	BB	BB	AA	AA	AA	AA	BB	BB	AB	BB	BB	BB	BB	BB	AA	BB	AA	AA	AA	BB	BB	AA	AA	AA	BB	BB	BB	BB	AA
A07_052	A07	2990468	Bn-A07-p2990468		AA	NC	BB	BB	BB	AB	AA	AA	AB	AB	BB	BB	BB	AA	AB	BB	BB	BB	AA	AA	AA	AA	BB	BB	AB	BB	BB	BB	BB	BB	AA	BB	AA	AA	AA	BB	BB	AA	AA	AA	BB	BB	BB	BB	AA
A07_053	A07	2992985	Bn-A07-p2992985		AA	NC	BB	BB	BB	AB	AA	AA	AB	AB	BB	BB	BB	AA	AB	BB	BB	BB	AA	AA	AA	AA	BB	BB	AB	BB	BB	BB	BB	BB	AA	BB	AA	AA	AA	BB	BB	AA	AA	AA	BB	BB	BB	BB	AA
A07_054	A07	3013745	Bn-A07-p3013745		AA	NC	BB	BB	BB	AB	AA	AA	AB	AB	BB	BB	BB	AA	AB	BB	BB	BB	AA	AA	AA	AA	BB	BB	AB	BB	BB	BB	BB	BB	AA	BB	AA	AA	AA	BB	BB	AA	AA	AA	BB	BB	BB	BB	AA
A07_055	A07	3028546	Bn-A07-p3028546		AA	NC	BB	BB	BB	AB	AA	AA	AB	AB	BB	BB	BB	AA	AB	BB	BB	BB	AA	AA	AA	AA	BB	BB	AB	BB	BB	BB	BB	BB	AA	BB	AA	AA	AA	BB	BB	AA	AA	AA	BB	BB	BB	BB	AA
A07_056	A07	3093306	Bn-A07-p3093306		AA	NC	BB	BB	BB	AB	AA	AA	AB	AB	BB	BB	BB	AA	AB	BB	BB	BB	AA	AA	AA	AA	BB	BB	AB	BB	BB	BB	BB	BB	AA	BB	AA	AA	AA	BB	BB	AA	AA	AA	BB	BB	BB	BB	AA
A07_057	A07	3164991	Bn-A07-p3164991		AA	NC	BB	BB	BB	AB	AA	AA	AB	AB	BB	BB	BB	AA	AB	BB	BB	BB	AA	AA	AA	AA	BB	BB	AB	BB	BB	BB	BB	BB	AA	BB	AA	AA	AA	BB	BB	AA	AA	AA	BB	BB	BB	BB	AA
A07_058	A07	3482967	Bn-A07-p3482967		AA	NC	BB	BB	BB	AB	AA	AA	AB	AB	BB	BB	BB	AA	AB	BB	BB	BB	AA	AA	AA	AA	BB	BB	AB	BB	BB	BB	BB	BB	AA	BB	AA	AA	AA	BB	BB	AA	AA	AA	BB	BB	BB	BB	AA
A07_059	A07	3509187	Bn-A07-p3509187		AA	NC	BB	BB	BB	AB	AA	AA	AB	AB	BB	BB	BB	AA	AB	BB	BB	BB	AA	AA	AA	AA	BB	BB	AB	BB	BB	BB	BB	BB	AA	BB	AA	AA	AA	BB	BB	AA	AA	AA	BB	BB	BB	BB	AA
A07_060	A07	3523290	Bn-A07-p3523290		AA	NC	BB	BB	BB	AB	AA	AA	AB	AB	BB	BB	BB	AA	AB	BB	BB	BB	AA	AA	AA	AA	BB	BB	AB	BB	BB	BB	BB	BB	AA	BB	AA	AA	AA	BB	BB	AA	AA	AA	BB	BB	BB	BB	AA
A07_061	A07	3538601	Bn-A07-p3538601		AA	NC	BB	BB	BB	AB	AA	AA	AB	AB	BB	BB	BB	AA	AB	BB	BB	BB	AA	AA	AA	AA	BB	BB	AB	BB	BB	BB	BB	BB	AA	BB	AA	AA	AA	BB	BB	AA	AA	AA	BB	BB	BB	BB	AA
A07_062	A07	3749471	Bn-A07-p3749471		AA	NC	BB	BB	BB	AB	AA	AA	AB	AB	BB	BB	BB	AA	AB	BB	BB	BB	AA	AA	AA	AA	BB	BB	AB	BB	BB	BB	BB	BB	AA	BB	AA	AA	AA	BB	BB	AA	AA	AA	BB	BB	BB	BB	AA
A07_063	A07	3793386	Bn-A07-p3793386		AA	NC	BB	BB	BB	AB	AA	AA	AB	AB	BB	BB	BB	AA	AB	BB	BB	BB	AA	AA	AA	AA	BB	BB	AB	BB	BB	BB	BB	BB	AA	BB	AA	AA	AA	BB	BB	AA	AA	AA	BB	BB	BB	BB	AA
A07_064	A07	3826249	Bn-A07-p3826249		AA	NC	BB	BB	BB	AB	AA	AA	AB	AB	BB	BB	BB	AA	NC	BB	BB	BB	AA	AA	AA	AA	BB	BB	AB	BB	BB	BB	BB	BB	AA	BB	AA	AA	AA	BB	BB	AA	AA	AA	BB	BB	BB	BB	AA
A07_065	A07	3921656	Bn-A07-p3921656		AA	NC	BB	BB	NC	AB	AA	AA	AB	AB	BB	BB	BB	AA	NC	BB	BB	BB	AA	AA	AA	AA	BB	BB	AB	BB	BB	BB	BB	BB	AA	BB	AA	AA	AA	BB	BB	AA	AA	AA	BB	BB	BB	BB	AA
A07_066	A07	3930035	Bn-A07-p3930035		AA	NC	BB	BB	BB	AB	AA	AA	AB	AB	BB	BB	BB	AA	AB	BB	BB	BB	AA	AA	AA	AA	BB	BB	AB	BB	BB	BB	BB	BB	AA	BB	AA	AA	AA	BB	BB	AA	AA	AA	BB	BB	BB	BB	AA
A07_067	A07	3934301	Bn-A07-p3934301		AA	NC	BB	BB	BB	AB	AA	AA	AB	AB	BB	BB	BB	AA	AB	BB	BB	BB	AA	AA	AA	AA	BB	BB	AB	BB	BB	BB	BB	BB	AA	BB	AA	AA	AA	BB	BB	AA	AA	AA	BB	BB	BB	BB	AA
A07_068	A07	4097388	Bn-A07-p4097388		AA	NC	BB	BB	BB	AB	AA	AA	AB	AB	BB	BB	BB	AA	AB	BB	BB	BB	AA	AA	AA	AA	BB	BB	AB	BB	BB	BB	BB	BB	AA	BB	AA	AA	AA	BB	BB	AA	AA	AA	BB	BB	BB	BB	AA
A07_069	A07	4109343	Bn-A07-p4109343		AA	NC	BB	BB	BB	AB	AA	AA	AB	AB	BB	BB	BB	AA	AB	BB	BB	BB	AA	AA	AA	AA	BB	BB	AB	BB	BB	BB	BB	BB	AA	BB	AA	AA	AA	BB	BB	AA	AA	AA	BB	BB	BB	BB	AA
A07_070	A07	4109459	Bn-A07-p4109459		AA	NC	BB	BB	BB	AB	AA	AA	AB	AB	BB	BB	BB	AA	AB	BB	BB	BB	AA	AA	AA	AA	BB	BB	AB	BB	BB	BB	BB	BB	AA	BB	AA	AA	AA	BB	BB	AA	AA	AA	BB	BB	BB	BB	AA
A07_071	A07	4130487	Bn-A07-p4130487		AA	AA	BB	BB	BB	AB	AA	AA	AB	AB	BB	BB	BB	AA	NC	BB	NC	BB	AA	AA	AA	AA	BB	BB	AB	BB	BB	BB	BB	BB	AA	BB	AA	AA	AA	BB	BB	AA	AA	AA	BB	BB	BB	BB	AA
A07_072	A07	4142320	Bn-A07-p4142320		AA	NC	BB	BB	NC	AB	AA	NC	AB	AB	BB	BB	BB	AA	AB	BB	BB	BB	AA	AA	AA	AA	BB	BB	AB	BB	BB	BB	BB	BB	AA	BB	AA	AA	AA	BB	BB	AA	AA	AA	BB	BB	BB	BB	AA
A07_073	A07	4148934	Bn-A07-p4148934		AA	NC	BB	BB	BB	AB	AA	AA	AB	AB	BB	BB	BB	AA	NC	BB	BB	BB	AA	AA	AA	AA	BB	BB	AB	BB	BB	BB	BB	BB	AA	BB	AA	AA	AA	BB	BB	AA	AA	AA	BB	BB	BB	BB	AA
A07_074	A07	4162513	Bn-A07-p4162513		AA	NC	BB	BB	BB	AB	AA	AA	AB	AB	BB	BB	BB	AA	AB	BB	BB	BB	AA	AA	AA	AA	BB	BB	AB	BB	BB	BB	BB	BB	AA	BB	AA	AA	AA	BB	BB	AA	AA	AA	BB	BB	BB	BB	AA
A07_075	A07	4173583	Bn-A07-p4173583		AA	NC	BB	BB	BB	AB	AA	AA	AB	AB	BB	BB	BB	AA	AB	BB	BB	BB	AA	AA	AA	AA	BB	BB	AB	BB	BB	BB	BB	BB	AA	BB	AA	AA	AA	BB	BB	AA	AA	AA	BB	BB	BB	BB	AA
A07_076	A07	4477010	Bn-A07-p4477010		AA	NC	BB	BB	BB	AB	AA	AA	AB	AB	BB	BB	BB	AA	AB	BB	BB	BB	AA	AA	AA	AA	BB	BB	AB	BB	BB	BB	BB	BB	AA	BB	AA	AA	AA	BB	BB	AA	AA	AA	BB	BB	BB	BB	AA
A07_077	A07	4578845	Bn-A07-p4578845		AA	NC	BB	BB	NC	AB	AA	AA	AB	AB	BB	BB	BB	AA	AB	BB	BB	BB	AA	AA	AA	AA	BB	BB	AB	BB	BB	BB	BB	BB	AA	BB	AA	AA	AA	BB	BB	AA	AA	AA	BB	BB	BB	BB	AA
A07_078	A07	4644371	Bn-A07-p4644371		AA	NC	BB	BB	BB	AB	AA	AA	AB	AB	BB	BB	BB	AA	AB	BB	BB	BB	AA	AA	AA	AA	BB	BB	AB	BB	BB	BB	BB	BB	AA	BB	AA	AA	AA	BB	BB	AA	AA	AA	BB	BB	BB	BB	AA
A07_079	A07	4687740	Bn-A07-p4687740		AA	NC	BB	BB	BB	AB	AA	AA	AB	AB	BB	BB	BB	AA	AB	BB	BB	BB	AA	AA	AA	AA	BB	BB	AB	BB	BB	BB	BB	BB	AA	BB	AA	AA	AA	BB	BB	AA	AA	AA	BB	BB	BB	BB	AA
A07_080	A07	4815239	Bn-A07-p4815239		AA	NC	BB	BB	BB	AB	AA	AA	AB	AB	BB	BB	BB	AA	AB	BB	BB	BB	AA	AA	AA	AA	BB	BB	AB	BB	BB	BB	BB	BB	AA	BB	AA	AA	AA	BB	BB	AA	AA	AA	BB	BB	BB	BB	AA
A07_081	A07	4916203	Bn-A07-p4916203		AA	NC	BB	BB	BB	AB	AA	AA	AB	AB	BB	BB	BB	AA	AB	BB	BB	BB	AA	AA	AA	AA	BB	BB	AB	BB	BB	BB	BB	BB	AA	BB	AA	AA	AA	BB	BB	AA	AA	AA	BB	BB	BB	BB	AA
A07_082	A07	4941605	Bn-A07-p4941605		AA	NC	BB	BB	BB	AB	AA	AA	AB	AB	BB	BB	BB	AA	AB	BB	BB	BB	AA	AA	AA	AA	BB	BB	AB	BB	BB	BB	BB	BB	AA	BB	AA	AA	AA	BB	BB	AA	AA	AA	BB	BB	BB	BB	AA
A07_083	A07	4947273	Bn-A07-p4947273		AA	NC	BB	BB	BB	AB	AA	AA	AB	AB	BB	BB	BB	AA	AB	BB	BB	BB	AA	AA	AA	AA	BB	BB	AB	BB	BB	BB	BB	BB	AA	BB	AA	AA	AA	BB	BB	AA	AA	AA	BB	BB	BB	BB	AA
A07_084	A07	4958794	Bn-A07-p4958794		AA	NC	BB	BB	BB	AB	AA	AA	AB	AB	BB	BB	BB	AA	AB	BB	BB	BB	AA	AA	AA	AA	BB	BB	AB	BB	BB	BB	BB	BB	AA	BB	AA	AA	AA	BB	BB	AA	AA	AA	BB	BB	BB	BB	AA
A07_085	A07	4958868	Bn-A07-p4958868		AA	NC	BB	BB	BB	AB	AA	AA	AB	AB	BB	BB	BB	AA	AB	BB	BB	BB	AA	AA	AA	AA	BB	BB	AB	BB	BB	BB	BB	BB	AA	BB	AA	AA	AA	BB	BB	AA	AA	AA	BB	BB	BB	BB	AA
A07_086	A07	4976992	Bn-A07-p4976992		AA	NC	BB	BB	NC	AB	AA	AA	AB	AB	BB	BB	BB	AA	AB	BB	BB	BB	AA	AA	AA	AA	BB	BB	AB	BB	BB	BB	BB	BB	AA	BB	AA	AA	AA	BB	BB	AA	AA	AA	BB	BB	BB	BB	AA
A07_087	A07	5003344	Bn-A07-p5003344		AA	NC	BB	BB	BB	AB	AA	AA	AB	AB	BB	BB	BB	AA	AB	BB	BB	BB	AA	AA	AA	AA	BB	BB	AB	BB	BB	BB	BB	BB	AA	BB	AA	AA	AA	BB	BB	AA	AA	AA	BB	BB	BB	BB	AA
A07_088	A07	5255311	Bn-A07-p5255311		AA	NC	BB	BB	BB	AB	AA	AA	AB	AB	BB	BB	BB	AA	AB	BB	BB	BB	BB	AA	AA	AA	BB	BB	AB	BB	AA	BB	BB	BB	AA	BB	AA	AA	AA	BB	BB	AA	AA	AA	BB	BB	BB	BB	AA
A07_089	A07	5367982	Bn-A07-p5367982		AA	NC	BB	BB	BB	AB	AA	AA	AB	AB	BB	BB	BB	AA	AB	BB	BB	BB	BB	AA	AA	AA	BB	BB	AB	BB	AA	BB	BB	BB	AA	BB	AA	AA	AA	BB	BB	AA	AA	AA	BB	BB	BB	BB	AA
A07_090	A07	5455024	Bn-A07-p5455024		AA	NC	BB	BB	NC	AB	AA	AA	AB	AB	BB	BB	BB	AA	AB	BB	BB	BB	BB	AA	AA	AA	BB	BB	AB	BB	AA	BB	BB	BB	AA	BB	AA	AA	AA	BB	BB	AA	AA	AA	BB	BB	BB	BB	AA
A07_091	A07	5482599	Bn-A07-p5482599		AA	NC	BB	BB	BB	AB	AA	AA	AB	AB	BB	BB	BB	AA	AB	BB	BB	BB	BB	AA	AA	AA	BB	BB	AB	BB	AA	BB	BB	BB	AA	BB	AA	AA	AA	BB	BB	AA	AA	AA	BB	BB	BB	BB	AA
A07_092	A07	5518221	Bn-A07-p5518221		AA	NC	BB	BB	BB	AB	AA	AA	AB	AB	BB	BB	BB	AA	AB	BB	BB	BB	BB	AA	AA	AA	BB	BB	AB	BB	AA	BB	BB	BB	AA	BB	AA	AA	AA	BB	BB	AA	AA	AA	BB	BB	BB	BB	AA
A07_093	A07	5572683	Bn-A07-p5572683		AA	NC	BB	BB	BB	AB	AA	AA	AB	AB	BB	BB	BB	AA	AB	BB	BB	BB	BB	AA	AA	AA	BB	BB	AB	BB	AA	BB	BB	BB	AA	BB	AA	AA	AA	BB	BB	AA	AA	AA	BB	BB	BB	BB	AA
A07_094	A07	5618903	Bn-A07-p5618903		AA	NC	BB	BB	BB	AB	AA	AA	AB	AB	BB	BB	BB	AA	AB	BB	BB	BB	BB	AA	AA	AA	BB	BB	AB	BB	AA	BB	BB	BB	AA	BB	AA	AA	AA	BB	BB	AA	AA	AA	BB	BB	BB	BB	AA
A07_095	A07	5710766	Bn-A07-p5710766		AA	NC	BB	BB	BB	AB	AA	AA	AB	AB	BB	BB	BB	AA	AB	BB	BB	AA	BB	AA	AA	AA	BB	BB	AB	BB	AA	BB	BB	BB	AA	BB	AA	AA	AA	BB	BB	AA	AA	AA	BB	BB	BB	BB	AA
A07_096	A07	5713057	Bn-A07-p5713057		AA	NC	BB	BB	BB	AB	AA	AA	AB	AB	BB	BB	BB	AA	AB	BB	BB	AA	BB	AA	AA	AA	BB	BB	AB	BB	AA	BB	BB	BB	AA	BB	AA	AA	AA	BB	BB	AA	AA	AA	BB	BB	BB	BB	AA
A07_097	A07	5769927	Bn-A07-p5769927		AA	NC	BB	BB	BB	AB	AA	AA	AB	AB	BB	BB	BB	AA	AB	BB	BB	AA	BB	AA	AA	AA	BB	BB	AB	BB	AA	BB	BB	BB	AA	BB	AA	AA	AA	BB	BB	AA	AA	AA	BB	BB	BB	BB	AA
A07_098	A07	5786966	Bn-A07-p5786966		AA	NC	BB	BB	NC	AB	AA	AA	AB	AB	BB	BB	BB	AA	NC	BB	BB	AA	BB	AA	AA	AA	BB	BB	AB	BB	AA	BB	BB	BB	AA	BB	AA	AA	AA	BB	BB	AA	AA	AA	BB	BB	BB	BB	AA
A07_099	A07	5812470	Bn-A07-p5812470		AA	NC	BB	BB	BB	AB	AA	AA	AB	AB	BB	BB	BB	AA	AB	BB	BB	AA	BB	AA	AA	AA	BB	BB	AB	BB	AA	BB	BB	BB	AA	BB	AA	AA	AA	BB	BB	AA	AA	AA	BB	BB	BB	BB	AA
A07_100	A07	5813326	Bn-A07-p5813326		AA	NC	BB	BB	BB	AB	AA	AA	AB	AB	BB	BB	BB	AA	NC	BB	BB	AA	BB	AA	AA	AA	BB	BB	AB	BB	AA	BB	BB	BB	AA	BB	AA	AA	AA	BB	BB	AA	AA	AA	BB	BB	BB	BB	AA
A07_101	A07	5826334	Bn-A07-p5826334		AA	NC	BB	BB	BB	AB	AA	AA	AB	AB	BB	BB	BB	AA	AB	BB	BB	AA	BB	AA	AA	AA	BB	BB	AB	BB	AA	BB	BB	BB	AA	BB	AA	AA	AA	BB	BB	AA	AA	AA	BB	BB	BB	BB	AA
A07_102	A07	5871275	Bn-A07-p5871275		AA	NC	BB	BB	BB	AB	AA	AA	AB	AB	BB	BB	BB	AA	AB	BB	BB	AA	BB	AA	AA	AA	BB	BB	AB	BB	AA	BB	BB	BB	AA	BB	AA	AA	AA	BB	BB	AA	AA	AA	BB	BB	BB	BB	AA
A07_103	A07	5877587	Bn-A07-p5877587		AA	NC	BB	BB	BB	AB	AA	AA	AB	AB	BB	BB	BB	AA	AB	BB	BB	AA	BB	AA	AA	AA	BB	BB	AB	BB	AA	BB	BB	BB	AA	BB	AA	AA	AA	BB	BB	AA	AA	AA	BB	BB	BB	BB	AA
A07_104	A07	6012565	Bn-A07-p6012565		AA	NC	BB	BB	BB	AB	AA	NC	AB	AB	BB	BB	BB	AA	AB	BB	BB	AA	BB	AA	AA	AA	BB	BB	AB	BB	AA	BB	BB	BB	AA	BB	AA	AA	AA	BB	BB	AA	AA	AA	BB	BB	BB	BB	AA
A07_105	A07	6197889	Bn-A07-p6197889		AA	NC	BB	BB	BB	AB	AA	AA	AB	AB	BB	BB	BB	AA	AB	BB	BB	AA	BB	AA	AA	AA	BB	BB	AB	BB	AA	BB	BB	BB	AA	BB	AA	AA	AA	BB	BB	AA	AA	AA	BB	BB	BB	BB	AA
A07_106	A07	6244683	Bn-A07-p6244683		AA	NC	BB	BB	BB	AB	AA	AA	AB	AB	BB	BB	BB	AA	AB	BB	BB	AA	BB	AA	AA	AA	BB	BB	AB	BB	AA	BB	BB	BB	AA	BB	AA	AA	AA	BB	BB	AA	AA	AA	BB	BB	BB	BB	AA
A07_107	A07	6283126	Bn-A07-p6283126		AA	NC	BB	BB	BB	AB	AA	AA	AB	AB	BB	BB	BB	AA	AB	BB	BB	AA	BB	AA	AA	AA	BB	BB	AB	BB	AA	BB	BB	BB	AA	BB	AA	AA	AA	BB	BB	AA	AA	AA	BB	BB	BB	BB	AA
A07_108	A07	6305750	Bn-A07-p6305750		AA	NC	BB	BB	BB	AB	AA	AA	AB	AB	BB	BB	BB	AA	AB	BB	BB	AA	BB	AA	AA	AA	BB	BB	AB	BB	AA	BB	BB	BB	AA	BB	AA	AA	AA	BB	BB	AA	AA	AA	BB	BB	BB	BB	AA
A07_109	A07	6307545	Bn-A07-p6307545		AA	NC	BB	BB	BB	AB	AA	AA	AB	AB	BB	BB	BB	AA	AB	BB	BB	AA	BB	AA	AA	AA	BB	BB	AB	BB	AA	BB	BB	BB	AA	BB	AA	AA	AA	BB	BB	AA	AA	AA	BB	BB	BB	BB	AA
A07_110	A07	6366999	Bn-A07-p6366999		AA	NC	BB	BB	BB	AB	AA	AA	AB	AB	BB	BB	BB	AA	NC	BB	BB	AA	BB	AA	AA	AA	BB	BB	AB	BB	AA	BB	BB	BB	AA	BB	AA	AA	AA	BB	BB	AA	AA	AA	BB	BB	BB	BB	AA
A07_111	A07	6382641	Bn-A07-p6382641		AA	NC	BB	BB	BB	AB	AA	AA	AB	AB	BB	BB	BB	AA	AB	BB	BB	AA	BB	AA	AA	AA	BB	BB	AB	BB	AA	BB	BB	BB	AA	BB	AA	AA	AA	BB	BB	AA	AA	AA	BB	BB	BB	BB	AA
A07_112	A07	6428365	Bn-A07-p6428365		AA	NC	BB	BB	BB	AB	AA	AA	AB	AB	BB	BB	BB	AA	AB	BB	BB	AA	BB	AA	AA	AA	BB	BB	AB	BB	AA	BB	BB	BB	AA	BB	AA	AA	AA	BB	BB	AA	AA	AA	BB	BB	BB	BB	AA
A07_113	A07	6443432	Bn-A07-p6443432		AA	NC	BB	BB	NC	AB	AA	AA	AB	AB	BB	BB	BB	AA	NC	BB	BB	AA	BB	AA	AA	AA	BB	BB	AB	BB	AA	BB	BB	BB	AA	BB	AA	AA	AA	BB	BB	AA	AA	AA	BB	BB	BB	BB	AA
A07_114	A07	6444067	Bn-A07-p6444067		AA	NC	BB	BB	BB	AB	AA	AA	AB	AB	BB	BB	BB	AA	AB	BB	BB	AA	BB	AA	AA	AA	BB	BB	AB	BB	AA	BB	BB	BB	AA	BB	AA	AA	AA	BB	BB	AA	AA	AA	BB	BB	BB	BB	AA
A07_115	A07	6444420	Bn-A07-p6444420		AA	NC	BB	BB	BB	AB	AA	AA	AB	AB	BB	BB	BB	AA	AB	BB	BB	AA	BB	AA	AA	AA	BB	BB	AB	BB	AA	BB	BB	BB	AA	BB	AA	AA	AA	BB	BB	AA	AA	AA	BB	BB	BB	BB	AA
A07_116	A07	6460270	Bn-A07-p6460270		AA	NC	BB	BB	BB	AB	AA	AA	AB	AB	BB	BB	BB	AA	AB	BB	BB	AA	BB	AA	AA	AA	BB	BB	AB	BB	AA	BB	BB	BB	AA	BB	AA	AA	AA	BB	BB	AA	AA	AA	BB	BB	BB	BB	AA
A07_117	A07	6523973	Bn-A07-p6523973		AA	NC	BB	BB	BB	AB	AA	AA	AB	AB	BB	BB	BB	AA	AB	BB	BB	AA	BB	AA	AA	AA	BB	BB	AB	BB	AA	BB	BB	BB	AA	BB	AA	AA	AA	BB	BB	AA	AA	AA	BB	BB	BB	BB	AA
A07_118	A07	6644825	Bn-A07-p6644825		AA	NC	BB	BB	BB	AB	AA	AA	AB	AB	BB	BB	BB	AA	AB	BB	BB	AA	BB	AA	AA	AA	BB	BB	AB	BB	AA	BB	BB	BB	AA	BB	AA	AA	AA	BB	BB	AA	AA	AA	BB	BB	BB	BB	AA
A07_119	A07	6657878	Bn-A07-p6657878		AA	NC	BB	BB	BB	AB	AA	AA	AB	AB	BB	BB	BB	AA	AB	BB	BB	AA	BB	AA	AA	AA	BB	BB	AB	BB	AA	BB	BB	BB	AA	BB	AA	AA	AA	BB	BB	AA	AA	AA	BB	BB	BB	BB	AA
A07_120	A07	6735264	Bn-A07-p6735264		AA	NC	BB	BB	BB	AB	AA	AA	AB	AB	BB	BB	BB	AA	AB	BB	BB	AA	BB	AA	AA	AA	BB	BB	AB	BB	AA	BB	BB	BB	AA	BB	AA	AA	AA	BB	BB	AA	AA	AA	BB	BB	BB	BB	AA
A07_121	A07	6903948	Bn-A07-p6903948		AA	NC	BB	BB	BB	AB	AA	AA	AB	AB	BB	BB	BB	AA	AB	BB	BB	AA	BB	AA	AA	AA	BB	BB	AB	BB	AA	BB	BB	BB	AA	BB	AA	AA	AA	BB	BB	AA	AA	AA	BB	BB	BB	BB	AA
A07_122	A07	6909620	Bn-A07-p6909620		AA	NC	BB	BB	BB	AB	AA	AA	AB	AB	BB	BB	BB	AA	AB	BB	BB	AA	BB	AA	AA	AA	BB	BB	AB	BB	AA	BB	BB	BB	AA	BB	AA	AA	AA	BB	BB	AA	AA	AA	BB	BB	BB	BB	AA
A07_123	A07	7039686	Bn-A07-p7039686		AA	NC	BB	BB	BB	AB	AA	AA	AB	AB	BB	BB	BB	AA	AB	BB	BB	AA	BB	BB	AA	AA	BB	BB	AB	BB	AA	BB	BB	BB	AA	BB	AA	AA	AA	BB	BB	AA	AA	AA	BB	BB	BB	BB	AA
A07_124	A07	7055420	Bn-A07-p7055420		AA	NC	BB	BB	BB	AB	AA	AA	AB	AB	BB	BB	BB	AA	AB	BB	BB	AA	BB	BB	AA	AA	BB	BB	AB	BB	AA	BB	BB	BB	AA	BB	AA	AA	AA	BB	BB	AA	AA	AA	BB	BB	BB	BB	AA
A07_125	A07	7141625	Bn-A07-p7141625		AA	NC	BB	BB	BB	AB	AA	AA	AB	AB	BB	BB	BB	AA	AB	BB	BB	AA	BB	BB	AA	AA	BB	BB	AB	BB	AA	BB	BB	BB	AA	BB	AA	AA	AA	BB	BB	AA	AA	AA	BB	BB	BB	BB	AA
A07_126	A07	7198236	Bn-A07-p7198236		AA	NC	BB	BB	BB	AB	AA	AA	AB	AB	BB	BB	BB	AA	AB	BB	BB	AA	BB	BB	AA	AA	BB	BB	AB	BB	AA	BB	BB	BB	AA	BB	AA	AA	AA	BB	BB	AA	AA	AA	BB	BB	BB	BB	AA
A07_127	A07	7270443	Bn-A07-p7270443		AA	NC	BB	BB	BB	AB	AA	AA	AB	AB	BB	BB	BB	AA	AB	BB	BB	AA	BB	BB	AA	AA	BB	BB	AB	BB	AA	BB	BB	BB	AA	BB	AA	AA	AA	BB	BB	AA	AA	AA	BB	BB	BB	BB	AA
A07_128	A07	7276136	Bn-A07-p7276136		AA	NC	BB	BB	BB	AB	AA	AA	AB	AB	BB	BB	BB	AA	AB	BB	BB	AA	BB	BB	AA	AA	BB	BB	AB	BB	AA	BB	BB	BB	AA	BB	AA	AA	AA	BB	BB	AA	AA	AA	BB	BB	BB	BB	AA
A07_129	A07	7309287	Bn-A07-p7309287		AA	NC	BB	BB	BB	AB	AA	AA	AB	AB	BB	BB	BB	AA	AB	BB	BB	AA	BB	BB	AA	AA	BB	BB	AB	BB	AA	BB	BB	BB	AA	BB	AA	AA	AA	BB	BB	AA	AA	AA	BB	BB	BB	BB	AA
A07_130	A07	7310644	Bn-A07-p7310644		AA	NC	BB	BB	BB	AB	AA	AA	AB	AB	BB	BB	BB	AA	AB	BB	BB	AA	BB	BB	AA	AA	BB	BB	AB	BB	AA	BB	BB	BB	AA	BB	AA	AA	AA	BB	BB	AA	AA	AA	BB	BB	BB	BB	AA
A07_131	A07	7367247	Bn-A07-p7367247		AA	NC	BB	BB	BB	AB	AA	AA	AB	AB	BB	BB	BB	AA	AB	BB	BB	AA	BB	BB	AA	AA	BB	BB	AB	BB	AA	BB	BB	BB	AA	BB	AA	AA	AA	BB	BB	AA	AA	AA	BB	BB	BB	BB	AA
A07_132	A07	7400432	Bn-A07-p7400432		AA	NC	BB	BB	BB	AB	AA	AA	AB	AB	BB	BB	BB	AA	AB	BB	BB	AA	BB	BB	AA	AA	BB	BB	AB	BB	AA	BB	BB	BB	AA	BB	AA	AA	AA	BB	BB	AA	AA	AA	BB	BB	BB	BB	AA
A07_133	A07	7434126	Bn-A07-p7434126		AA	NC	BB	BB	BB	AB	AA	AA	AB	AB	BB	BB	BB	AA	AB	BB	BB	AA	BB	BB	AA	AA	BB	BB	AB	BB	AA	BB	BB	BB	AA	BB	AA	AA	AA	BB	BB	AA	AA	AA	BB	BB	BB	BB	AA
A07_134	A07	7436573	Bn-A07-p7436573		AA	NC	BB	BB	BB	AB	AA	AA	AB	AB	BB	BB	BB	AA	AB	BB	BB	AA	BB	BB	AA	AA	BB	BB	AB	BB	AA	BB	BB	BB	AA	BB	AA	AA	AA	BB	BB	AA	AA	AA	BB	BB	BB	BB	AA
A07_135	A07	7562328	Bn-A07-p7562328		AA	NC	BB	BB	BB	AB	AA	AA	AB	AB	BB	BB	BB	AA	AB	BB	BB	AA	BB	BB	AA	AA	BB	BB	AB	BB	AA	BB	BB	BB	AA	BB	AA	AA	AA	BB	BB	AA	AA	AA	BB	BB	BB	BB	AA
A07_136	A07	8143924	Bn-A07-p8143924		AA	NC	BB	BB	BB	AB	AA	AA	AB	AB	BB	BB	BB	AA	AB	BB	BB	AA	BB	BB	AA	AA	BB	BB	AB	BB	AA	BB	BB	BB	AA	BB	AA	AA	AA	BB	BB	AA	AA	AA	BB	BB	BB	BB	AA
A07_137	A07	8186475	Bn-A07-p8186475		AA	NC	BB	BB	NC	AB	AA	AA	AB	AB	BB	BB	BB	AA	AB	BB	BB	AA	BB	BB	AA	AA	BB	BB	AB	BB	AA	BB	BB	BB	AA	BB	AA	AA	AA	BB	BB	AA	AA	AA	BB	BB	BB	BB	AA
A07_138	A07	8323309	Bn-A07-p8323309		AA	NC	BB	BB	BB	AB	AA	AA	AB	AB	BB	BB	BB	AA	AB	BB	BB	AA	BB	BB	AA	AA	BB	BB	AB	BB	AA	BB	BB	BB	AA	BB	AA	AA	AA	BB	BB	AA	AA	AA	BB	BB	BB	BB	AA
A07_139	A07	8516100	Bn-A07-p8516100		AA	NC	BB	BB	BB	AB	AA	AA	AB	AB	BB	BB	BB	AA	AB	BB	BB	AA	BB	BB	AA	AA	BB	BB	AB	BB	AA	BB	BB	BB	AA	BB	AA	AA	AA	BB	BB	AA	AA	AA	BB	BB	BB	BB	AA
A07_140	A07	8526430	Bn-A07-p8526430		AA	NC	BB	BB	BB	AB	AA	AA	AB	AB	BB	BB	BB	AA	AB	BB	BB	AA	BB	BB	AA	AA	BB	BB	AB	BB	AA	BB	BB	BB	AA	BB	AA	AA	AA	BB	BB	AA	AA	AA	BB	BB	BB	BB	AA
A07_141	A07	8566493	Bn-A07-p8566493		AA	NC	BB	BB	BB	AB	AA	AA	AB	AB	BB	BB	BB	AA	NC	BB	NC	AA	BB	BB	AA	AA	BB	BB	AB	BB	AA	BB	BB	BB	AA	BB	AA	AA	AA	BB	BB	AA	AA	AA	BB	BB	BB	BB	AA
A07_142	A07	8567824	Bn-A07-p8567824		AA	NC	BB	BB	BB	AB	AA	AA	AB	AB	BB	BB	BB	AA	AB	BB	BB	AA	BB	BB	AA	AA	BB	BB	AB	BB	AA	BB	BB	BB	AA	BB	AA	AA	AA	BB	BB	AA	AA	AA	BB	BB	BB	BB	AA
A07_143	A07	8571463	Bn-A07-p8571463		AA	NC	BB	BB	BB	AB	AA	AA	AB	AB	BB	BB	BB	AA	AB	BB	BB	AA	BB	BB	AA	AA	BB	BB	AB	BB	AA	BB	BB	BB	AA	BB	AA	AA	AA	BB	BB	AA	AA	AA	BB	BB	BB	BB	AA
A07_144	A07	8593730	Bn-A07-p8593730		AA	NC	BB	BB	BB	AB	AA	AA	AB	AB	BB	BB	BB	AA	AB	BB	BB	AA	BB	BB	AA	AA	BB	BB	AB	BB	AA	BB	BB	BB	AA	BB	AA	AA	AA	BB	BB	AA	AA	AA	BB	BB	BB	BB	AA
A07_145	A07	8612122	Bn-A07-p8612122		AA	NC	BB	BB	BB	AB	AA	AA	AB	AB	BB	BB	BB	AA	AB	BB	BB	AA	BB	BB	AA	AA	BB	BB	AB	BB	AA	BB	BB	BB	AA	BB	AA	AA	AA	BB	BB	AA	AA	AA	BB	BB	BB	BB	AA
A07_146	A07	8616202	Bn-A07-p8616202		AA	NC	BB	BB	BB	AB	AA	AA	AB	AB	BB	BB	BB	AA	AB	BB	BB	AA	BB	BB	AA	AA	BB	BB	AB	BB	AA	BB	BB	BB	AA	BB	AA	AA	AA	BB	BB	AA	AA	AA	BB	BB	BB	BB	AA
A07_147	A07	8619654	Bn-A07-p8619654		AA	NC	BB	BB	BB	AB	AA	AA	AB	AB	BB	BB	BB	AA	NC	BB	BB	AA	BB	BB	AA	AA	BB	BB	AB	BB	AA	BB	BB	BB	AA	BB	AA	AA	AA	BB	BB	AA	AA	AA	BB	BB	BB	BB	AA
A07_148	A07	8668714	Bn-A07-p8668714		AA	NC	BB	BB	BB	AB	AA	AA	AB	AB	BB	BB	BB	AA	AB	BB	NC	AA	BB	BB	AA	AA	BB	BB	AB	BB	AA	BB	BB	BB	AA	BB	AA	AA	AA	BB	BB	AA	AA	AA	BB	BB	BB	BB	AA
A07_149	A07	8669833	Bn-A07-p8669833		AA	NC	BB	BB	BB	AB	AA	AA	AB	AB	BB	BB	BB	AA	AB	BB	NC	AA	BB	BB	AA	AA	BB	BB	AB	BB	AA	BB	BB	BB	AA	BB	AA	AA	AA	BB	BB	AA	AA	AA	BB	BB	BB	BB	AA
A07_150	A07	8674321	Bn-A07-p8674321		AA	NC	BB	BB	BB	AB	AA	AA	AB	AB	BB	BB	BB	AA	AB	BB	NC	AA	BB	BB	AA	AA	BB	BB	AB	BB	AA	BB	BB	BB	AA	BB	AA	AA	AA	BB	BB	AA	AA	AA	BB	BB	BB	BB	AA
A07_151	A07	8675164	Bn-A07-p8675164		AA	NC	BB	BB	BB	AB	AA	AA	AB	AB	BB	BB	BB	AA	AB	BB	NC	AA	BB	BB	AA	AA	BB	BB	AB	BB	AA	BB	BB	BB	AA	BB	AA	AA	AA	BB	BB	AA	AA	AA	BB	BB	BB	BB	AA
A07_152	A07	8721197	Bn-A07-p8721197		AA	NC	BB	BB	NC	AB	AA	AA	AB	AB	BB	BB	BB	AA	AB	BB	BB	AA	BB	BB	AA	AA	BB	BB	AB	BB	AA	BB	BB	BB	AA	BB	AA	AA	AA	BB	BB	AA	AA	AA	BB	BB	BB	BB	AA
A07_153	A07	8745024	Bn-A07-p8745024		AA	NC	BB	BB	BB	AB	AA	AA	AB	AB	BB	BB	BB	AA	AB	BB	BB	AA	BB	BB	AA	AA	BB	BB	AB	BB	AA	BB	BB	BB	AA	BB	AA	AA	AA	BB	BB	AA	AA	AA	BB	BB	BB	BB	AA
A07_154	A07	8748832	Bn-A07-p8748832		AA	NC	BB	BB	BB	AB	AA	AA	AB	AB	BB	BB	BB	AA	AB	BB	BB	AA	BB	BB	AA	AA	BB	BB	AB	BB	AA	BB	BB	BB	AA	BB	AA	AA	AA	BB	BB	AA	AA	AA	BB	BB	BB	BB	AA
A07_155	A07	8775069	Bn-A07-p8775069		AA	NC	BB	BB	BB	AB	AA	AA	AB	AB	BB	BB	BB	AA	AB	BB	BB	AA	BB	BB	AA	AA	BB	BB	AB	BB	AA	BB	BB	BB	AA	BB	AA	AA	AA	BB	BB	AA	AA	AA	BB	BB	BB	BB	AA
A07_156	A07	8790021	Bn-A07-p8790021		AA	NC	BB	BB	BB	AB	AA	AA	AB	AB	BB	BB	BB	AA	AB	BB	BB	AA	BB	BB	AA	AA	BB	BB	AB	BB	AA	BB	BB	BB	AA	BB	AA	AA	AA	BB	BB	AA	AA	AA	BB	BB	BB	BB	AA
A07_157	A07	8851644	Bn-A07-p8851644		AA	NC	BB	BB	BB	AB	AA	AA	AB	AB	BB	BB	BB	AA	AB	BB	BB	AA	BB	BB	AA	AA	BB	BB	AB	BB	AA	BB	BB	BB	AA	BB	AA	AA	AA	BB	BB	AA	AA	AA	BB	BB	BB	BB	AA
A07_158	A07	8854569	Bn-A07-p8854569		AA	NC	BB	BB	BB	AB	AA	AA	AB	AB	BB	BB	BB	AA	AB	BB	BB	AA	BB	BB	AA	AA	BB	BB	AB	BB	AA	BB	BB	BB	AA	BB	AA	AA	AA	BB	BB	AA	AA	AA	BB	BB	BB	BB	AA
A07_159	A07	8941260	Bn-A07-p8941260		AA	NC	BB	BB	BB	AB	AA	NC	AB	AB	BB	BB	BB	AA	NC	BB	BB	AA	BB	BB	AA	AA	BB	BB	AB	BB	AA	BB	BB	BB	AA	BB	AA	AA	AA	BB	BB	AA	AA	AA	BB	BB	BB	BB	AA
A07_160	A07	8959937	Bn-A07-p8959937		AA	NC	BB	BB	BB	AB	AA	AA	AB	AB	BB	BB	BB	AA	AB	BB	BB	AA	BB	BB	AA	AA	BB	BB	AB	BB	AA	BB	BB	BB	AA	BB	AA	AA	AA	BB	BB	AA	AA	AA	BB	BB	BB	BB	AA
A07_161	A07	8977017	Bn-A07-p8977017		AA	NC	BB	BB	BB	AB	AA	AA	AB	AB	BB	BB	BB	AA	AB	BB	BB	AA	BB	BB	AA	AA	BB	BB	AB	BB	AA	BB	BB	BB	AA	BB	AA	AA	AA	BB	BB	AA	AA	AA	BB	BB	BB	BB	AA
A07_162	A07	8977490	Bn-A07-p8977490		AA	NC	BB	BB	BB	AB	AA	AA	AB	AB	BB	BB	BB	AA	AB	BB	BB	AA	BB	BB	AA	AA	BB	BB	AB	BB	AA	BB	BB	BB	AA	BB	AA	AA	AA	BB	BB	AA	AA	AA	BB	BB	BB	BB	AA
A07_163	A07	8997726	Bn-A07-p8997726		AA	NC	BB	BB	NC	AB	AA	AA	AB	AB	BB	BB	BB	AA	AB	BB	BB	AA	BB	BB	AA	AA	BB	BB	AB	BB	AA	BB	BB	BB	AA	BB	AA	AA	AA	BB	BB	AA	AA	AA	BB	BB	BB	BB	AA
A07_164	A07	9020570	Bn-A07-p9020570		AA	NC	BB	BB	BB	AB	AA	AA	AB	AB	BB	BB	BB	AA	AB	BB	BB	AA	BB	BB	AA	AA	BB	BB	AB	BB	AA	BB	BB	BB	AA	BB	AA	AA	AA	BB	BB	AA	AA	AA	BB	BB	BB	BB	AA
A07_165	A07	9079474	Bn-A07-p9079474		AA	NC	BB	BB	BB	AB	AA	AA	AB	AB	BB	BB	BB	AA	AB	BB	BB	AA	BB	BB	AA	AA	BB	BB	AB	BB	AA	BB	BB	BB	AA	BB	AA	AA	AA	BB	BB	AA	AA	AA	BB	BB	BB	BB	AA
A07_166	A07	9180716	Bn-A07-p9180716		AA	NC	BB	BB	BB	AB	AA	AA	AB	AB	BB	BB	BB	AA	AB	BB	BB	AA	BB	BB	AA	AA	BB	BB	AB	BB	AA	BB	BB	BB	AA	BB	AA	AA	AA	BB	BB	AA	AA	AA	BB	BB	BB	BB	AA
A07_167	A07	9485484	Bn-A07-p9485484		AA	NC	BB	BB	BB	AB	AA	AA	AB	AB	BB	BB	BB	AA	AB	BB	BB	AA	BB	BB	AA	AA	BB	BB	AB	BB	AA	BB	BB	BB	AA	BB	AA	AA	AA	BB	BB	AA	AA	AA	BB	BB	BB	BB	AA
A07_168	A07	9564494	Bn-A07-p9564494		AA	NC	BB	BB	BB	AB	AA	AA	AB	AB	BB	BB	BB	AA	AB	BB	BB	AA	BB	BB	AA	AA	BB	BB	AB	BB	AA	BB	BB	BB	AA	BB	AA	AA	AA	BB	BB	AA	AA	AA	BB	BB	BB	BB	AA
A07_169	A07	9611857	Bn-A07-p9611857		AA	NC	BB	BB	BB	AB	AA	AA	AB	AB	BB	BB	BB	AA	AB	BB	BB	AA	NC	BB	AA	AA	BB	BB	AB	BB	AA	BB	BB	BB	AA	BB	AA	AA	AA	BB	BB	AA	AA	AA	BB	BB	BB	BB	AA
A07_170	A07	9708357	Bn-A07-p9708357		AA	NC	BB	BB	BB	AB	AA	AA	AB	AB	BB	BB	BB	AA	AB	BB	BB	AA	BB	BB	AA	AA	BB	BB	AB	BB	AA	BB	BB	BB	AA	BB	AA	AA	AA	BB	BB	AA	AA	AA	BB	BB	BB	BB	AA
A07_171	A07	10289778	Bn-A07-p10289778		AA	NC	BB	BB	BB	AB	AA	AA	AB	AB	BB	BB	BB	AA	AB	BB	BB	AA	BB	BB	AA	AA	BB	BB	AB	BB	AA	BB	BB	BB	AA	BB	AA	AA	AA	BB	BB	AA	AA	AA	BB	BB	BB	AA	AA
A07_172	A07	10291035	Bn-A07-p10291035		AA	NC	BB	BB	BB	AB	AA	AA	AB	AB	BB	BB	BB	AA	AB	BB	BB	AA	BB	BB	AA	AA	BB	BB	AB	BB	AA	BB	BB	BB	AA	BB	AA	AA	AA	BB	BB	AA	AA	AA	BB	BB	BB	AA	AA
A07_173	A07	10347794	Bn-A07-p10347794		AA	NC	BB	BB	NC	AB	AA	AA	AB	AB	BB	BB	BB	AA	AB	BB	BB	AA	BB	BB	AA	AA	BB	BB	AB	BB	AA	BB	BB	BB	AA	BB	AA	AA	AA	BB	BB	AA	AA	AA	BB	BB	BB	AA	AA
A07_174	A07	10357533	Bn-A07-p10357533		AA	NC	BB	BB	BB	AB	AA	AA	AB	AB	BB	BB	BB	AA	AB	BB	BB	AA	BB	BB	AA	AA	BB	BB	AB	BB	AA	BB	BB	BB	AA	BB	AA	AA	AA	BB	BB	AA	AA	AA	BB	BB	BB	AA	AA
A07_175	A07	10568144	Bn-A07-p10568144		AA	NC	BB	BB	BB	AB	AA	AA	AB	AB	AA	BB	BB	AA	NC	BB	BB	AA	BB	BB	AA	AA	BB	BB	AB	BB	AA	BB	BB	BB	AA	BB	AA	AA	AA	BB	BB	AA	AA	AA	BB	BB	BB	AA	BB
A07_176	A07	10573729	Bn-A07-p10573729		AA	NC	BB	BB	NC	AB	AA	AA	AB	AB	AA	BB	BB	AA	AB	BB	BB	AA	BB	BB	AA	AA	BB	BB	AB	BB	AA	BB	BB	BB	AA	BB	AA	AA	AA	BB	BB	AA	AA	AA	BB	BB	BB	AA	BB
A07_177	A07	10584018	Bn-A07-p10584018		AA	NC	BB	BB	BB	AB	AA	AA	AB	AB	AA	BB	BB	AA	AB	BB	BB	AA	BB	BB	AA	AA	BB	BB	AB	BB	AA	BB	BB	BB	AA	BB	AA	AA	AA	BB	BB	AA	AA	AA	BB	BB	BB	AA	BB
A07_178	A07	11066210	Bn-A07-p11066210		AA	NC	BB	BB	BB	AB	AA	AA	AB	AB	AA	BB	BB	AA	AB	BB	BB	AA	BB	BB	AA	AA	BB	BB	AB	BB	AA	BB	BB	BB	AA	BB	AA	AA	AA	BB	BB	AA	AA	AA	BB	BB	BB	AA	BB
A07_179	A02	108936	Bn-A02-p108936		AA	NC	BB	BB	BB	AB	AA	AA	AB	AB	AA	AA	BB	AA	AB	BB	BB	AA	BB	BB	AA	AA	BB	BB	AB	BB	AA	BB	BB	BB	AA	BB	AA	AA	AA	BB	BB	AA	AA	AA	BB	BB	BB	AA	BB
A07_180	A02	182618	Bn-A02-p182618		AA	NC	BB	BB	BB	AB	AA	AA	AB	AB	AA	AA	BB	AA	AB	BB	BB	AA	BB	BB	AA	AA	BB	BB	AB	BB	AA	BB	BB	BB	AA	BB	AA	AA	AA	BB	BB	AA	AA	AA	BB	BB	BB	AA	BB
A07_181	A02	183438	Bn-A02-p183438		AA	NC	BB	BB	BB	AB	AA	AA	AB	AB	AA	AA	BB	AA	AB	BB	BB	AA	BB	BB	AA	AA	BB	BB	AB	BB	AA	BB	BB	BB	AA	BB	AA	AA	AA	BB	BB	AA	AA	AA	BB	BB	BB	AA	BB
A07_182	A02	183840	Bn-A02-p183840		AA	NC	BB	BB	BB	AB	AA	AA	AB	AB	AA	AA	BB	AA	AB	BB	BB	AA	BB	BB	AA	AA	BB	BB	AB	BB	AA	BB	BB	BB	AA	BB	AA	AA	AA	BB	BB	AA	AA	AA	BB	BB	BB	AA	BB
A07_183	A02	518958	Bn-A02-p518958		AA	NC	BB	BB	BB	AB	AA	AA	AB	AB	AA	AA	BB	AA	AB	BB	BB	AA	BB	BB	AA	AA	BB	BB	AB	BB	AA	BB	BB	BB	AA	BB	AA	AA	AA	BB	BB	AA	AA	AA	BB	BB	BB	AA	BB
A07_184	A02	551481	Bn-A02-p551481		AA	NC	BB	BB	NC	AB	AA	AA	AB	AB	AA	AA	BB	AA	AB	BB	BB	AA	BB	BB	AA	AA	BB	BB	AB	BB	AA	BB	BB	BB	AA	BB	AA	AA	AA	BB	BB	AA	AA	AA	BB	BB	BB	AA	BB
A07_185	A02	725112	Bn-A02-p725112		AA	NC	BB	BB	BB	AB	AA	AA	AB	AB	AA	AA	BB	AA	AB	BB	BB	AA	BB	BB	AA	AA	BB	BB	AB	BB	AA	BB	BB	BB	AA	BB	AA	AA	AA	BB	BB	AA	AA	AA	BB	BB	BB	AA	BB
A07_186	A02	978741	Bn-A02-p978741		AA	NC	BB	BB	BB	AB	AA	AA	AB	AB	AA	AA	BB	AA	AB	BB	BB	AA	BB	BB	AA	AA	BB	BB	AB	BB	AA	BB	BB	BB	AA	BB	BB	AA	AA	BB	BB	AA	AA	AA	BB	BB	BB	AA	BB
A07_187	A07	11472553	Bn-A07-p11472553		NC	NC	NC	BB	BB	AB	AA	AA	AB	AB	AA	AA	BB	AA	NC	BB	BB	AA	BB	BB	AA	AA	BB	BB	AB	BB	AA	BB	BB	BB	AA	BB	BB	AA	AA	BB	BB	AA	AA	AA	BB	BB	BB	AA	BB
A07_188	A07	11631422	Bn-A07-p11631422		AA	NC	BB	BB	BB	AB	AA	AA	AB	AB	AA	AA	BB	AA	AB	BB	BB	AA	BB	BB	AA	AA	BB	BB	AB	BB	AA	BB	BB	BB	AA	BB	BB	AA	AA	BB	BB	AA	AA	AA	BB	BB	BB	AA	BB
A07_189	A07	11631477	Bn-A07-p11631477		AA	NC	BB	BB	BB	AB	AA	AA	AB	AB	AA	AA	BB	AA	AB	BB	BB	AA	BB	BB	AA	AA	BB	BB	AB	BB	AA	BB	BB	BB	AA	BB	BB	AA	AA	BB	BB	AA	AA	AA	BB	BB	BB	AA	BB
A07_190	A07	11811971	Bn-A07-p11811971		AA	NC	BB	BB	BB	AB	AA	AA	AB	AB	AA	AA	BB	AA	AB	BB	NC	AA	BB	BB	AA	AA	BB	BB	AB	BB	AA	BB	BB	BB	AA	BB	BB	AA	AA	BB	BB	AA	AA	AA	AA	BB	BB	AA	BB
A07_191	A07	11821917	Bn-A07-p11821917		AA	NC	BB	BB	BB	AB	AA	AA	AB	AB	AA	AA	BB	AA	NC	BB	AA	AA	BB	BB	AA	AA	BB	BB	AB	BB	AA	BB	BB	BB	AA	BB	BB	AA	AA	BB	BB	AA	AA	AA	AA	BB	BB	AA	BB
A07_192	A07	11980798	Bn-A07-p11980798		AA	NC	BB	BB	BB	AB	AA	AA	AB	AB	AA	AA	BB	AA	AB	BB	AA	AA	BB	BB	AA	AA	BB	BB	AB	BB	AA	BB	BB	BB	AA	BB	BB	BB	AA	BB	BB	AA	AA	AA	AA	BB	BB	AA	BB
A07_193	A07	11987538	Bn-A07-p11987538		AA	NC	BB	BB	NC	AB	NC	AA	AB	AB	AA	AA	BB	AA	NC	BB	AA	AA	BB	BB	AA	AA	BB	BB	AB	BB	AA	BB	BB	BB	AA	BB	BB	BB	AA	BB	BB	AA	AA	AA	AA	BB	BB	AA	BB
A07_194	A07	12075838	Bn-A07-p12075838		AA	NC	BB	BB	BB	AB	AA	AA	AB	AB	AA	AA	BB	AA	AB	BB	AA	AA	BB	BB	AA	AA	BB	BB	AB	BB	AA	BB	BB	BB	AA	BB	BB	BB	AA	BB	BB	AA	AA	AA	AA	BB	BB	AA	BB
A07_195	A07	12079803	Bn-A07-p12079803		AA	NC	BB	BB	BB	AB	AA	AA	AB	AB	AA	AA	BB	AA	AB	BB	AA	AA	BB	BB	AA	AA	BB	BB	AB	BB	AA	BB	BB	BB	AA	BB	BB	BB	AA	BB	BB	AA	AA	AA	AA	BB	BB	AA	BB
A07_196	A07	12086167	Bn-A07-p12086167		AA	NC	BB	BB	BB	AB	AA	AA	AB	AB	AA	AA	BB	AA	AB	BB	AA	AA	BB	BB	AA	AA	BB	BB	AB	BB	AA	BB	BB	BB	AA	BB	BB	BB	AA	BB	BB	AA	AA	AA	AA	BB	BB	AA	BB
A07_197	A07	12578940	Bn-A07-p12578940		AA	NC	BB	BB	BB	AB	AA	AA	AB	AB	AA	AA	BB	AA	AB	BB	AA	AA	BB	BB	AA	AA	BB	BB	AB	BB	AA	BB	BB	BB	AA	BB	BB	BB	AA	BB	BB	AA	AA	AA	AA	BB	BB	AA	BB
A07_198	A07	12609202	Bn-A07-p12609202		AA	NC	BB	BB	BB	AB	AA	AA	AB	AB	AA	AA	BB	AA	AB	BB	AA	AA	BB	BB	AA	AA	BB	BB	AB	BB	AA	BB	BB	BB	AA	BB	BB	BB	AA	BB	BB	AA	AA	AA	AA	BB	BB	AA	BB
A07_199	A07	12705404	Bn-A07-p12705404		AA	NC	BB	BB	BB	AB	AA	AA	AB	AB	AA	AA	BB	AA	AB	BB	AA	AA	BB	BB	AA	AA	BB	BB	AB	BB	AA	BB	BB	BB	AA	BB	BB	BB	AA	BB	BB	AA	AA	AA	AA	BB	BB	AA	BB
A07_200	A07	12734895	Bn-A07-p12734895		AA	NC	BB	BB	BB	AB	AA	AA	AB	AB	AA	AA	BB	AA	AB	BB	AA	AA	BB	BB	AA	AA	BB	BB	AB	BB	AA	BB	BB	BB	AA	BB	BB	BB	AA	BB	BB	AA	AA	AA	AA	BB	BB	AA	BB
A07_201	A07	13005198	Bn-A07-p13005198		AA	NC	BB	BB	BB	AB	AA	AA	AB	AB	AA	AA	BB	AA	AB	BB	AA	AA	BB	BB	AA	AA	BB	BB	AB	BB	AA	BB	BB	BB	AA	BB	BB	BB	AA	BB	BB	AA	AA	AA	AA	BB	BB	AA	BB
A07_202	A07	13096286	Bn-A07-p13096286		AA	NC	BB	BB	BB	AB	AA	AA	AB	AB	AA	AA	BB	AA	AB	BB	NC	AA	BB	BB	AA	AA	BB	BB	AB	BB	AA	BB	BB	BB	AA	BB	BB	BB	AA	BB	BB	AA	AA	AA	AA	BB	BB	AA	BB
A07_203	A07	13138310	Bn-A07-p13138310		AA	NC	BB	BB	BB	AB	AA	AA	AB	AB	AA	AA	BB	AA	AB	BB	NC	AA	BB	BB	AA	AA	BB	BB	AB	BB	AA	BB	BB	BB	AA	BB	BB	BB	AA	BB	BB	AA	AA	AA	AA	BB	BB	AA	BB
[truncated: 5,654 more rows]
[truncated: 49 more columns]
