# Supplementary material for: Microspore culture reveals complex meiotic behaviour in a trigenomic Brassica hybrid
Source: BMC Plant Biol. 2015 Jul 8;15:173. doi: 10.1186/s12870-015-0555-9 (PMC4493989; doi:10.1186/s12870-015-0555-9)
Supplement: Additional file 2: Table S2. — Segregating SSR loci in the B genome of an allohexaploid Brassica ((B. napus × B. carinata) × B. juncea) microspore-derived (MD) population. [file 12870_2015_555_MOESM2_ESM.xlsx]

## Sheet: Table S2_B genome SSRs
Table S2: Segregating SSR loci in the B genome of an allohexaploid Brassica ((B. napus x B. carinata) x B. juncea) microspore-derived (MD) population
Designation	Allele name	Allele size (bp)	Chromosome (AAFC)	B. napus (2n = AACC)	B. carinata (2n = BBCC)	B. napus x B. carinata hybrid (2n = CCAB)	B. juncea (2n = AABB)	Allohexaploid hybrid (2n = AABBCC)	MD_01	MD_02	MD_03	MD_04	MD_05	MD_06	MD_07	MD_08	MD_09	MD_10	MD_11	MD_13	MD_14	MD_15	MD_16	MD_17	MD_18	MD_19	MD_20	MD_21	MD_22	MD_23	MD_24	MD_25	MD_26	MD_27	MD_28	MD_29	MD_30	MD_31	MD_32	MD_33	MD_34	MD_35	MD_36	MD_37	MD_38	MD_39	MD_40	MD_41	MD_42
Reduced (R) or unreduced (U) gamete derived									R	R	R	R	R	R	R	R	R	R	R	R	R	R	R	R	R	R	R	R	R	R	R	R	R	R	R	R	R	R	R	R	R	R	R	R	R	R	R	R	R
Bc_B01_01	Na12-E05	142		0	1	1	0	1	0	1	0	0	0	0	0	0	1	0	0	0	1	1	0	1	1	1	0	1	1	1	1	1	1	1	1	1	0	0	1	1	0	0	0	1	0	0	1	1	0
Bc_B01_02	sN11516	242		0	1	1	1	1	0	0	0	1	0	0	1	0	0	1	1	0	1	1	0	1	0	0	0	1	1	0	1	1	1	0	1	1	0	0	1	1	0	0	0	1	0	0	1	0	0
Bc_B01_03	sNRD71	210		0	1	NA	0	1	0	0	0	1	1	0	0	0	0	1	0	0	0	1	0	1	0	0	1	1	1	0	1	1	1	0	1	0	0	0	0	0	1	0	0	1	1	0	0	0	0
Bc_B01_04	Na10-D09	274		0	1	1	0	1	0	0	1	1	1	1	1	1	0	1	1	0	1	1	1	1	0	0	0	1	1	0	0	1	1	0	1	0	0	0	0	1	0	1	1	1	1	0	1	1	0
Bc_B02_01	sJ7079	240	B2	0	0	0	0	NA	NA	0	1	NA	0	1	0	1	NA	1	1	0	1	0	1	1	1	0	1	1	0	1	0	0	1	1	0	1	1	1	1	0	0	1	0	0	0	0	0	1	1
Bc_B02_02	Ni4-A03	227		0	0	0	0	1	0	0	1	0	0	1	0	1	1	1	1	0	1	0	1	1	1	0	1	1	0	1	0	0	1	0	0	1	1	1	1	0	0	1	0	0	0	0	1	1	1
Bc_B02_03	sJ3302RI	409	B2	0	1	0	0	NA	NA	0	NA	0	1	0	1	1	NA	1	1	0	0	0	0	1	1	0	0	1	1	0	1	0	1	1	0	1	0	0	0	1	1	1	1	0	1	1	0	0	1
Bc_B02_04	sJ6846	380	B2	NA	1	1	0	1	1	0	1	0	1	0	1	1	0	1	1	0	0	0	0	1	1	0	0	1	1	0	1	0	0	1	0	1	0	0	0	1	1	1	1	0	1	1	0	0	1
Bc_B02_05	sN11670	104		0	1	1	0	1	1	0	1	0	1	0	1	1	0	1	1	0	0	0	0	1	1	0	0	1	1	0	1	0	1	1	0	1	0	0	0	1	1	1	1	0	1	1	0	0	1
Bc_B04_01	sB2131	332	B4	0	1	1	0	NA	0	1	1	1	0	1	0	1	NA	0	0	1	1	1	0	0	1	0	0	1	1	1	1	1	0	0	1	1	0	1	0	NA	1	0	1	1	1	0	1	0	1
Bc_B04_02	sJ3874I	500		NA	1	1	0	1	1	1	0	0	1	1	0	0	1	0	0	0	1	1	0	0	0	1	1	1	1	0	0	0	0	1	1	1	0	1	0	1	0	0	0	1	0	0	1	0	1
Bc_B04_03	Na12-A08	314		0	1	1	0	1	1	0	0	1	1	1	0	0	1	0	0	1	0	1	0	0	0	1	1	1	0	0	0	0	0	1	1	1	0	1	0	1	0	0	0	0	0	0	1	1	0
Bc_B04_04	Na12-D08	62		0	1	1	0	1	1	0	1	1	0	1	0	0	1	1	0	1	0	1	0	1	1	0	1	1	0	0	0	0	1	1	1	1	0	1	0	0	0	1	0	0	0	0	1	1	0
Bc_B04_05	sB1935A	241	B4	0	1	1	1	NA	1	NA	NA	1	0	1	0	0	1	1	0	1	0	1	0	1	1	1	1	1	0	0	0	0	1	1	1	1	NA	1	0	0	0	1	0	0	0	0	NA	1	0
Bc_B04_06	sB2141AI	407	B4	1	1	1	0	NA	1	0	1	1	0	1	0	0	NA	1	0	1	0	1	0	1	0	0	1	1	0	0	0	0	1	1	1	1	0	0	0	0	0	1	0	0	0	0	0	1	1
Bc_B05_01	sR10417	259.5		0	1	1	0	1	1	0	1	1	1	0	0	0	1	1	1	1	1	0	0	1	1	0	0	1	0	1	1	1	0	0	1	0	0	1	1	1	0	0	1	1	1	1	1	0	1
Bc_B05_02	sB3140	222	B5	1	0	1	0	1	1	0	0	1	1	0	0	0	1	0	1	1	1	0	0	0	1	0	0	1	0	1	1	1	0	0	1	1	1	1	1	1	0	0	1	1	1	NA	1	0	1
Bc_B05_03	sN3761	176		0	1	1	1	1	1	0	0	1	1	0	0	0	1	0	1	1	1	0	0	0	1	0	0	1	0	1	1	1	0	0	1	1	1	0	1	0	0	0	1	1	1	1	1	0	0
Bc_B05_04	sJ3874I	172	B5	0	1	1	0	NA	1	0	0	1	1	0	0	0	1	0	1	1	1	0	0	0	1	0	0	1	0	1	1	1	0	0	1	1	1	0	1	0	0	0	1	1	1	1	1	0	0
Bc_B05_05	Ra2-E04	149		0	1	1	0	1	0	0	0	0	1	1	0	1	1	1	1	1	1	1	1	0	1	0	0	1	1	1	NA	1	0	0	0	0	1	0	0	0	1	0	1	1	1	0	0	0	0
Bc_B05_06	sJ6842	329	B5	0	1	NA	0	NA	NA	0	0	0	1	1	0	1	NA	0	1	1	1	1	1	0	1	0	0	1	1	1	1	1	0	0	0	0	1	0	0	0	1	0	1	1	1	0	0	0	0
Bc_B05_07	sB2556	212	B5	0	1	1	0	1	0	0	0	0	0	1	1	1	1	0	0	1	0	1	0	0	1	0	0	0	1	1	1	1	0	0	0	1	1	0	0	0	1	0	1	0	1	0	0	1	0
Bc_B06_01	sJ0338	348	B6	0	0	1	0	NA	0	0	NA	0	1	0	0	1	0	1	1	0	0	0	1	NA	1	1	0	0	1	0	0	NA	0	0	1	1	NA	1	0	NA	1	NA	1	0	0	1	NA	1	1
Bc_B06_02	sN1988	287		0	1	1	0	1	0	0	0	0	1	0	0	1	0	NA	1	0	0	0	1	0	1	1	0	0	1	0	0	1	0	0	1	1	1	1	0	1	1	1	1	0	0	1	0	1	1
Bc_B06_03	Ni2-F02	207		0	1	1	0	1	0	0	0	0	1	1	0	1	0	1	1	1	0	0	1	0	1	1	0	0	1	0	1	0	0	1	1	0	1	1	0	0	1	1	1	0	0	1	1	1	1
Bc_B06_04	BRAS116	191		0	1	1	0	1	0	0	0	0	1	1	0	1	0	1	1	1	0	1	1	0	1	1	0	0	0	0	0	0	1	1	0	1	1	1	1	0	1	1	1	0	0	1	1	1	0
Bc_B06_05	sJ7104	336	B6	0	1	1	0	NA	NA	0	NA	0	1	NA	0	1	0	1	1	1	0	1	1	0	1	1	0	0	0	0	0	0	1	1	0	1	1	1	1	NA	NA	1	1	0	0	1	1	NA	0
Bc_B06_06	Na10-D09	159		0	0	1	0	1	0	0	1	0	1	1	0	1	0	1	0	1	0	1	1	1	1	1	0	0	0	0	0	0	1	1	0	1	1	1	1	0	1	1	0	1	1	1	1	0	0
Bc_B06_07	sJ3640I	327	B6	1	1	NA	1	NA	NA	1	1	0	0	1	0	0	NA	0	0	1	0	1	0	0	1	1	0	0	0	0	1	0	0	1	0	0	0	0	0	0	1	0	0	0	1	0	0	0	0
Bc_B06_08	sJ0502	247.4	B6	NA	1	NA	0	NA	1	1	1	0	0	1	0	1	0	0	1	1	0	1	0	0	1	1	0	1	0	0	1	0	0	1	1	0	0	0	0	NA	1	0	0	0	1	0	0	0	0
Bc_B08_01	sB3751	165	B8	0	0	NA	0	NA	1	1	0	1	0	0	1	0	NA	1	0	1	0	1	0	NA	1	1	NA	0	1	1	0	0	0	1	1	1	0	1	1	1	NA	0	1	0	0	0	0	NA	0
Bc_B08_02	Ra2-E11	163		0	1	1	0	1	1	1	0	1	0	0	1	0	0	0	0	1	0	1	0	0	1	1	1	0	1	1	0	0	0	1	1	1	0	1	0	1	0	0	1	0	0	0	0	1	1
Bc_B08_03	Na10-D07	119.5		0	1	1	0	1	1	1	0	1	0	0	1	0	0	0	0	1	0	1	0	0	1	1	1	0	1	1	0	0	0	1	1	1	0	1	0	1	0	0	1	0	0	0	0	1	1
Bc_B08_04	sB1728	467	B8	0	1	0	0	NA	0	0	NA	1	0	0	1	1	0	0	0	1	0	0	0	0	1	1	1	0	1	1	0	0	1	1	1	1	0	1	0	1	1	NA	1	0	0	0	0	0	1
Bc_B08_05	sJ34121	351	B8	0	0	NA	0	NA	NA	0	NA	1	0	0	1	1	NA	1	1	0	0	0	1	0	1	0	0	1	1	0	0	1	1	1	0	1	1	1	0	1	1	1	0	1	0	1	0	1	0
Bc_B08_06	sJ1668I	294	B8	0	1	NA	0	NA	NA	0	NA	1	0	0	1	1	NA	1	1	0	0	0	1	0	1	0	0	1	1	0	0	0	1	1	0	1	1	1	0	1	1	NA	0	1	0	1	0	1	0
Bj_B01_01	Na12-E05	149		0	0	0	1	1	1	0	1	1	1	1	1	1	0	1	1	1	0	0	1	0	0	0	1	0	0	0	0	0	0	0	0	0	1	1	0	0	1	1	1	0	1	1	0	0	1
Bj_B01_02	sN11516	243		0	0	0	0	1	1	1	1	0	1	1	0	1	1	0	0	1	0	0	1	0	1	1	1	0	0	1	0	0	0	1	0	0	1	1	0	0	1	1	1	0	1	1	0	1	1
Bj_B01_03	sNRD71	222		0	0	0	1	1	1	1	1	0	0	1	1	1	1	0	1	1	1	0	1	0	1	1	0	0	0	1	0	0	0	1	0	1	1	1	1	1	0	1	1	0	0	1	1	1	1
Bj_B01_04	Na10-D09	281		0	0	0	1	1	1	1	0	0	0	0	0	0	1	0	0	1	0	0	0	0	1	1	1	0	1	1	1	0	0	1	0	1	1	1	1	0	1	0	0	0	0	1	0	0	1
Bj_B02_01	sJ7079	212	B2	0	0	0	1	NA	NA	1	0	NA	1	0	1	0	NA	0	0	1	0	1	0	0	0	1	0	0	1	0	1	1	0	0	1	0	0	0	0	1	1	0	1	1	1	1	1	0	0
Bj_B02_02	Ni4-A03	243		0	0	0	0	1	1	1	0	1	1	0	1	0	0	0	0	1	0	1	0	0	0	1	0	0	1	0	1	1	0	1	1	0	0	0	0	1	1	0	1	1	1	1	0	0	0
Bj_B02_03	sN3761	143		0	1	1	1	1	0	0	0	1	0	1	0	0	1	0	0	1	1	1	0	0	0	1	1	0	0	0	1	1	0	1	1	0	1	1	1	0	1	0	0	1	0	0	1	1	0
Bj_B02_04	sJ3302RI	420	B2	0	0	0	0	NA	NA	1	NA	1	0	1	0	0	NA	0	0	1	1	1	1	0	0	1	1	0	0	1	0	1	0	0	1	0	1	1	1	0	0	0	0	1	0	0	1	1	0
Bj_B02_05	sJ6846	330	B2	NA	0	0	1	1	0	1	0	1	0	1	0	0	1	0	0	1	1	1	1	0	0	1	1	0	0	1	0	1	1	0	1	0	1	1	1	0	0	0	0	1	0	0	1	1	0
Bj_B02_06	sN11670	103		0	0	0	0	1	0	1	0	1	0	1	0	0	1	0	0	1	1	1	1	0	0	1	1	0	0	1	0	1	1	0	1	0	1	1	1	0	0	0	0	1	0	0	1	1	0
Bj_B03_01	sB1672	191	B3	NA	0	0	1	NA	1	1	1	1	1	1	1	1	0	1	1	1	1	0	0	1	1	1	1	1	1	1	1	1	1	1	1	1	1	1	1	1	1	1	1	1	1	1	1	1	1
Bj_B03_02	At1g16740	650		0	0	0	1	1	1	1	1	1	1	1	1	1	0	1	1	1	1	0	0	1	1	1	1	1	1	1	1	NA	1	1	1	1	1	1	1	1	1	1	1	1	1	1	1	1	1
Bj_B03_03	BRAS056	257		0	0	0	1	1	1	1	1	1	1	1	1	1	0	1	1	1	1	0	0	1	1	1	1	1	1	1	1	1	1	1	1	1	1	1	1	1	1	1	1	1	1	1	1	1	1
Bj_B03_04	Ni4-F09	210		0	0	0	1	1	1	1	1	1	1	1	1	1	0	1	0	1	1	0	0	1	1	1	1	1	1	1	1	1	1	1	1	1	1	1	1	1	NA	1	NA	1	1	1	1	1	1
Bj_B03_05	sR12387	299		0	0	0	1	1	1	1	1	1	1	1	1	1	0	1	0	1	1	0	0	1	1	1	1	1	1	1	1	1	1	1	1	1	1	1	1	1	1	1	1	1	1	1	1	1	1
Bj_B04_01	sB2131	317	B4	0	0	0	1	NA	1	0	0	0	1	0	1	0	1	0	1	0	0	0	1	1	0	1	1	0	0	0	0	0	1	1	0	0	1	0	1	NA	0	1	0	0	0	1	0	1	0
Bj_B04_02	Ol10-H02	211		0	0	0	1	1	1	0	0	0	1	0	1	0	0	0	1	NA	1	0	1	1	0	1	1	0	1	0	0	0	1	0	0	0	1	0	1	0	0	1	0	0	0	1	0	1	0
Bj_B04_03	Na12-A08	311		0	0	0	0	0	0	0	0	1	0	0	1	1	0	1	0	1	0	0	1	1	1	1	0	0	0	1	0	0	1	0	1	0	1	0	1	0	1	1	1	0	1	1	0	1	0
Bj_B04_04	BRAS089	200700		0	1	NA	0	1	1	1	0	0	1	0	1	1	0	1	1	1	0	1	0	1	1	1	1	0	1	0	1	0	0	0	1	0	1	0	1	0	1	1	1	1	1	1	0	1	0
Bj_B04_05	Na12-A08	315		0	0	0	1	1	0	1	1	0	0	0	1	1	0	1	1	0	1	0	1	1	1	0	0	0	1	1	1	1	1	0	0	0	1	0	1	0	1	1	1	1	1	1	0	0	1
Bj_B04_06	Na12-D08	74		0	0	0	1	1	0	1	0	0	1	0	1	1	0	0	1	0	1	0	1	0	0	1	0	0	1	1	1	1	0	0	0	0	1	0	1	1	1	0	1	1	1	1	0	0	1
Bj_B04_07	sB1935A	255	B4	0	0	0	1	NA	0	NA	NA	0	1	0	1	1	0	0	1	0	1	0	1	0	0	0	0	0	1	1	1	1	0	0	0	0	NA	0	1	1	1	0	1	1	1	1	NA	0	1
Bj_B04_08	sB2141AI	381	B4	0	0	0	1	NA	0	1	0	0	1	0	1	1	NA	0	1	0	1	0	1	0	1	1	0	0	1	1	1	1	0	0	0	0	1	1	1	1	1	0	1	1	1	1	1	0	0
Bj_B05_01	Na12-A08	303		0	1	1	1	1	0	1	0	0	0	1	1	0	0	0	0	0	0	1	1	0	0	1	1	0	1	0	0	0	1	1	0	0	1	0	1	1	1	1	0	0	0	0	0	1	0
Bj_B05_02	sR10417	264		0	0	0	1	1	0	NA	0	0	0	1	1	1	0	0	0	0	0	1	1	0	0	1	1	0	1	0	0	0	1	1	0	0	1	0	0	0	1	1	0	0	0	0	0	1	0
Bj_B05_03	sB3140	213	B5	0	0	0	0	1	0	1	1	0	0	1	1	1	0	1	0	0	0	1	1	1	0	1	1	0	1	0	0	0	1	1	0	0	0	0	0	0	1	1	0	0	0	NA	0	1	0
Bj_B05_04	sN3761	175		0	0	0	0	1	0	1	1	0	0	1	1	1	0	1	0	0	0	1	1	1	0	1	1	0	1	0	0	0	1	1	0	0	0	1	0	1		1	0	0	0	0	0	1	1
Bj_B05_05	sJ3874I	178	B5	0	0	0	0	NA	0	1	1	0	0	1	1	1	0	1	0	0	0	1	1	1	0	1	1	0	1	0	0	0	1	1	0	0	0	1	0	1	1	1	0	0	0	0	0	1	1
Bj_B05_06	sJ6842	339	B5	0	0	NA	0	NA	NA	1	1	1	0	0	1	0	NA	1	0	0	0	0	0	1	0	1	1	0	0	0	0	0	1	1	1	1	0	1	1	1	0	1	0	0	0	1	1	1	1
Bj_B05_07	sB2556	221	B5	0	0	0	1	1	1	1	1	1	1	0	0	0	0	1	1	0	1	0	1	1	0	1	1	1	0	0	0	0	1	1	1	0	0	1	1	1	0	1	0	1	0	1	1	0	1
Bj_B06_01	sJ0338	337	B6	0	0	0	1	NA	1	1	NA	1	0	1	1	0	1	0	0	1	1	1	0	NA	0	0	1	1	0	1	1	NA	1	1	0	0	NA	0	1	NA	0	NA	0	1	1	0	NA	0	0
Bj_B06_02	sN1988	279		0	0	0	1	1	1	1	1	1	0	1	1	0	1	NA	0	1	1	1	0	1	0	0	1	1	0	1	1	0	1	1	0	0	0	0	1	0	0	0	0	1	1	0	1	0	0
Bj_B06_03	Ni2-F02	192		0	0	0	1	1	1	1	1	1	0	0	1	0	1	0	0	0	1	1	0	1	0	0	1	1	0	1	0	1	1	0	0	1	0	0	1	1	0	0	0	1	1	0	0	0	0
Bj_B06_04	BRAS116	188		0	0	0	1	1	1	1	1	1	0	0	1	0	1	0	0	0	1	0	0	1	0	0	1	1	1	1	1	1	0	0	1	0	0	0	0	1	0	0	0	1	1	0	0	0	1
Bj_B06_05	sJ7104	327	B6	0	0	0	1	NA	NA	1	NA	1	0	NA	1	0	1	0	0	0	1	0	0	1	0	0	1	1	1	1	1	1	0	0	1	0	0	0	0	NA	NA	0	0	1	1	0	0	NA	1
Bj_B06_06	Na10-D09	156		0	1	1	1	1	1	1	0	1	0	0	1	0	1	0	1	0	1	0	0	0	0	0	1	1	1	1	1	1	0	0	1	0	0	0	0	1	0	0	1	0	0	0	0	1	1
Bj_B06_07	sJ3640I	328	B6	0	0	NA	1	NA	NA	0	0	1	1	0	1	1	NA	1	1	0	1	0	1	1	0	0	1	1	1	1	0	1	1	0	1	1	1	1	1	1	0	1	1	1	0	1	1	1	1
Bj_B06_08	sJ0502	247.8	B6	NA	0	NA	1	NA	0	0	0	1	1	0	1	0	1	1	0	0	1	0	1	1	0	0	1	0	1	1	0	1	1	0	0	1	1	1	1	NA	0	1	1	1	0	1	1	1	1
Bj_B07_01	sJ39119I	329	B7	0	0	0	0	1	1	1	1	1	1	1	1	1	0	1	NA	1	1	1	1	1	0	0	0	0	1	0	1	0	1	1	0	1	1	0	0	1	0	NA	0	0	0	1	1	1	0
Bj_B07_02	sN11722	91		0	1	1	1	1	1	1	1	1	1	1	1	1	0	1	0	1	1	1	1	1	0	1	0	1	1	1	1	0	1	1	0	1	1	0	0	1	0	1	0	0	0	1	1	1	1
Bj_B07_03	Na14-F11	252		0	0	0	0	1	1	1	1	1	1	1	1	1	0	1	0	1	1	1	1	1	1	1	0	1	1	1	1	0	1	1	0	1	1	0	0	1	0	1	0	0	0	1	1	1	1
Bj_B07_04	sB1937	272	B7	1	0	0	0	NA	1	1	1	1	1	1	1	1	1	1	0	1	1	1	1	1	1	1	0	0	1	0	1	0	1	1	0	1	1	0	0	1	0	1	0	0	0	1	1	NA	1
Bj_B07_05	sJ1536	211	B7	0	0	0	1	NA	1	1	1	NA	1	1	1	1	1	1	0	1	1	1	1	NA	0	1	0	1	1	1	1	0	1	1	0	1	1	0	0	1	1	1	0	0	0	1	1	NA	1
Bj_B08_01	sB3751	163	B8	0	0	NA	1	NA	0	0	1	0	1	1	0	1	NA	0	1	0	1	0	1	NA	0	0	NA	1	0	0	1	1	1	0	0	0	1	0	0	0	NA	1	0	1	1	1	1	NA	1
Bj_B08_02	Ra2-E11	167		0	0	0	1	1	0	0	1	0	1	1	0	1	1	1	1	0	1	0	1	1	0	0	0	1	0	0	1	1	1	0	0	0	1	0	1	0	1	1	0	1	1	1	1	0	0
Bj_B08_03	Na10-D07	126		0	0	0	1	1	0	0	1	0	1	1	0	1	1	1	1	0	1	0	1	1	0	0	0	1	0	0	1	1	1	0	0	0	1	0	1	0	1	1	0	1	1	1	1	0	0
Bj_B08_04	sB1728	490	B8	0	0	0	1	NA	1	1	NA	0	1	1	0	0	1	1	1	0	1	1	1	1	0	0	0	1	0	0	1	1	0	0	0	0	1	0	1	0	0	NA	0	1	1	1	1	1	0
Bj_B08_05	sJ34121	342	B8	0	0	NA	0	NA	NA	1	NA	0	1	1	0	0	NA	0	0	1	1	1	0	1	0	1	1	0	0	1	1	0	0	0	1	0	0	0	1	0	0	0	1	0	1	0	1	0	1
Bj_B08_06	sJ1668I	309	B8	0	0	NA	0	NA	NA	1	NA	0	1	1	0	0	NA	0	0	1	1	1	0	1	0	1	1	0	0	1	1	1	0	0	1	0	0	0	1	0	0	NA	1	0	1	0	1	0	1
NB: "NA" represents no call or missing data, "Bc" represents the B. carinata B genome and "Bj" represents the B. juncea B genome
[truncated: 37 more columns]
