# Supplementary material for: Microspore culture reveals complex meiotic behaviour in a trigenomic Brassica hybrid
Source: BMC Plant Biol. 2015 Jul 8;15:173. doi: 10.1186/s12870-015-0555-9 (PMC4493989; doi:10.1186/s12870-015-0555-9)
Supplement: Additional file 3: Table S3. — Allele presence and absence in the A and C genomes in an allohexaploid Brassica ((B. napus × B. carinata) × B. juncea) microspore-derived (MD) population. “NA” indicates no amplification or missing data; “Aj” the B. juncea A genome, “An” the B. napus A genome, “Bc” the B. carinata B genome, “Bj” the B. juncea B genome, “Cc” the B. carinata genome and “Cn” the B. napus genome. [file 12870_2015_555_MOESM3_ESM.xlsx]

## Sheet: Table S3_Allele presence
Table S3: Allele presence and absence in the A and C genomes of an allohexaploid Brassica ((B. napus x B. carinata) x B. juncea) microspore-derived (MD) population.
Subgenome	Allele_designation	B. napus	B. carinata	B. juncea	Hybrid control (B. juncea x B. carinata; 2n = BBAC)	Hybrid control (B. juncea x B. carinata; 2n = BBAC) (biological replicate)	B. napus x B. carinata hybrid (2n = CCAB)	B. napus x B. carinata hybrid (2n = CCAB) technical replicate	Hybrid control (B. juncea x B. napus; 2n = AABC)	Allohexaploid hybrid (2n = AABBCC)	Allohexaploid hybrid (2n = AABBCC) technical replicate	MD_01	MD_02	MD_03	MD_04	MD_05	MD_06	MD_07	MD_08	MD_09	MD_10	MD_11	MD_13	MD_14	MD_15	MD_16	MD_17	MD_18	MD_19	MD_20	MD_21	MD_22	MD_23	MD_24	MD_25	MD_26	MD_27	MD_28	MD_29	MD_30	MD_31	MD_32	MD_33	MD_34	MD_35	MD_36	MD_37	MD_38	MD_39
Unreduced (U) or reduced (R) gamete derived												R	R	R	R	R	R	R	R	R	R	R	R	R	R	R	R	R	R	R	R	R	R	R	R	R	R	R	R	R	R	R	R	R	R	R	R	R	R
Aj	A01_001	0	0	1	1	1	0	0	1	1	1	1	0	0	1	0	1	1	1	0	0	1	0	1	0	1	1	1	0	0	0	1	0	1	1	1	1	1	1	0	1	1	0	1	1	1	0	0	1
Aj	A01_002	0	0	1	1	1	0	0	1	1	1	1	0	0	1	0	1	1	1	0	0	1	0	1	0	1	1	1	0	0	0	1	0	1	1	1	1	1	1	0	1	1	0	1	1	1	0	0	1
Aj	A01_003	0	0	1	1	1	0	0	1	1	1	1	0	0	1	0	1	1	1	0	0	1	0	1	0	1	1	1	0	0	0	1	0	1	1	1	1	1	1	0	1	1	0	1	1	1	0	0	1
Aj	A01_004	0	0	1	1	1	0	0	1	1	1	1	0	0	1	0	1	1	1	0	0	1	0	1	0	1	1	1	0	0	0	1	0	1	1	1	1	1	1	0	1	1	0	1	1	1	0	0	1
Aj	A01_005	0	0	1	1	1	0	0	1	1	1	1	0	0	1	0	1	1	1	0	0	1	0	1	0	1	1	1	0	0	0	1	0	1	1	1	1	1	1	0	1	1	0	1	1	1	0	0	1
Aj	A01_006	0	0	1	1	1	0	0	1	1	1	1	0	0	1	0	1	1	1	0	0	1	0	1	0	1	1	1	0	0	0	1	0	1	1	1	1	1	1	0	1	1	0	1	1	1	0	0	1
Aj	A01_007	0	0	1	1	1	0	NA	1	1	1	1	0	0	1	0	1	1	1	0	0	1	0	1	0	1	1	1	0	0	0	1	0	1	1	1	1	1	1	0	1	1	0	1	1	1	0	0	1
Aj	A01_008	0	0	1	1	1	0	0	1	1	1	1	0	0	1	0	1	1	1	0	0	0	0	1	0	1	1	1	0	0	0	1	0	1	1	1	1	1	1	0	1	1	0	1	1	1	0	0	1
Aj	A01_009	0	0	1	1	1	0	0	1	1	1	1	0	0	1	0	1	1	1	0	0	0	0	1	0	1	1	1	0	0	0	1	0	1	1	1	1	1	1	0	1	1	0	1	1	1	0	0	1
Aj	A01_010	0	0	1	1	1	0	0	1	1	1	1	0	0	1	0	1	1	1	0	0	0	0	1	0	1	1	1	0	0	0	1	0	1	1	1	1	1	1	0	1	1	0	1	1	1	0	0	1
Aj	A01_011	0	0	1	1	NA	0	NA	1	1	1	1	0	0	1	0	1	1	1	0	0	0	0	1	0	1	1	1	0	0	0	1	0	1	1	1	1	1	1	0	1	1	0	1	1	1	0	0	1
Aj	A01_012	0	0	1	1	1	0	0	1	1	1	1	0	0	1	0	1	1	1	0	0	0	0	1	0	1	1	1	0	0	0	1	0	1	1	1	1	1	1	0	1	1	0	1	1	1	0	0	1
Aj	A01_013	0	0	1	1	1	0	0	1	1	1	1	0	0	1	0	1	1	1	0	0	0	0	1	0	1	1	1	0	0	0	1	0	1	1	1	1	1	1	0	1	1	0	1	1	1	0	0	1
Aj	A01_014	0	0	1	1	1	0	0	1	1	1	1	0	0	1	0	1	1	1	0	0	0	1	1	0	1	1	0	0	0	0	1	0	1	1	1	1	0	1	0	1	0	1	1	0	1	0	0	1
Aj	A01_015	0	0	1	1	1	0	0	1	1	1	1	0	0	1	0	1	1	1	0	0	0	1	1	0	1	1	0	0	0	0	1	0	1	1	1	1	0	1	0	1	0	1	1	0	1	0	0	1
Aj	A01_016	0	0	1	1	1	0	0	1	1	1	1	0	0	1	0	1	1	1	0	0	0	1	1	0	1	1	0	0	0	0	1	0	1	1	1	1	0	1	0	1	0	1	1	0	1	0	0	1
Aj	A01_017	0	0	1	1	1	0	0	1	1	1	1	0	0	1	0	1	1	1	0	0	0	1	1	0	1	1	0	0	0	0	1	0	1	1	1	1	0	1	0	1	0	1	1	0	1	0	0	1
Aj	A01_018	0	0	1	1	1	0	0	1	1	1	1	0	0	1	0	1	1	1	0	0	0	1	1	0	1	1	0	0	0	0	1	0	1	1	1	1	0	1	0	1	0	1	1	0	1	0	0	1
Aj	A01_019	0	0	1	1	1	0	0	1	1	1	1	0	0	1	0	0	1	1	0	0	0	1	1	0	1	1	0	0	0	0	1	1	1	1	1	1	0	1	0	1	0	1	1	0	1	0	0	1
Aj	A01_020	0	0	1	1	1	0	0	1	1	1	1	0	0	1	0	0	1	1	0	0	0	1	1	0	1	1	0	0	0	0	1	1	1	1	1	1	0	1	0	1	0	1	1	0	1	0	0	1
Aj	A01_021	0	0	1	1	1	0	0	1	1	1	1	0	0	1	0	0	NA	1	0	0	0	1	1	0	1	1	0	0	0	0	1	1	1	1	1	1	0	1	0	1	0	1	1	0	1	0	0	1
Aj	A01_022	0	0	1	1	1	0	0	1	1	1	1	0	0	1	0	0	NA	1	0	0	0	1	1	0	1	1	0	0	0	0	1	1	1	1	1	1	0	1	0	1	0	1	1	0	1	0	0	1
Aj	A01_023	0	0	1	1	NA	0	NA	1	1	1	1	0	0	1	0	0	1	1	0	0	0	1	1	0	1	1	0	0	0	0	1	1	1	1	1	1	0	1	0	1	0	1	1	0	1	0	0	1
Aj	A01_024	0	0	1	1	NA	0	0	1	1	1	1	0	0	1	0	0	1	1	0	0	0	1	1	0	1	1	0	0	0	0	1	1	1	1	1	1	0	1	0	1	0	1	1	0	1	0	0	1
Aj	A01_025	0	0	1	1	1	0	0	1	1	1	1	0	0	1	0	0	1	1	0	0	0	1	1	0	1	1	0	0	0	0	1	1	1	1	1	1	0	1	0	1	0	1	1	0	1	0	0	1
Aj	A01_026	0	0	1	1	1	0	0	1	1	1	1	0	0	1	0	0	1	1	0	0	0	1	1	0	1	1	0	0	0	0	1	1	1	1	1	1	0	1	0	1	0	1	1	0	0	0	0	1
Aj	A01_027	0	0	1	1	1	0	0	1	1	1	1	0	0	1	0	0	1	1	0	0	0	1	1	0	1	1	0	0	0	0	1	1	1	1	1	1	0	1	0	1	0	1	1	0	0	0	0	1
Aj	A01_028	0	0	1	1	1	0	0	1	1	1	1	0	0	1	0	0	1	1	0	0	0	1	1	0	1	1	0	0	0	0	1	1	1	1	1	1	0	1	0	1	0	1	1	0	0	0	0	1
Aj	A01_029	0	0	1	NA	1	0	0	1	1	1	1	0	0	1	0	0	1	1	0	0	0	1	1	0	1	1	0	0	0	0	1	1	1	1	1	1	0	1	0	1	0	1	1	0	0	0	0	1
Aj	A01_030	0	0	1	1	1	0	0	1	1	1	1	0	0	1	0	0	NA	1	0	0	0	1	1	0	1	1	0	0	0	0	1	1	1	1	1	1	0	1	0	1	0	1	1	0	0	0	0	0
Aj	A01_031	0	0	1	1	1	0	0	1	1	1	1	0	0	1	0	0	NA	1	0	0	0	1	1	0	1	1	0	0	0	0	1	1	1	1	1	1	0	1	0	1	0	1	1	0	0	0	0	0
Aj	A01_032	0	0	1	1	1	0	0	1	1	1	1	0	0	1	0	0	NA	1	0	0	0	1	1	0	1	1	0	0	0	0	1	1	1	1	1	1	0	1	0	1	0	1	1	0	0	0	0	0
Aj	A01_033	0	0	1	1	1	0	0	1	1	1	1	0	0	1	0	0	1	1	0	0	0	1	1	0	1	1	0	0	0	0	1	1	1	1	1	1	0	1	0	1	0	1	1	0	0	0	0	0
Aj	A01_034	0	0	1	1	1	0	0	1	1	1	1	0	0	1	0	0	1	1	0	0	0	1	1	0	1	1	0	0	0	0	1	1	1	1	1	1	0	1	0	1	0	1	1	0	0	0	0	0
Aj	A01_035	0	0	1	1	1	0	0	1	1	1	1	0	0	1	0	0	1	1	0	0	0	1	1	0	1	1	0	0	0	0	1	1	1	1	1	1	0	1	0	1	0	1	1	0	0	0	0	0
Aj	A01_036	0	0	1	1	1	0	0	1	1	1	1	0	0	1	0	0	NA	1	0	0	0	1	1	0	1	1	0	0	0	0	1	1	1	1	1	1	0	1	0	1	0	1	1	0	0	0	0	0
Aj	A01_037	0	0	1	1	1	0	0	1	1	1	1	0	0	1	0	0	1	1	0	0	0	1	1	0	1	1	0	0	0	0	1	1	1	1	1	1	0	1	0	1	0	1	1	0	0	0	0	0
Aj	A01_038	0	0	1	1	1	0	0	1	1	1	1	0	0	1	0	0	1	1	0	0	0	1	1	0	1	1	0	0	0	0	1	1	1	1	1	1	0	1	0	1	0	1	1	0	0	0	0	0
Aj	A01_039	0	0	1	1	1	0	0	1	1	1	1	0	0	1	0	0	NA	1	0	0	0	1	1	0	1	1	0	0	0	0	1	1	1	1	1	1	0	1	0	1	0	1	1	0	0	0	0	0
Aj	A01_040	0	0	1	1	1	0	0	1	1	1	1	0	0	1	0	0	1	1	0	0	0	1	1	0	1	1	0	0	0	0	1	1	1	1	1	1	0	1	0	1	0	1	1	0	0	0	0	0
Aj	A01_041	0	0	1	1	1	0	0	1	1	1	1	0	1	1	0	0	1	1	0	0	0	1	1	0	1	1	0	0	0	0	1	1	1	1	1	1	0	1	0	1	0	1	1	0	0	0	0	0
Aj	A01_042	0	0	1	1	1	0	0	1	1	1	1	0	1	1	0	0	1	1	0	0	0	1	1	0	1	1	0	0	0	0	1	1	1	1	1	1	0	1	0	1	0	1	1	0	0	0	0	0
Aj	A01_043	0	0	1	1	NA	0	0	1	1	1	1	0	1	1	0	0	1	1	0	0	0	1	1	0	1	1	0	0	0	0	1	1	1	1	1	1	0	1	0	1	0	1	1	0	0	0	0	0
Aj	A01_044	0	0	1	1	1	0	0	1	1	1	1	0	1	1	0	0	1	1	0	0	0	1	1	0	1	1	0	0	0	0	1	1	1	1	1	1	0	1	0	1	0	1	1	0	0	0	0	0
Aj	A01_045	0	0	1	1	1	0	0	1	1	1	1	0	1	1	0	0	1	1	0	0	0	1	1	0	1	1	0	0	0	0	1	1	1	1	1	1	0	1	0	1	0	1	1	0	0	0	0	0
Aj	A01_046	0	0	1	1	1	0	0	1	1	1	1	0	1	1	0	0	1	1	0	0	0	1	1	0	1	1	0	0	0	0	1	1	1	1	1	1	0	1	0	1	0	1	1	0	0	0	0	0
Aj	A01_047	0	0	1	1	1	0	0	1	1	1	1	0	1	1	0	0	1	1	0	0	0	1	1	0	1	1	0	0	0	0	1	1	1	1	1	1	0	1	0	1	0	1	1	0	0	0	0	0
Aj	A01_048	0	0	1	1	1	0	0	1	1	1	1	0	1	1	0	0	NA	1	0	0	0	1	1	0	1	1	0	0	0	0	1	1	1	1	1	1	0	1	0	1	0	1	1	0	0	0	0	0
Aj	A01_049	0	0	1	1	1	0	0	1	1	1	1	0	1	1	0	0	1	1	0	0	0	1	1	0	1	1	0	0	0	0	1	1	1	1	1	1	0	1	0	1	0	1	1	0	0	0	0	0
Aj	A01_050	0	0	1	1	1	0	0	1	1	1	1	0	1	1	0	0	1	1	0	0	0	1	1	0	1	1	0	0	0	0	1	1	1	1	1	1	0	1	0	1	0	1	1	0	0	0	0	0
Aj	A01_051	0	0	1	1	1	0	0	1	1	1	1	0	1	1	0	0	1	1	0	0	0	1	1	0	1	1	0	0	0	0	1	1	1	1	1	1	0	1	0	1	0	1	1	0	0	0	0	0
Aj	A01_052	0	0	1	1	1	0	0	1	1	1	1	0	1	1	0	0	1	1	0	0	0	1	1	0	1	1	0	0	0	0	1	1	1	1	1	1	0	1	0	1	0	1	1	0	0	0	0	0
Aj	A01_053	0	0	1	1	NA	0	0	1	1	1	1	0	1	1	0	0	NA	1	0	0	0	1	1	0	1	1	0	0	0	0	1	1	1	1	1	1	0	1	0	1	0	1	1	0	0	0	0	0
Aj	A01_054	0	0	1	1	1	0	0	1	1	1	1	0	1	1	0	0	1	1	0	0	0	1	1	0	1	1	0	0	0	0	1	1	1	1	1	1	0	1	0	1	0	1	1	0	0	0	0	0
Aj	A01_055	0	0	1	1	1	0	0	1	1	1	1	0	1	1	0	0	1	1	0	0	0	1	1	0	1	1	0	0	0	0	1	1	1	1	1	1	0	1	0	1	0	1	1	0	0	0	0	0
Aj	A01_056	0	0	1	1	1	0	0	1	1	1	1	0	1	1	0	0	1	1	0	0	0	1	1	0	1	1	0	0	0	0	1	1	1	1	1	1	0	1	0	1	0	1	1	0	0	0	0	0
Aj	A01_057	0	0	1	1	1	0	0	1	1	1	1	0	1	1	0	0	1	1	0	0	0	1	1	0	1	1	0	0	0	0	1	1	1	1	1	1	0	1	0	1	0	1	1	0	0	0	0	0
Aj	A01_058	0	0	1	1	1	0	0	1	1	1	1	0	1	1	0	0	1	1	0	0	0	1	1	0	1	1	0	0	0	0	1	1	1	1	1	1	0	1	0	1	0	1	1	0	0	0	0	0
Aj	A01_059	0	0	1	1	1	0	0	1	1	1	1	0	1	1	0	0	1	1	0	0	0	1	1	0	1	1	0	0	0	0	1	1	1	1	1	1	0	1	0	1	0	1	1	0	0	0	0	0
Aj	A01_060	0	0	1	1	1	0	0	1	1	1	1	0	1	1	0	0	1	1	0	0	0	1	1	0	1	1	0	0	0	0	1	1	1	1	1	1	0	1	0	1	0	1	1	0	0	0	0	0
Aj	A01_061	0	0	1	1	1	0	0	1	1	1	1	0	1	1	0	0	1	1	0	0	0	1	1	0	1	1	0	0	0	0	1	1	1	1	1	1	0	1	0	1	0	1	1	0	0	0	0	0
Aj	A01_062	0	0	1	1	1	0	0	1	1	1	1	0	1	1	0	0	NA	1	0	0	0	1	1	0	1	1	0	0	0	0	1	1	1	1	1	1	0	1	0	1	0	1	1	0	0	0	0	0
Aj	A01_063	0	0	1	1	1	0	0	1	1	1	1	0	1	1	0	0	NA	1	0	0	0	1	1	0	1	1	0	0	0	0	1	1	1	1	1	1	0	1	0	1	0	1	1	0	0	0	0	0
Aj	A01_064	0	0	1	1	1	0	0	1	1	1	1	0	1	1	0	0	1	1	0	0	0	1	1	0	1	1	0	0	0	0	1	1	1	1	1	1	0	1	0	1	0	1	1	0	0	0	0	0
Aj	A01_065	0	0	1	1	1	0	0	1	1	1	1	0	1	1	0	0	1	1	0	0	0	1	1	0	1	1	0	0	0	0	1	1	1	1	1	1	0	1	0	1	0	1	1	0	0	0	0	0
Aj	A01_066	0	0	1	1	1	0	0	1	1	1	1	0	1	1	0	0	1	1	0	0	0	1	1	0	1	1	0	0	0	0	1	1	1	1	1	1	0	1	0	1	0	1	1	0	0	0	0	0
Aj	A01_067	0	0	1	1	NA	0	NA	1	1	1	1	0	1	1	0	0	NA	1	0	0	0	1	1	0	1	1	0	0	0	0	1	1	1	1	1	1	0	1	0	1	0	1	1	0	0	0	0	0
Aj	A01_068	0	0	1	1	1	0	0	1	1	1	1	0	1	1	0	0	1	1	0	0	0	1	1	0	1	1	0	0	0	0	1	1	1	1	1	1	0	1	0	1	0	1	1	0	0	0	0	0
Aj	A01_069	0	0	1	1	1	0	0	1	1	1	1	0	1	1	0	0	1	1	0	0	0	1	1	0	1	1	0	0	0	0	1	1	1	1	1	1	0	1	0	1	0	1	1	0	0	0	0	0
Aj	A01_070	0	0	1	1	1	0	0	1	1	1	1	0	1	1	0	0	1	1	0	0	0	1	1	0	1	1	0	0	0	0	1	1	1	1	1	1	0	1	0	1	0	1	1	0	0	0	0	0
Aj	A01_071	0	0	1	1	1	0	0	1	1	1	1	0	1	1	0	0	1	1	0	0	0	1	1	0	1	1	0	0	0	0	1	1	1	1	1	1	0	1	0	1	0	1	1	0	0	0	0	0
Aj	A01_072	0	0	1	1	1	0	0	1	1	1	1	1	1	1	0	0	1	1	0	0	0	1	1	0	1	1	0	0	0	0	1	1	1	1	1	1	0	1	0	1	0	1	1	0	0	0	0	0
Aj	A01_073	0	0	1	1	1	0	0	1	1	1	1	1	1	1	0	0	NA	1	0	0	0	1	1	0	1	1	0	0	0	0	1	1	1	1	1	1	0	1	0	1	0	1	1	0	0	1	0	0
Aj	A01_074	0	0	1	1	1	0	0	1	1	1	1	1	1	1	0	0	NA	1	0	0	0	1	1	0	1	1	0	0	0	0	1	1	1	1	1	1	0	1	0	1	0	1	1	0	0	1	0	0
Aj	A01_075	0	0	1	1	1	0	0	1	1	1	1	1	1	1	0	0	1	1	0	0	0	1	1	0	1	1	0	0	0	0	1	1	1	1	1	1	0	1	0	1	0	1	1	0	0	1	0	0
Aj	A01_076	0	0	1	1	1	0	0	1	1	1	1	1	1	1	0	0	1	1	0	0	0	1	1	0	1	1	0	0	0	0	1	1	1	1	1	1	0	1	0	1	0	1	1	0	0	1	0	0
Aj	A01_077	0	0	1	1	1	0	0	1	1	1	1	1	1	1	0	0	1	1	0	0	0	1	1	0	1	1	0	0	0	0	1	1	1	1	0	1	0	1	0	1	0	1	1	0	0	1	0	0
Aj	A01_078	0	0	1	1	1	0	0	1	1	1	1	1	1	1	0	0	1	1	0	0	0	1	1	0	1	1	0	0	0	0	1	1	1	1	0	1	0	1	0	1	0	1	1	0	0	1	0	0
Aj	A01_079	0	0	1	1	1	0	0	1	1	1	1	1	1	1	0	0	1	1	0	0	0	1	1	0	1	1	0	0	0	0	1	1	1	1	0	1	0	1	0	1	0	1	1	0	0	1	0	0
Aj	A01_080	0	0	1	1	1	0	0	1	1	1	1	1	1	1	0	0	1	1	0	0	0	1	1	0	1	1	0	0	0	0	1	1	1	1	0	1	0	1	0	1	0	1	1	0	0	1	0	0
Aj	A01_081	0	0	1	1	1	0	0	1	1	1	1	1	1	1	0	0	1	1	0	0	0	1	1	0	1	1	0	0	0	0	1	1	1	1	0	1	0	1	0	1	0	1	1	0	0	1	0	0
Aj	A01_082	0	0	1	1	1	0	0	1	1	1	1	1	1	1	0	0	1	1	0	0	0	1	1	0	1	1	0	0	0	0	1	1	1	1	0	1	0	1	0	1	0	1	1	0	0	1	0	0
Aj	A01_083	0	0	1	1	1	0	0	1	1	1	1	1	1	1	0	0	1	1	0	0	0	1	1	0	1	1	0	0	0	0	1	1	1	1	0	1	0	1	0	1	0	1	1	0	0	1	0	0
Aj	A01_084	0	0	1	1	1	0	0	1	1	1	1	1	1	1	0	0	1	1	0	0	0	1	1	0	1	1	0	0	0	0	1	1	1	1	0	1	0	1	0	1	0	1	1	0	0	1	0	0
Aj	A01_085	0	0	1	1	1	0	0	1	1	1	1	1	1	1	0	0	1	1	0	0	0	1	1	0	1	1	0	0	0	0	1	1	1	1	0	1	0	1	0	1	0	1	1	0	0	1	0	0
Aj	A01_086	0	0	1	1	1	0	0	1	1	1	1	1	1	1	0	0	1	1	0	0	0	1	1	0	1	1	0	0	0	0	1	1	1	1	0	1	0	1	0	1	0	1	1	0	0	1	0	0
Aj	A01_087	0	0	1	1	1	0	0	1	1	1	1	1	1	1	0	0	1	1	0	0	0	1	1	0	1	1	0	0	0	0	1	1	1	1	0	1	0	1	0	1	0	1	1	0	0	1	0	0
Aj	A01_088	0	0	1	1	1	0	0	1	1	1	1	1	1	1	0	0	1	1	0	0	0	1	1	0	1	1	0	0	0	0	1	1	1	1	0	1	0	1	0	1	0	1	1	0	0	1	0	0
Aj	A01_089	0	0	1	1	1	0	0	1	1	1	1	1	1	1	0	0	1	1	0	0	0	1	1	0	1	1	0	0	0	0	1	1	1	1	0	1	0	1	0	1	0	1	1	0	0	1	0	0
Aj	A01_090	0	0	1	1	1	0	NA	1	1	1	1	1	1	1	0	0	NA	1	0	0	0	1	1	0	1	1	0	0	0	0	1	1	1	1	0	1	0	1	0	1	0	1	1	0	0	1	0	0
Aj	A01_091	0	0	1	1	1	0	0	1	1	1	1	1	1	1	0	0	1	1	0	0	0	1	1	0	1	1	0	0	0	0	1	1	1	1	0	1	0	1	0	1	0	1	1	0	0	1	0	0
Aj	A01_092	0	0	1	1	1	0	0	1	1	1	1	1	1	1	0	0	1	1	0	0	0	1	1	0	1	1	0	0	0	0	1	1	1	1	0	1	0	1	0	1	0	1	1	0	0	1	0	0
Aj	A01_093	0	0	1	1	1	0	0	1	1	1	1	1	1	1	0	0	1	1	0	0	0	1	1	0	1	1	0	0	0	0	1	1	1	1	0	1	0	1	0	1	0	1	1	0	0	1	0	0
Aj	A01_094	0	0	1	1	1	0	0	1	1	1	1	1	1	1	0	0	1	1	0	0	0	1	1	0	1	1	0	0	0	0	1	1	1	1	0	1	0	1	0	1	0	1	1	0	0	1	0	0
Aj	A01_095	0	0	1	1	1	0	0	1	1	1	1	1	1	1	0	0	1	1	0	0	0	1	1	0	1	1	0	0	0	0	1	1	1	1	0	1	0	1	0	1	0	1	1	0	0	1	0	0
Aj	A01_096	0	0	1	1	1	0	0	1	1	1	1	1	1	1	0	0	1	1	0	0	0	1	1	0	1	1	0	0	0	0	1	1	1	1	0	1	0	1	0	1	0	1	1	0	0	1	0	0
Aj	A01_097	0	0	1	1	1	0	0	1	1	1	1	1	1	1	0	0	1	1	0	0	0	1	1	0	1	1	0	0	0	0	1	1	1	1	0	1	0	1	0	1	0	1	1	0	0	1	0	0
Aj	A01_098	0	0	1	1	1	0	0	1	1	1	1	1	1	1	0	0	1	1	0	0	0	1	1	0	1	1	0	0	0	0	1	1	1	1	0	1	0	1	0	1	0	1	1	0	0	1	0	0
Aj	A01_099	0	0	1	1	1	0	0	1	1	1	1	1	1	1	0	0	1	1	0	0	0	1	1	0	1	1	0	0	0	0	1	1	1	1	0	1	0	1	0	1	0	1	1	0	0	1	0	0
Aj	A01_100	0	0	1	1	1	0	0	1	1	1	1	1	1	1	0	0	1	1	0	0	0	1	1	0	1	1	0	0	0	0	1	1	1	1	0	1	1	1	0	1	0	1	0	0	0	1	0	0
Aj	A01_101	0	0	1	1	1	0	0	1	1	1	1	1	1	1	0	0	1	1	0	0	0	1	1	0	1	1	0	0	0	0	1	1	1	1	0	1	1	1	0	1	0	1	0	0	0	1	0	0
Aj	A01_102	0	0	1	1	1	0	0	1	1	1	1	1	1	1	0	0	1	1	0	0	0	1	1	0	1	1	0	0	0	0	1	1	1	1	0	1	1	1	0	1	0	1	0	0	0	1	0	0
Aj	A01_103	0	0	1	1	1	0	0	1	1	1	1	1	1	1	0	0	1	1	0	0	0	1	1	0	1	1	0	0	0	0	1	1	1	1	0	1	1	1	0	1	0	1	0	0	0	1	0	0
Aj	A01_104	0	0	1	1	1	0	0	1	1	1	1	1	1	1	0	0	1	1	0	0	0	1	1	0	1	1	0	0	0	0	1	1	1	1	0	1	1	1	0	1	0	1	0	0	0	1	0	0
Aj	A01_105	0	0	1	1	1	0	0	1	1	1	1	1	1	1	0	0	1	1	0	0	0	1	1	0	1	1	0	0	0	0	1	1	1	1	0	0	1	1	0	1	0	1	0	0	0	1	0	0
Aj	A01_106	0	0	1	1	1	0	0	1	1	1	0	1	1	1	0	0	1	1	0	0	0	1	1	0	1	1	0	0	0	0	1	1	1	1	0	0	1	1	0	1	0	1	0	0	0	1	0	0
Aj	A01_107	0	0	1	1	1	0	0	1	1	1	0	1	1	1	0	0	1	1	0	0	0	1	1	0	1	1	0	0	0	0	1	1	1	1	0	0	1	1	0	1	0	1	0	0	0	1	0	0
Aj	A01_108	0	0	1	1	1	0	0	1	1	1	0	0	1	1	0	0	1	1	0	0	0	1	1	0	1	1	0	0	0	0	1	1	1	1	0	0	1	1	0	1	0	1	0	0	0	1	0	0
Aj	A01_109	0	0	1	1	1	0	0	1	1	1	0	0	1	1	0	0	1	1	0	0	0	1	1	0	1	1	0	0	0	0	1	1	1	1	0	0	1	1	0	1	0	1	0	0	0	1	0	0
Aj	A01_110	0	0	1	1	1	0	0	1	1	1	0	0	1	1	0	0	1	1	0	0	0	1	1	0	1	1	0	0	0	0	1	1	1	1	0	0	1	1	0	1	0	1	0	0	0	1	0	0
Aj	A01_111	0	0	1	1	1	0	0	1	1	1	0	0	1	1	0	0	NA	1	0	0	0	1	1	0	1	1	0	0	0	0	1	1	1	1	0	0	1	1	0	1	0	1	0	0	0	1	0	0
Aj	A01_112	0	0	1	1	1	0	0	1	1	1	0	0	1	1	0	0	NA	1	0	0	0	1	1	0	1	1	0	0	0	0	1	1	1	1	0	0	1	1	0	1	0	1	0	0	0	1	0	0
Aj	A01_113	0	0	1	1	1	0	0	1	1	1	0	0	1	1	0	0	1	1	0	0	0	1	1	0	1	1	0	0	0	0	1	1	1	1	0	0	1	1	0	1	0	1	0	0	0	1	0	0
Aj	A01_114	0	0	1	1	1	0	0	1	1	1	0	0	1	1	0	0	1	1	0	0	0	1	1	0	0	1	0	0	0	0	1	1	1	1	0	0	1	1	0	1	0	1	0	0	0	1	0	0
Aj	A01_115	0	0	1	1	1	0	NA	1	1	1	0	0	1	1	0	0	NA	1	0	0	0	1	1	0	0	1	0	0	0	0	1	1	1	1	0	0	1	1	0	1	0	1	0	0	0	1	0	0
Aj	A01_116	0	0	1	1	1	0	0	1	1	1	0	0	1	1	0	0	1	1	0	0	0	1	1	0	0	1	0	0	0	0	1	1	1	1	0	0	1	1	0	1	0	1	0	0	0	1	0	0
Aj	A01_117	0	0	1	1	1	0	0	1	1	1	0	0	1	1	0	0	1	1	0	0	0	1	1	0	0	1	0	0	0	0	1	1	1	1	0	0	1	1	0	1	0	1	0	0	0	1	0	0
Aj	A01_118	0	0	1	1	1	0	0	1	1	1	0	0	1	1	0	0	1	1	0	0	0	1	1	0	0	1	0	0	0	0	1	1	1	1	0	0	1	1	0	1	0	1	0	0	0	1	0	0
Aj	A01_119	0	0	1	1	1	0	0	1	1	1	0	0	1	1	0	0	1	1	0	0	0	1	1	0	0	1	0	0	0	0	1	1	1	1	0	0	1	1	0	1	0	1	0	0	0	1	0	0
Aj	A01_120	0	0	1	1	1	0	0	1	1	1	0	0	1	1	0	0	1	1	0	0	0	1	1	0	0	1	0	0	0	0	1	1	1	1	0	0	1	1	0	1	0	1	0	0	0	1	0	0
Aj	A01_121	0	0	1	1	1	0	0	1	1	1	0	0	1	1	0	0	1	1	0	0	0	1	1	0	0	1	0	0	0	0	1	1	1	1	0	0	1	1	0	1	0	1	0	0	0	1	0	0
Aj	A01_122	0	0	1	1	1	0	0	1	1	1	0	0	1	1	0	0	1	1	0	0	0	1	1	0	0	1	0	0	0	0	1	1	1	1	0	0	1	1	0	1	0	1	0	0	0	1	0	0
Aj	A01_123	0	0	1	1	1	0	0	1	1	1	0	0	1	1	0	0	1	1	0	0	0	1	1	0	0	1	0	0	0	0	1	1	1	1	0	0	1	1	0	1	0	1	0	0	0	1	0	0
Aj	A01_124	0	0	1	1	1	0	0	1	1	1	0	0	1	1	0	0	1	1	0	0	0	1	1	0	0	1	0	0	0	0	1	1	1	1	0	0	1	1	0	1	0	1	0	0	0	1	0	0
Aj	A01_125	0	0	1	1	1	0	0	1	1	1	0	0	1	1	0	0	NA	1	0	0	0	1	1	0	0	1	0	0	0	0	1	1	1	1	0	0	1	1	0	1	0	1	0	0	0	1	0	0
Aj	A01_126	0	0	1	1	1	0	0	1	1	1	0	0	1	1	0	0	1	1	0	0	0	1	1	0	0	1	0	0	0	0	1	1	1	1	0	0	1	1	0	1	0	1	0	0	0	1	0	0
Aj	A01_127	0	0	1	1	1	0	0	1	1	1	0	0	1	1	0	0	1	1	0	0	0	1	1	0	0	1	0	0	0	0	1	1	1	1	0	0	1	1	0	1	0	1	0	0	0	1	0	0
Aj	A01_128	0	0	1	1	1	0	0	1	1	1	0	0	1	1	0	0	1	1	0	0	0	1	1	0	0	1	0	0	0	0	1	1	1	1	0	0	1	1	0	1	0	1	0	0	0	1	0	0
Aj	A01_129	0	0	1	1	1	0	0	1	1	1	0	0	1	1	0	0	1	1	0	0	0	1	1	0	0	1	0	0	0	0	1	1	1	1	0	0	1	1	0	1	0	1	0	0	0	1	0	0
Aj	A01_130	0	0	1	1	1	0	0	1	1	1	0	0	1	1	0	0	1	1	0	0	0	1	1	0	0	1	0	0	0	0	1	1	1	1	0	0	1	1	0	1	0	1	0	0	0	1	0	0
Aj	A01_131	0	0	1	1	1	0	0	1	1	1	0	0	1	1	0	0	NA	1	0	0	0	1	1	0	0	1	0	0	0	0	1	1	1	1	0	0	1	1	0	1	0	1	0	0	0	1	0	0
Aj	A01_132	0	0	1	1	1	0	0	1	1	1	0	0	1	1	0	0	NA	1	0	0	0	1	1	0	0	1	0	0	0	0	1	1	1	1	0	0	1	1	0	1	0	1	0	0	0	1	0	0
Aj	A01_133	0	0	1	1	1	0	0	1	1	1	0	0	1	1	0	0	NA	1	0	0	0	1	1	0	0	1	0	0	0	0	1	1	1	1	0	0	1	1	0	1	0	1	0	0	0	1	0	0
Aj	A01_134	0	0	1	1	1	0	0	1	1	1	0	0	1	1	0	0	NA	1	0	0	0	1	1	0	0	1	0	0	0	0	1	1	1	1	0	0	1	1	0	1	0	1	0	0	0	1	0	0
Aj	A01_135	0	0	1	1	1	0	0	1	1	1	0	0	1	1	0	0	1	1	0	0	0	1	1	0	0	1	0	0	0	0	1	1	1	1	0	0	1	1	0	1	0	1	0	0	0	1	0	0
Aj	A01_136	0	0	1	1	1	0	0	1	1	1	0	0	1	1	0	0	1	1	0	0	0	1	1	0	0	1	0	0	0	0	1	1	1	1	0	0	1	1	0	1	0	1	0	0	0	1	0	0
Aj	A01_137	0	0	1	1	1	0	0	1	1	1	0	0	1	1	0	0	1	1	0	0	0	1	1	0	0	1	0	0	0	0	1	1	1	1	0	0	1	1	0	1	0	1	0	0	0	1	0	0
Aj	A01_138	0	0	1	1	1	0	0	1	1	1	0	0	1	1	0	0	NA	1	0	0	0	1	1	0	0	1	0	0	0	0	1	1	1	1	0	0	1	1	0	1	0	1	0	0	0	1	0	0
Aj	A01_139	0	0	1	1	1	0	0	1	1	1	0	0	1	1	0	0	NA	1	0	0	0	1	1	0	0	1	0	0	0	0	1	1	1	1	0	0	1	1	0	1	0	1	0	0	0	1	0	0
Aj	A01_140	0	0	1	1	1	0	0	1	1	1	0	0	1	1	0	0	1	1	0	0	0	1	1	0	0	1	0	0	0	0	1	1	1	1	0	0	1	1	0	1	0	1	0	0	0	1	0	0
Aj	A01_141	0	0	1	1	1	0	0	1	1	1	0	0	1	1	0	0	1	1	0	0	0	1	1	0	0	1	0	0	0	0	1	1	1	1	0	0	1	1	0	1	0	1	0	0	0	1	0	0
Aj	A01_142	0	0	1	1	1	0	0	1	1	1	0	0	1	1	0	0	1	1	0	0	0	1	1	0	0	1	0	0	0	0	1	1	1	1	0	0	1	1	0	1	0	1	0	0	0	1	0	0
Aj	A01_143	0	0	1	1	1	0	0	1	1	1	0	0	1	1	0	0	1	1	0	0	0	1	1	0	0	1	0	0	0	0	1	1	1	1	0	0	1	1	0	1	0	1	0	0	0	1	0	0
Aj	A01_144	0	0	1	1	1	0	0	1	1	1	0	0	1	1	0	0	1	1	0	0	0	1	1	0	0	1	0	0	0	0	1	1	1	1	0	0	1	1	0	1	0	1	0	0	0	1	0	0
Aj	A01_145	0	0	1	1	1	0	0	1	1	1	0	0	1	1	0	0	1	1	0	0	0	1	1	0	0	1	0	0	0	0	1	1	1	1	0	0	1	1	0	1	0	1	0	0	0	1	0	0
Aj	A01_146	0	0	1	1	1	0	0	1	1	1	0	0	1	1	0	0	NA	1	0	0	0	1	1	0	0	1	1	0	0	0	1	1	1	1	0	0	1	1	0	1	0	1	0	0	0	1	0	0
Aj	A01_147	0	0	1	1	1	0	0	1	1	1	0	0	1	1	0	0	NA	1	0	0	0	1	1	0	0	1	1	0	0	0	1	1	1	1	0	0	1	1	0	1	0	1	0	0	0	1	0	0
Aj	A01_148	0	0	1	1	1	0	0	1	1	1	0	0	1	1	0	0	NA	1	0	0	0	1	1	0	0	1	1	0	0	0	1	1	1	1	0	0	1	1	0	1	0	1	0	0	0	1	0	0
Aj	A01_149	0	0	1	1	1	0	0	1	1	1	0	0	1	1	0	0	NA	1	0	0	0	1	1	0	0	1	1	0	0	0	1	1	1	1	0	0	1	1	0	1	0	1	0	0	0	1	0	0
Aj	A01_150	0	0	1	1	1	0	0	1	1	1	0	0	1	1	0	0	NA	1	0	0	0	1	1	0	0	1	1	0	0	0	1	1	1	1	0	0	1	1	0	1	0	1	0	0	0	1	0	0
Aj	A01_151	0	0	1	1	1	0	0	1	1	1	0	0	1	1	0	0	NA	1	0	0	0	1	1	0	0	1	1	0	0	0	1	1	1	1	0	0	1	1	0	1	0	1	0	0	0	1	0	0
Aj	A01_152	0	0	1	1	1	0	0	1	1	1	0	0	1	1	0	0	NA	1	0	0	0	1	1	0	0	1	1	0	0	0	1	1	1	1	0	0	1	1	0	1	0	1	0	0	0	1	0	0
Aj	A01_153	0	0	1	1	1	0	0	1	1	1	0	0	1	1	0	0	1	1	0	0	0	1	1	0	0	1	1	0	0	0	1	1	1	1	0	0	1	1	0	1	0	1	0	0	0	1	0	0
Aj	A01_154	0	0	1	1	1	0	0	1	1	1	0	0	1	1	0	0	NA	1	0	0	0	1	1	0	0	1	1	0	0	0	1	1	1	1	0	0	1	1	0	1	0	1	0	0	0	1	0	0
Aj	A01_155	0	0	1	1	1	0	0	1	1	1	0	0	1	1	0	0	1	1	0	0	0	1	1	0	0	1	1	0	0	0	1	1	1	1	0	0	1	1	0	1	0	1	0	0	0	1	0	0
Aj	A01_156	0	1	1	1	1	0	0	1	1	1	0	0	1	1	0	0	1	1	0	0	0	1	1	0	0	1	1	0	0	0	1	1	1	1	0	0	1	1	0	1	0	1	0	0	0	1	0	0
Aj	A01_157	0	0	1	1	1	0	0	1	1	1	0	0	1	1	0	0	NA	1	0	0	0	1	1	0	0	1	1	0	0	0	1	1	1	1	0	0	1	1	0	1	0	1	0	0	0	1	0	0
Aj	A01_158	0	0	1	1	1	0	0	1	1	1	0	0	1	1	0	0	1	1	0	0	0	1	1	0	0	1	1	0	0	0	1	1	1	1	0	0	1	1	0	1	0	1	0	0	0	1	0	0
Aj	A01_159	0	0	1	1	1	0	0	1	1	1	0	0	1	1	0	0	1	1	0	0	0	1	1	0	0	1	1	0	0	0	1	1	1	1	0	0	1	1	0	1	0	1	0	0	0	1	0	0
Aj	A01_160	0	0	1	1	1	0	0	1	1	1	0	0	1	1	0	0	1	1	0	0	0	1	1	0	0	1	1	0	0	0	1	1	1	1	0	0	1	1	0	1	0	1	0	0	0	1	0	0
Aj	A01_161	0	0	1	1	1	0	0	1	1	1	0	0	1	1	0	0	1	1	0	0	0	1	1	0	0	1	1	0	0	0	1	1	1	1	0	0	1	1	0	1	0	1	0	0	0	1	0	0
Aj	A01_162	0	0	1	1	1	0	0	1	1	1	0	0	1	1	0	0	NA	1	0	0	0	1	1	0	0	1	1	0	0	0	1	1	1	1	0	0	1	1	0	1	0	1	0	0	0	1	0	0
Aj	A01_163	0	0	1	1	1	0	0	1	1	1	0	0	1	1	0	0	1	1	0	0	0	1	1	0	0	1	1	0	0	0	1	1	1	1	0	0	1	1	0	1	0	1	0	0	0	1	0	0
Aj	A01_164	0	0	1	1	1	0	0	1	1	1	0	0	1	1	0	0	1	1	0	0	0	1	1	0	0	1	1	0	0	0	1	1	1	1	0	0	1	1	0	1	0	1	0	0	0	1	0	0
Aj	A01_165	0	0	1	1	1	0	0	1	1	1	0	0	1	1	0	0	NA	1	0	0	0	1	1	0	0	1	1	0	0	0	1	1	1	1	0	0	1	1	0	1	0	1	0	0	0	1	0	0
Aj	A01_166	0	0	1	1	1	0	0	1	1	1	0	0	1	1	0	0	1	1	0	0	0	1	1	0	0	1	1	0	0	0	1	1	1	1	0	0	1	1	0	1	0	1	0	0	0	1	0	0
Aj	A01_167	0	0	1	1	1	0	0	1	1	1	0	0	1	1	0	0	1	1	0	0	0	1	1	0	0	1	1	0	0	0	1	1	1	1	0	0	1	1	0	1	0	1	0	0	0	1	0	0
Aj	A01_168	0	0	1	1	1	0	0	1	1	1	0	0	1	1	0	0	NA	1	0	0	0	1	1	0	0	1	1	0	0	0	1	1	1	1	0	0	1	1	0	1	0	1	0	0	0	1	0	0
Aj	A01_169	0	0	1	1	1	0	0	1	1	1	0	0	1	1	0	0	1	1	0	0	0	1	1	0	0	1	1	0	0	0	1	1	1	1	0	0	1	1	0	1	0	1	0	0	0	1	0	0
Aj	A01_170	0	0	1	1	1	0	0	1	1	1	0	0	1	1	0	0	1	1	0	0	0	1	1	0	0	1	1	0	0	0	1	1	1	1	0	0	1	1	0	1	0	1	0	0	0	1	0	0
Aj	A01_171	0	0	1	1	1	0	0	1	1	1	0	0	1	1	0	0	1	1	0	0	0	1	1	0	0	1	1	0	0	0	1	1	1	1	0	0	1	1	0	1	0	1	0	0	0	1	0	0
Aj	A01_172	0	0	1	1	1	0	0	1	1	1	0	0	1	1	0	0	1	1	0	0	0	1	1	0	0	1	1	0	0	0	1	1	1	1	0	0	1	1	0	1	0	1	0	0	0	1	0	0
Aj	A01_173	0	0	1	1	1	0	0	1	1	1	0	0	1	1	0	0	NA	1	0	0	0	1	1	0	0	1	1	0	0	0	1	1	1	1	0	0	1	1	0	1	0	1	0	0	0	1	0	0
Aj	A01_174	0	0	1	1	1	0	0	1	1	1	0	0	1	1	0	0	1	1	0	0	0	1	1	0	0	1	1	0	0	0	1	1	1	1	0	0	1	1	0	1	0	1	0	0	0	1	0	0
Aj	A01_175	0	0	1	1	NA	0	0	1	1	1	0	0	1	1	0	0	1	1	0	0	0	1	1	0	0	1	1	0	0	0	1	1	1	1	0	0	1	1	0	1	0	1	0	0	0	1	0	0
Aj	A01_176	0	0	1	1	1	0	0	1	1	1	0	0	1	1	0	0	1	1	0	0	0	1	1	0	0	1	1	0	0	0	1	1	1	1	0	0	1	1	0	1	0	1	0	0	0	1	0	0
Aj	A01_177	0	0	1	1	1	0	0	1	1	1	0	0	1	1	0	0	1	1	0	0	0	1	1	0	0	1	1	0	0	0	1	1	1	1	0	0	1	1	0	1	0	1	0	0	0	1	0	0
Aj	A01_178	0	0	1	1	1	0	0	1	1	1	0	0	1	1	0	0	1	1	0	0	0	1	1	0	0	1	1	0	0	0	1	1	1	1	0	0	1	1	0	1	0	1	0	0	0	1	0	0
Aj	A01_179	0	0	1	1	1	0	0	1	1	1	0	0	1	1	0	0	1	1	0	0	0	1	1	0	0	1	1	0	0	0	1	1	1	1	0	0	1	1	0	1	0	1	0	0	0	1	0	0
Aj	A01_180	0	0	1	1	1	0	0	1	1	1	0	0	1	1	0	0	1	1	0	0	0	1	1	0	0	1	1	0	0	0	1	1	1	1	0	0	1	1	0	1	0	1	0	0	0	1	0	0
Aj	A01_181	0	0	1	1	1	0	0	1	1	1	0	0	1	1	0	0	1	1	0	0	0	1	1	0	0	1	1	0	0	0	1	1	1	1	0	0	1	1	0	1	0	1	0	0	0	1	0	0
Aj	A01_182	0	0	1	1	1	0	0	1	1	1	0	0	1	1	0	0	1	1	0	0	0	1	1	0	0	1	1	0	0	0	1	1	1	1	0	0	1	1	0	1	0	1	0	0	0	1	0	0
Aj	A01_183	0	0	1	1	1	0	0	1	1	1	0	0	1	1	0	0	1	1	0	0	0	1	1	0	0	1	1	0	0	0	1	1	1	1	0	0	1	1	0	1	0	1	0	0	0	1	0	0
Aj	A01_184	0	0	1	1	1	0	0	1	1	1	0	0	1	1	0	0	1	1	0	0	0	1	1	0	0	1	1	0	0	0	1	1	1	1	0	0	1	1	0	1	0	1	0	0	0	1	0	0
Aj	A01_185	0	0	1	1	1	0	0	1	1	1	0	0	1	1	0	0	1	1	0	0	0	1	1	0	0	1	1	0	0	0	1	1	1	1	0	0	1	1	0	1	0	1	0	0	0	1	0	0
Aj	A01_186	0	0	1	1	1	0	0	1	1	1	0	0	1	1	0	0	NA	1	0	0	0	1	1	0	0	1	1	0	0	0	1	1	1	1	0	0	1	1	0	1	0	1	0	0	0	1	0	0
Aj	A01_187	0	0	1	1	1	0	0	1	1	1	0	0	1	1	0	0	1	1	0	0	0	1	1	0	0	1	1	0	0	0	1	1	1	1	0	0	1	1	0	1	0	1	0	0	0	1	0	0
Aj	A01_188	0	0	1	1	NA	0	0	1	1	1	0	0	1	1	0	0	1	1	0	0	0	1	1	0	0	1	1	0	0	0	1	1	1	1	0	0	1	1	0	1	0	1	0	0	0	1	0	0
Aj	A01_189	0	0	1	1	1	0	0	1	1	1	0	0	1	1	0	0	1	1	0	0	0	1	1	0	0	1	1	0	0	0	1	1	1	1	0	0	1	1	0	1	0	1	0	0	0	1	0	0
Aj	A01_190	0	0	1	1	1	0	0	1	1	1	0	0	1	1	0	0	1	1	0	0	0	1	1	0	0	1	1	0	0	0	1	1	1	1	0	0	1	1	0	1	0	1	0	0	0	1	0	0
Aj	A01_191	0	0	1	1	1	0	0	1	1	1	0	0	1	1	0	0	1	1	0	0	0	1	1	0	0	1	1	0	0	0	1	1	1	1	0	0	1	1	0	1	0	1	0	0	0	1	0	0
Aj	A01_192	0	0	1	1	1	0	0	1	1	1	0	0	1	1	0	0	1	1	0	0	0	1	1	0	0	1	1	0	0	0	1	1	1	1	0	0	1	1	0	1	0	1	0	0	0	1	0	0
Aj	A01_193	0	0	1	1	1	0	0	1	1	1	0	0	1	1	0	0	1	1	0	0	0	1	1	0	0	1	1	0	0	0	1	1	1	1	0	0	1	1	0	1	0	1	0	0	0	1	0	0
Aj	A01_194	0	0	1	1	1	0	0	1	1	1	0	0	1	1	0	0	1	1	0	0	0	1	1	0	0	1	1	0	0	0	1	1	1	1	0	0	1	1	0	1	0	1	0	0	0	1	0	0
Aj	A01_195	0	0	1	1	1	0	0	1	1	1	0	0	1	1	0	0	1	1	0	0	0	1	1	0	0	1	1	0	0	0	1	1	1	1	0	0	1	1	0	1	0	1	0	0	0	1	0	0
Aj	A01_196	0	0	1	1	1	0	0	1	1	1	0	0	1	1	0	0	1	1	0	0	0	1	1	0	0	1	1	0	0	0	1	1	1	1	0	0	1	1	0	1	0	1	0	0	0	1	0	0
Aj	A01_197	0	0	1	1	1	0	0	1	1	1	0	0	1	1	0	0	NA	0	0	0	0	1	1	0	0	1	1	0	0	0	1	1	1	1	0	0	1	1	0	1	0	1	0	0	0	1	0	0
Aj	A01_198	0	0	1	1	1	0	0	1	1	1	0	0	1	1	0	0	NA	0	0	0	0	1	1	0	0	1	1	0	0	0	1	1	1	1	0	0	1	1	0	1	0	1	0	0	0	1	0	0
Aj	A01_199	0	0	1	1	1	0	0	1	1	1	0	0	1	1	0	0	NA	0	0	0	0	1	1	0	0	1	1	0	0	0	1	1	1	1	0	0	1	1	0	1	0	1	0	0	0	1	0	0
Aj	A01_200	0	0	1	1	1	0	0	1	1	1	0	0	1	1	0	0	1	0	0	0	0	1	1	0	0	1	1	0	0	0	1	1	1	1	0	0	1	1	0	1	0	1	0	0	0	1	0	0
Aj	A01_201	0	0	1	1	1	0	0	1	1	1	0	0	1	1	0	0	1	0	0	0	0	1	1	0	0	1	1	0	0	0	1	1	1	1	0	0	1	1	0	1	0	1	0	0	0	1	0	0
Aj	A01_202	0	0	1	1	1	0	0	1	1	1	0	0	1	1	0	0	NA	0	0	0	0	1	1	0	0	1	1	0	0	0	1	1	1	1	0	0	1	1	0	1	0	1	0	0	0	1	0	0
Aj	A01_203	0	0	1	1	1	0	0	1	1	1	0	0	1	1	0	0	1	0	0	0	0	1	1	0	0	1	1	0	0	0	1	1	1	1	0	0	1	1	0	1	0	1	0	0	0	1	0	0
Aj	A01_204	0	0	1	1	1	0	0	1	1	1	0	0	1	1	0	0	NA	0	0	0	0	1	1	0	0	1	1	0	0	0	1	1	1	1	0	0	1	1	0	1	0	1	0	0	0	1	0	0
Aj	A01_205	0	0	1	1	1	0	0	1	1	1	0	0	1	1	0	0	NA	0	0	0	0	1	1	0	0	1	1	0	0	0	1	1	1	1	0	0	1	1	0	1	0	1	0	0	0	1	0	0
Aj	A01_206	0	0	1	1	1	0	0	1	1	1	0	0	1	1	0	0	NA	0	0	0	0	1	1	0	0	1	1	0	0	0	1	1	1	1	0	0	1	1	0	1	0	1	0	0	0	1	0	0
Aj	A01_207	0	0	1	1	1	0	0	1	1	1	0	0	1	1	0	0	1	0	0	0	0	1	1	0	0	1	1	0	0	0	1	1	1	1	0	0	1	1	0	1	0	1	0	0	0	1	0	0
Aj	A01_208	0	0	1	1	1	0	0	1	1	1	0	0	1	1	0	0	1	0	0	0	0	1	1	0	0	1	1	0	0	0	1	1	1	1	0	0	1	1	0	1	0	1	0	0	0	1	0	0
Aj	A01_209	0	0	1	1	1	0	0	1	1	1	0	0	1	1	0	0	1	0	0	0	0	1	1	0	0	1	1	0	0	0	1	1	1	1	0	0	1	1	0	1	0	1	0	0	0	1	0	0
Aj	A01_210	0	0	1	1	1	0	0	1	1	1	0	0	1	1	0	0	1	0	0	0	0	1	1	0	0	1	1	0	0	0	1	1	1	1	0	0	1	1	0	1	0	1	0	0	0	1	0	0
Aj	A01_211	0	0	1	1	1	0	0	1	1	1	0	0	1	1	0	0	NA	0	1	0	0	1	1	0	0	1	1	0	0	0	1	1	1	1	0	0	1	1	0	1	0	1	0	0	0	1	0	0
Aj	A01_212	0	0	1	1	1	0	0	1	1	1	0	0	1	1	0	0	1	0	1	0	0	1	1	0	0	1	1	0	0	0	1	1	1	1	0	0	1	1	0	1	0	1	0	0	0	1	0	0
Aj	A01_213	0	0	1	1	NA	0	0	1	1	1	0	0	1	1	0	0	1	0	NA	0	0	1	1	0	0	1	1	0	0	0	1	1	1	1	0	0	1	1	0	1	0	1	0	0	0	1	0	0
Aj	A01_214	0	0	1	1	1	0	0	1	1	1	0	0	1	1	0	0	1	0	1	0	0	1	1	0	0	1	1	0	0	0	1	1	1	1	0	0	1	1	0	1	0	1	0	0	0	1	0	0
Aj	A01_215	0	0	1	1	1	0	0	1	1	1	0	0	1	1	0	0	1	0	1	0	0	1	1	0	0	1	1	0	0	0	1	1	1	1	0	0	1	1	0	1	0	1	0	0	0	1	0	0
Aj	A01_216	0	0	1	1	1	0	0	1	1	1	0	0	1	1	0	0	1	0	1	0	0	1	1	0	0	1	1	0	0	0	1	1	1	1	0	0	1	1	0	1	0	1	0	0	0	1	0	0
Aj	A01_217	0	0	1	1	1	0	0	1	1	1	0	0	1	1	0	0	1	0	1	0	0	1	1	0	0	1	1	0	0	0	1	1	1	1	0	0	1	1	0	1	0	1	0	0	0	1	0	0
Aj	A01_218	0	0	1	1	1	0	0	1	1	1	0	0	1	1	0	0	1	0	1	0	0	1	1	0	0	1	1	0	0	0	1	1	1	1	0	0	1	1	0	1	0	1	0	0	0	1	0	0
Aj	A01_219	0	0	1	1	1	0	0	1	1	1	0	0	1	1	0	0	NA	0	1	0	0	1	1	0	0	1	1	0	0	0	1	1	1	0	0	0	0	1	0	1	0	1	0	0	0	1	0	0
Aj	A01_220	0	0	1	1	1	0	0	1	1	1	0	0	1	1	0	0	NA	0	1	0	0	1	1	0	0	1	1	0	0	0	1	1	1	0	0	0	0	1	0	1	0	1	0	0	0	1	0	0
Aj	A01_221	0	0	1	1	1	0	0	1	1	1	0	0	1	1	0	0	NA	0	1	0	0	1	1	0	0	1	1	0	0	0	1	1	1	0	0	0	0	1	0	1	0	1	0	0	0	1	0	0
Aj	A01_222	0	0	1	1	1	0	0	1	1	1	0	0	1	1	0	0	NA	0	1	0	0	1	1	0	0	1	1	0	0	0	1	1	1	0	0	0	0	1	0	1	0	1	0	0	0	1	0	0
Aj	A01_223	0	0	1	1	1	0	0	1	1	1	0	0	1	1	0	0	NA	0	1	0	0	1	1	0	0	1	1	0	0	0	1	1	1	0	0	0	0	1	0	1	0	1	0	0	0	1	0	0
Aj	A01_224	0	0	1	1	1	0	0	1	1	1	0	0	1	1	0	0	1	0	1	0	0	1	1	0	0	1	1	0	0	0	1	1	1	0	0	0	0	1	0	1	0	1	0	0	0	1	0	0
Aj	A01_225	0	0	1	1	1	0	0	1	1	1	0	0	1	1	0	0	1	0	1	0	0	1	1	0	0	1	1	0	0	0	1	1	1	0	0	0	0	1	0	1	0	1	0	0	0	1	0	0
Aj	A01_226	0	0	1	1	1	0	0	1	1	1	0	0	1	1	0	0	1	0	1	0	0	1	1	0	0	1	1	0	0	0	1	1	1	0	0	0	0	1	0	1	0	0	0	0	0	1	0	0
Aj	A01_227	0	0	1	1	1	0	0	1	1	1	0	0	1	1	0	0	NA	0	1	0	0	1	1	0	0	1	1	0	1	0	1	1	0	0	0	0	0	1	0	1	0	0	0	0	0	1	0	0
Aj	A01_228	0	0	1	1	1	0	0	1	1	1	0	0	1	1	0	0	1	0	1	0	0	1	1	0	0	1	1	0	1	0	1	1	0	0	0	0	0	1	0	1	0	0	0	0	0	1	0	0
Aj	A01_229	0	0	1	1	1	0	0	1	1	1	0	0	1	1	0	0	1	0	1	0	0	1	1	0	0	1	1	0	1	0	1	1	0	0	0	0	0	1	0	1	0	0	0	0	0	1	0	0
Aj	A01_230	0	0	1	1	1	0	0	1	1	1	0	0	1	1	0	0	1	0	1	0	0	1	1	0	0	1	1	0	1	0	1	1	0	0	0	0	0	1	0	1	0	0	0	0	0	1	0	0
Aj	A01_231	0	0	1	1	1	0	0	1	1	1	0	0	1	1	0	0	NA	0	1	0	1	1	1	0	0	1	1	0	1	0	1	1	0	0	0	0	0	1	0	1	0	0	0	0	0	1	0	0
Aj	A01_232	0	0	1	1	1	0	0	1	1	1	0	0	1	1	0	0	1	0	1	0	1	1	1	0	0	1	1	0	1	0	1	1	0	0	0	0	0	1	0	1	0	0	0	0	0	1	0	0
Aj	A01_233	0	0	1	1	1	0	0	1	1	1	0	0	1	1	0	1	1	0	1	0	1	1	1	0	0	1	1	0	1	0	1	0	0	0	0	0	0	1	0	1	0	0	0	0	0	1	0	0
Aj	A01_234	0	0	1	1	1	0	0	1	1	1	0	0	1	1	0	1	1	0	1	0	1	1	1	0	0	1	1	0	1	0	1	0	0	0	0	0	0	1	0	1	0	0	0	0	0	1	0	0
Aj	A01_235	0	0	1	1	1	0	0	1	1	1	0	0	1	1	0	1	1	0	1	0	1	1	1	0	1	1	1	0	1	0	1	0	0	0	0	0	0	1	0	1	0	0	0	0	0	1	0	0
Aj	A01_236	0	0	1	1	1	0	0	1	1	1	0	0	1	1	0	1	1	0	1	0	1	1	1	0	1	1	1	0	1	0	1	0	0	0	0	0	0	1	0	1	0	0	0	0	0	1	0	0
Aj	A01_237	0	0	1	1	1	0	0	1	1	1	0	0	1	1	0	1	1	0	1	0	1	1	1	0	1	1	1	0	1	0	1	0	0	0	0	0	0	1	0	1	0	0	0	0	0	1	0	0
Aj	A01_238	0	0	1	1	1	0	0	1	1	1	0	0	1	1	0	1	1	0	1	0	1	1	1	0	1	1	1	0	1	0	1	0	0	0	0	0	0	1	0	1	0	0	0	0	0	1	0	0
Aj	A01_239	0	0	1	1	1	0	0	1	1	1	0	0	1	1	0	1	1	0	1	1	1	1	1	0	1	1	1	0	1	0	1	0	0	0	0	0	0	1	0	1	0	0	0	0	0	1	0	0
Aj	A01_240	0	0	1	1	1	0	0	1	1	1	0	0	1	1	0	1	1	0	1	1	1	0	1	0	1	1	1	0	1	0	1	0	0	0	0	0	0	1	0	1	0	0	0	0	0	1	0	0
Aj	A01_241	0	0	1	1	1	0	0	1	1	1	0	0	1	1	0	1	1	0	1	1	1	0	1	0	1	1	1	0	1	0	1	0	0	0	0	0	0	1	0	1	0	0	0	0	0	1	0	0
Aj	A01_242	0	0	1	1	1	0	0	1	1	1	0	0	1	1	0	1	1	0	1	1	1	0	1	0	1	1	1	0	1	0	1	0	0	0	0	0	0	1	0	1	0	0	0	0	0	1	0	0
Aj	A01_243	0	0	1	1	1	0	0	1	1	1	0	0	1	1	0	1	1	0	1	1	1	0	1	0	1	1	1	0	1	0	1	0	0	0	0	0	0	1	0	1	0	0	0	0	0	1	0	0
Aj	A01_244	0	0	1	1	1	0	0	1	1	1	0	0	1	1	0	1	1	0	1	1	1	0	1	0	1	1	1	0	1	0	1	0	0	0	0	0	0	1	0	1	0	0	0	0	0	1	0	0
Aj	A01_245	0	0	1	1	1	0	0	1	1	1	0	0	1	1	0	1	1	0	1	1	1	0	1	0	1	1	1	0	1	0	1	0	0	0	0	0	0	1	0	1	0	0	0	0	0	1	0	0
Aj	A01_246	0	0	1	1	1	0	0	1	1	1	0	0	1	1	0	1	1	0	1	1	1	0	1	0	1	1	1	0	1	0	1	0	0	0	0	0	0	1	0	1	0	0	0	0	0	1	0	0
Aj	A01_247	0	0	1	1	1	0	0	1	1	1	0	1	1	1	0	1	1	0	1	1	1	0	1	0	1	1	1	0	1	0	1	0	0	0	0	0	0	1	0	1	0	0	0	0	0	1	0	0
Aj	A01_248	0	0	1	1	1	0	0	1	1	1	0	1	1	1	0	1	1	0	1	1	1	0	1	1	1	1	1	0	1	0	1	0	0	0	0	0	0	1	0	1	0	0	0	0	0	1	0	0
Aj	A01_249	0	0	1	1	1	0	0	1	1	1	0	1	1	1	0	1	1	0	1	1	1	0	1	1	1	1	1	0	1	0	1	0	0	0	0	0	0	1	0	1	0	0	0	0	0	1	0	0
Aj	A01_250	0	0	1	1	1	0	0	1	1	1	0	1	1	1	0	1	1	0	1	1	1	0	1	1	1	1	1	0	1	0	1	0	0	0	0	0	0	1	0	1	0	0	0	0	0	1	0	0
Aj	A01_251	0	0	1	1	1	0	0	1	1	1	0	1	1	1	0	1	1	0	1	1	1	0	1	1	1	1	1	0	1	0	1	0	0	0	0	0	0	1	0	1	0	0	0	0	0	1	0	0
Aj	A01_252	0	0	1	1	1	0	0	1	1	1	0	1	1	1	0	1	1	0	1	1	1	0	1	1	1	1	1	0	1	0	1	0	0	0	0	0	0	1	0	1	0	0	0	0	0	1	0	0
Aj	A01_253	0	0	1	1	1	0	0	1	1	1	0	1	1	1	0	1	1	0	1	1	1	0	1	1	1	1	1	0	1	0	1	0	0	0	0	0	0	1	0	1	0	0	0	0	0	1	0	0
Aj	A01_254	0	0	1	1	1	0	0	1	1	1	0	1	1	1	0	1	1	0	1	1	1	0	1	1	1	1	1	0	1	0	1	0	0	0	0	0	0	1	0	1	0	0	0	0	0	1	0	0
Aj	A01_255	0	0	1	1	1	0	0	1	1	1	0	1	1	1	0	1	1	0	1	1	1	0	1	1	1	1	1	0	1	0	1	0	0	0	0	0	0	1	0	1	0	0	0	0	0	1	0	0
Aj	A01_256	0	0	1	1	1	0	0	1	1	1	0	1	1	1	0	1	1	0	1	1	1	0	1	1	1	1	1	0	1	0	1	0	0	0	0	0	0	1	0	1	0	0	0	0	0	1	0	0
Aj	A01_257	0	0	1	1	1	0	0	1	1	1	0	1	1	1	0	1	1	0	1	1	1	0	1	1	1	0	1	0	1	0	1	0	0	0	0	0	0	1	0	1	0	0	0	0	0	1	0	0
Aj	A01_258	0	0	1	1	1	0	0	1	1	1	0	1	1	1	0	1	1	0	1	1	1	0	1	1	1	0	1	0	1	0	1	0	0	0	0	0	0	1	0	1	0	0	0	0	0	1	0	0
Aj	A01_259	0	0	1	1	NA	0	0	1	1	1	0	1	1	1	0	1	1	0	1	1	1	0	1	1	1	0	1	0	1	0	1	0	0	0	0	0	0	1	0	1	0	0	0	0	0	1	0	0
Aj	A01_260	0	0	1	1	1	0	0	1	1	1	0	1	1	1	0	1	1	0	1	1	1	0	1	1	1	0	1	0	1	0	1	0	0	0	0	0	0	1	0	1	0	0	0	0	0	1	0	0
Aj	A01_261	0	0	1	1	NA	0	0	1	1	1	0	1	1	1	0	1	1	0	1	1	1	0	1	1	1	0	1	0	1	0	1	0	0	0	0	0	0	1	0	1	0	0	0	0	0	1	0	0
Aj	A01_262	0	0	1	1	1	0	0	1	1	1	0	1	1	1	0	1	1	0	1	1	1	0	0	1	1	0	1	0	1	0	1	0	0	0	0	0	0	1	0	1	0	0	0	0	0	1	0	1
Aj	A01_263	0	0	1	1	1	0	0	1	1	1	0	1	1	1	0	1	1	0	1	1	1	0	0	1	1	0	1	0	1	0	1	0	0	0	0	0	0	1	0	1	0	0	0	0	0	1	0	1
Aj	A01_264	0	0	1	1	1	0	0	1	1	1	0	1	1	1	0	1	1	0	1	1	1	0	0	1	1	0	1	0	1	0	1	0	0	0	0	0	0	1	0	1	0	0	0	0	0	1	0	1
Aj	A01_265	0	0	1	1	1	0	0	1	1	1	0	1	1	1	0	1	1	0	1	1	1	0	0	1	1	0	1	0	1	0	1	0	0	0	0	0	0	1	0	1	0	0	0	0	0	1	0	1
Aj	A01_266	0	0	1	1	1	0	0	1	1	1	0	1	1	1	0	1	1	0	1	1	1	0	0	1	1	0	1	0	1	0	1	0	0	0	0	0	0	1	0	1	0	0	0	0	0	1	0	1
Aj	A01_267	0	0	1	1	1	0	0	1	1	1	0	1	1	1	0	1	1	0	1	1	1	0	0	1	1	0	1	0	1	0	1	0	0	0	0	0	0	1	0	1	0	0	0	0	0	1	0	1
Aj	A01_268	0	0	1	1	1	0	0	1	1	1	0	1	1	1	0	1	1	0	1	1	1	0	0	1	1	0	1	0	1	0	1	0	0	0	0	0	0	1	0	1	0	0	0	0	0	1	0	1
Aj	A01_269	0	0	1	1	1	0	0	1	1	1	0	1	1	1	0	1	1	0	1	1	1	0	0	1	1	0	1	0	1	0	1	0	0	0	0	0	0	1	0	1	0	0	0	0	1	1	0	1
Aj	A01_270	0	0	1	1	1	0	0	1	1	1	0	1	1	1	0	1	1	0	1	1	1	0	0	1	1	0	1	0	1	0	1	0	0	0	0	0	0	1	0	1	0	0	0	0	1	1	0	1
Aj	A01_271	0	0	1	1	1	0	0	1	1	1	0	1	1	1	0	1	1	0	1	1	1	0	0	1	1	0	1	0	1	0	1	0	0	0	0	0	0	1	0	1	0	0	0	0	1	1	0	1
Aj	A01_272	0	0	1	1	1	0	0	1	1	1	0	1	1	1	0	1	1	0	1	1	1	0	0	1	1	0	1	0	1	0	1	0	0	0	0	0	0	1	0	1	0	0	0	0	1	1	0	1
Aj	A01_273	0	0	1	1	1	0	0	1	1	1	0	1	1	1	0	1	1	0	1	1	1	0	0	1	1	0	1	0	1	0	1	0	0	0	0	0	0	1	0	1	0	0	0	0	1	1	0	1
Aj	A01_274	0	0	1	1	1	0	0	1	1	1	0	1	1	1	0	1	1	0	1	1	1	0	0	1	1	0	1	0	1	0	1	0	0	0	0	0	0	1	0	1	0	0	0	0	1	1	0	1
Aj	A01_275	0	0	1	1	NA	0	0	1	1	1	0	1	1	1	0	1	1	0	1	1	1	0	0	1	1	0	1	0	1	0	1	0	0	0	0	0	0	1	0	1	0	0	0	0	1	1	0	1
Aj	A01_276	0	0	1	1	1	0	0	1	1	1	0	1	1	1	0	1	1	0	1	1	1	0	0	1	1	0	1	0	1	0	1	0	0	0	0	0	0	1	0	1	0	0	0	0	1	1	0	1
Aj	A01_277	0	0	1	1	1	0	0	1	1	1	0	1	1	1	0	1	1	0	1	1	1	0	0	1	1	0	1	0	1	0	1	0	0	0	0	0	0	1	0	1	0	0	0	0	1	1	0	1
Aj	A01_278	0	0	1	1	1	0	0	1	1	1	0	1	1	1	0	1	1	0	1	1	1	0	0	1	1	0	1	0	1	0	1	0	0	0	0	0	0	1	0	1	0	0	0	0	1	1	0	1
Aj	A01_279	0	0	1	1	1	0	0	1	1	1	0	1	1	1	0	1	1	0	1	1	1	0	0	1	1	0	1	0	1	0	1	0	0	0	0	0	0	1	0	1	0	0	0	0	1	0	0	1
Aj	A01_280	0	0	1	1	1	0	0	1	1	1	0	1	1	1	0	1	1	0	1	1	1	0	0	1	1	0	1	0	1	0	1	0	0	0	0	0	0	1	0	1	0	0	0	0	1	0	0	1
Aj	A01_281	0	0	1	1	1	0	0	1	1	1	1	1	1	1	0	1	1	0	1	1	1	0	0	1	1	0	1	0	1	0	1	0	0	0	0	0	0	1	0	1	0	0	0	0	1	0	0	1
Aj	A01_282	0	0	1	1	1	0	0	1	1	1	1	1	1	1	0	1	1	0	1	1	1	0	0	1	1	0	1	0	1	0	1	0	0	0	0	0	0	1	0	1	0	0	0	0	1	0	0	1
Aj	A01_283	0	0	1	1	1	0	0	1	1	1	1	1	1	1	0	1	1	0	1	1	1	0	0	1	1	0	1	0	1	0	1	0	0	0	0	0	0	1	0	1	0	0	0	0	1	0	0	1
Aj	A01_284	0	0	1	1	1	0	0	1	1	1	1	1	1	1	0	1	1	0	1	1	1	0	0	1	1	0	1	0	1	0	1	0	0	0	0	0	0	1	0	1	0	0	0	0	1	0	0	1
Aj	A01_285	0	0	1	1	1	0	0	1	1	1	1	1	1	1	0	1	1	0	1	1	1	0	0	1	1	0	1	0	1	0	1	0	0	0	0	0	0	1	0	1	0	0	0	0	1	0	0	1
Aj	A02_001	0	0	1	1	1	0	0	NA	1	1	0	0	0	1	0	0	0	0	1	0	0	1	1	1	0	0	0	1	1	0	0	0	1	0	0	1	0	0	1	1	0	0	NA	0	0	1	0	1
Aj	A02_002	0	0	1	1	1	0	0	1	1	1	0	0	0	1	0	0	0	0	1	0	0	1	1	1	0	0	0	1	1	0	0	0	1	0	0	1	0	0	1	1	0	0	NA	0	0	1	0	1
Aj	A02_003	0	0	1	1	1	0	0	1	1	1	0	0	0	1	0	0	0	0	1	0	0	1	1	1	0	0	0	1	1	0	0	0	1	0	0	1	0	0	1	1	0	0	1	0	0	1	0	1
Aj	A02_004	0	0	1	1	1	0	0	1	1	1	0	0	0	1	0	0	0	0	1	0	0	1	1	1	0	0	0	1	1	0	0	0	1	0	0	1	0	0	1	1	0	0	1	0	0	1	0	1
Aj	A02_005	0	0	1	1	1	0	0	NA	1	1	0	0	0	1	0	0	0	0	1	0	0	1	1	1	0	0	0	1	1	0	0	0	1	0	0	1	0	0	1	1	0	0	1	0	0	1	0	1
Aj	A02_006	0	0	1	1	1	0	0	1	1	1	0	0	0	1	0	0	0	0	1	0	0	1	1	1	0	0	0	1	1	0	0	0	1	0	0	1	0	0	1	1	0	0	1	0	0	1	0	1
Aj	A02_007	0	0	1	1	1	0	0	1	1	1	0	0	0	1	0	0	0	0	1	0	0	1	1	1	0	0	0	1	1	0	0	0	1	0	0	1	0	0	1	1	0	0	1	0	0	1	0	1
Aj	A02_008	0	0	1	1	1	0	0	1	1	1	0	0	0	1	0	0	0	0	1	0	0	1	1	1	0	0	0	1	1	0	0	0	1	0	0	1	0	0	1	1	0	0	1	0	0	1	0	1
Aj	A02_009	0	0	1	1	1	0	0	1	1	1	0	0	0	1	0	0	0	0	1	0	0	1	1	1	0	0	0	1	1	0	0	0	1	0	0	1	0	0	1	1	0	0	1	0	0	1	0	1
Aj	A02_010	0	0	1	1	1	0	0	1	1	1	0	0	0	1	0	0	0	0	1	0	0	1	1	1	0	0	0	1	1	0	0	0	1	0	0	1	0	0	1	1	0	0	1	0	0	1	0	1
Aj	A02_011	0	0	1	1	NA	0	0	1	1	1	0	0	0	1	0	0	0	0	1	0	0	1	1	1	0	0	0	1	1	0	0	0	1	0	0	1	0	0	1	1	0	0	1	0	0	1	0	1
Aj	A02_012	0	0	1	1	1	0	0	1	1	1	0	0	0	1	0	0	0	0	1	0	0	1	1	1	0	0	0	1	1	0	0	0	1	0	0	1	0	0	1	1	0	0	1	0	0	1	0	1
Aj	A02_013	0	0	1	1	1	0	0	1	1	1	0	0	0	1	0	0	0	0	1	0	0	1	1	1	0	0	0	1	1	0	0	0	1	0	0	1	0	0	1	1	0	0	1	0	0	1	0	1
Aj	A02_014	0	0	1	1	1	0	0	1	1	1	0	0	0	1	0	0	0	0	1	0	0	1	1	1	0	0	0	1	1	0	0	0	1	0	0	1	0	0	1	1	0	0	1	0	0	1	0	1
Aj	A02_015	0	0	1	1	1	0	0	1	1	1	0	0	0	1	0	0	0	0	1	0	0	1	1	1	0	0	0	1	1	0	0	0	1	0	0	1	0	0	1	1	0	0	1	0	0	1	0	1
Aj	A02_016	0	0	1	1	1	0	0	1	1	1	0	0	0	1	0	0	0	0	1	0	0	1	1	1	0	0	0	1	1	0	0	0	1	0	0	1	0	0	1	1	0	0	1	0	0	1	0	1
Aj	A02_017	0	0	1	1	1	0	0	1	1	1	0	0	0	1	0	0	0	0	1	0	0	1	1	1	0	0	0	1	1	0	0	0	1	0	0	1	0	0	1	1	0	0	1	0	0	1	0	1
Aj	A02_018	0	0	1	1	1	0	0	1	1	1	0	0	0	1	0	0	0	0	1	0	0	1	1	1	0	0	0	1	1	0	0	0	1	0	0	1	0	0	1	1	0	0	1	0	0	1	0	1
Aj	A02_019	0	0	1	1	1	0	0	1	1	1	0	0	0	1	0	0	0	0	1	0	0	1	1	1	0	0	0	1	1	0	0	0	1	0	0	1	0	0	1	1	0	0	1	0	0	1	0	1
Aj	A02_020	0	0	1	1	1	0	0	1	1	1	0	0	0	1	0	0	0	0	1	0	0	1	1	1	0	0	0	1	1	0	0	0	1	0	0	1	0	0	1	1	0	0	1	0	0	1	0	1
Aj	A02_021	0	0	1	1	1	0	0	1	1	1	0	0	0	1	0	0	0	0	1	0	0	1	1	1	0	0	0	1	1	0	0	0	1	0	0	1	0	0	1	1	0	0	1	0	0	1	0	1
Aj	A02_022	0	0	1	1	1	0	0	1	1	1	0	0	0	1	0	0	0	0	1	0	0	1	1	1	0	0	0	1	1	0	0	0	1	0	0	1	0	0	1	1	0	0	1	0	0	1	0	1
Aj	A02_023	0	0	1	1	1	0	0	1	1	1	0	0	0	1	0	0	0	0	1	0	0	1	1	1	0	0	0	1	1	0	0	0	1	0	0	1	0	0	1	1	0	0	1	0	0	1	0	1
Aj	A02_024	0	0	1	1	1	0	0	1	1	1	0	0	0	1	0	0	0	0	1	0	0	1	1	1	0	0	0	1	1	0	0	0	1	0	0	1	0	0	1	1	0	0	1	0	0	1	0	1
Aj	A02_025	0	0	1	1	NA	0	NA	1	1	1	0	0	0	1	0	0	0	0	1	0	0	1	1	1	0	0	0	1	1	0	0	0	1	0	0	1	0	0	1	1	0	0	1	0	0	1	0	1
Aj	A02_026	0	0	1	1	1	0	0	1	1	1	0	0	0	1	0	0	0	0	1	0	0	1	1	1	0	0	0	1	1	0	0	0	1	0	0	1	0	0	1	1	0	0	1	0	0	1	0	1
Aj	A02_027	0	0	1	1	1	0	0	1	1	1	0	0	0	1	0	0	0	0	1	0	0	1	1	1	0	0	0	1	1	0	0	0	1	0	0	1	0	0	1	1	0	0	1	0	0	1	0	1
Aj	A02_028	0	0	1	1	1	0	0	1	1	1	0	0	0	1	0	0	0	0	1	0	0	1	1	1	0	0	0	1	1	0	0	0	1	0	0	1	0	0	1	0	0	0	1	0	0	1	0	1
Aj	A02_029	0	0	1	1	1	0	0	1	1	1	0	0	0	1	0	0	0	0	1	0	0	1	1	1	0	0	0	1	1	0	0	0	1	0	0	1	0	0	1	0	0	0	1	0	0	1	0	1
Aj	A02_030	0	0	1	1	1	0	0	1	1	1	0	0	0	1	0	0	0	0	1	0	0	1	1	1	0	0	0	1	1	0	0	0	1	0	0	1	0	0	1	0	0	0	1	0	0	1	0	1
Aj	A02_031	0	0	1	1	1	0	0	1	1	1	0	0	0	1	0	0	0	0	1	0	0	1	1	1	0	0	0	1	1	0	0	0	1	0	0	1	0	0	1	0	0	0	1	0	0	1	0	1
Aj	A02_032	0	0	1	1	1	0	0	1	1	1	0	0	0	1	0	0	0	0	1	0	0	1	1	1	0	0	0	1	1	0	0	0	1	0	0	1	0	0	1	0	0	0	1	0	0	1	0	1
Aj	A02_033	0	0	1	1	1	0	0	1	1	1	0	0	0	1	0	0	0	0	1	0	0	1	1	1	0	0	0	1	1	0	0	0	1	0	0	1	0	0	1	0	0	0	1	0	0	1	0	1
Aj	A02_034	0	0	1	1	1	0	0	1	1	1	0	0	0	1	0	0	0	0	1	0	0	1	1	1	0	0	0	1	1	0	0	0	1	0	0	1	0	0	1	0	0	0	1	0	0	1	0	1
Aj	A02_035	0	0	1	1	NA	0	0	1	1	1	0	0	0	1	0	0	0	0	1	0	0	1	1	1	0	0	0	1	1	0	0	0	1	0	0	1	0	0	1	0	0	0	1	0	0	1	0	1
Aj	A02_036	0	0	1	1	1	0	0	1	1	1	0	0	0	1	0	0	0	0	1	0	0	1	1	1	0	0	0	1	1	0	0	0	1	0	0	1	0	0	1	0	0	0	1	0	0	1	0	1
Aj	A02_037	0	0	1	1	1	0	0	1	1	1	0	0	0	1	0	0	0	0	1	0	0	1	1	1	0	0	0	1	1	0	0	0	1	0	0	1	0	0	1	0	0	0	1	0	0	1	0	1
Aj	A02_038	0	0	1	1	1	0	0	1	1	1	0	0	0	1	0	0	0	0	1	0	0	1	1	1	0	0	0	1	1	0	0	0	1	0	0	1	0	0	1	0	0	0	1	0	0	1	0	1
Aj	A02_039	0	0	1	1	1	0	0	1	1	1	0	0	0	1	0	0	0	0	1	0	1	1	1	1	0	0	0	1	1	0	0	0	1	0	0	1	0	0	1	0	0	0	1	0	0	1	0	1
Aj	A02_040	0	0	1	1	1	0	0	1	1	1	0	0	0	1	0	0	0	0	1	0	1	1	1	1	0	0	0	1	1	0	0	0	1	0	0	1	0	0	1	0	0	0	1	0	0	1	0	1
Aj	A02_041	0	0	1	1	1	0	0	1	1	1	0	0	0	1	0	0	0	0	1	0	1	1	1	1	0	0	0	1	1	0	0	0	1	0	0	1	0	0	1	0	0	0	1	0	0	1	0	1
Aj	A02_042	0	0	1	1	1	0	0	1	1	1	0	0	0	1	0	0	0	0	1	0	1	1	1	1	0	0	0	1	1	0	0	0	1	0	0	1	0	0	1	0	0	0	1	0	0	1	0	1
Aj	A02_043	0	0	1	1	NA	0	0	1	1	1	0	0	0	1	0	0	0	0	1	0	1	1	1	1	0	0	0	1	1	0	0	0	1	0	0	1	0	0	1	0	0	0	1	0	0	1	0	1
Aj	A02_044	0	0	1	1	1	0	0	1	1	1	0	0	0	1	0	0	0	0	1	0	1	1	1	1	0	0	0	1	1	0	0	0	1	0	0	1	0	0	1	0	0	0	1	0	0	1	0	1
Aj	A02_045	0	0	1	1	1	0	0	1	1	1	0	0	0	1	0	0	0	0	1	0	1	1	1	1	0	0	0	1	1	0	0	0	1	0	0	1	0	0	1	0	0	0	1	0	0	1	0	1
Aj	A02_046	0	0	1	1	1	0	0	1	1	1	0	0	0	1	0	0	0	0	1	0	1	1	1	1	0	0	0	1	1	0	0	0	1	0	0	1	0	0	1	0	0	0	1	0	0	1	0	1
Aj	A02_047	0	0	1	1	1	0	0	1	1	1	0	0	0	1	0	0	0	0	1	0	1	1	1	1	0	0	0	1	1	0	0	0	1	0	0	1	0	0	1	0	0	0	1	0	0	1	0	1
Aj	A02_048	0	0	1	1	1	0	0	1	1	1	0	0	0	1	0	0	0	0	1	0	1	1	1	1	0	0	0	1	1	0	0	0	1	0	0	1	0	0	1	0	0	0	1	0	0	1	0	1
Aj	A02_049	0	0	1	1	1	0	0	1	1	1	0	0	0	1	0	0	0	0	1	0	1	1	1	1	0	0	0	1	1	0	0	0	1	0	0	1	0	0	1	0	0	0	1	0	0	1	0	1
Aj	A02_050	0	0	1	1	1	0	0	1	1	1	0	0	0	1	0	0	0	0	1	0	1	1	1	1	0	0	0	1	1	0	0	0	1	0	0	1	0	0	1	0	0	0	1	0	0	1	0	1
Aj	A02_051	0	0	1	1	1	0	0	1	1	1	0	0	0	1	0	0	0	0	1	0	1	1	1	1	0	0	0	1	1	0	0	0	1	0	0	1	0	0	1	0	0	0	1	0	0	1	0	1
Aj	A02_052	0	0	1	1	1	0	0	1	1	1	0	0	0	1	0	0	0	0	1	0	1	1	1	1	0	0	0	1	1	0	0	0	1	0	0	1	0	0	1	0	0	0	1	0	0	1	0	1
Aj	A02_053	0	0	1	1	NA	0	0	1	1	1	0	0	0	1	0	0	0	0	1	0	1	1	1	1	0	0	0	1	1	0	0	0	1	0	0	1	0	0	1	0	0	0	1	0	0	1	0	1
Aj	A02_054	0	0	1	1	1	0	0	1	1	1	0	0	0	1	0	0	0	0	1	0	1	1	1	1	0	0	0	1	1	0	0	0	1	0	0	1	0	0	1	0	0	0	1	0	0	1	0	1
Aj	A02_055	0	0	1	1	1	0	0	1	1	1	0	0	0	1	0	0	0	0	1	0	1	1	1	1	0	0	0	1	1	0	0	0	1	0	0	1	0	0	1	0	0	0	1	0	0	1	0	1
Aj	A02_056	0	0	1	1	1	0	0	1	1	1	0	0	0	1	0	0	0	0	1	0	1	1	1	1	0	0	0	1	1	0	0	0	1	0	0	1	0	0	1	0	0	0	1	0	0	1	0	1
Aj	A02_057	0	0	1	1	1	0	0	1	1	1	0	0	0	1	0	0	0	0	1	0	1	1	1	1	0	0	0	1	1	0	0	0	1	0	0	1	0	0	1	0	0	0	1	0	0	1	0	1
Aj	A02_058	0	0	1	1	1	0	0	1	1	1	0	0	0	1	0	0	0	0	1	0	1	1	1	1	0	0	0	1	1	0	0	0	1	0	0	1	0	0	1	0	0	0	1	0	0	1	0	1
Aj	A02_059	0	0	1	1	1	0	0	1	1	1	0	0	0	1	0	0	0	0	1	0	1	1	1	1	0	0	0	1	1	0	0	0	1	0	0	1	0	0	1	0	0	0	1	0	0	1	0	1
Aj	A02_060	0	0	1	1	1	0	0	1	1	1	0	0	0	1	0	0	0	0	1	0	1	1	1	1	0	0	0	1	1	0	0	0	1	0	0	1	0	0	1	0	0	0	1	0	0	1	0	1
Aj	A02_061	0	0	1	1	1	0	0	1	1	1	0	0	0	1	0	0	0	0	1	0	1	1	1	1	0	0	0	1	1	0	0	0	1	0	0	1	0	0	1	0	0	0	1	0	0	1	0	1
Aj	A02_062	0	0	1	1	1	0	0	NA	1	1	0	0	0	1	0	0	0	0	1	0	1	1	1	1	0	0	0	1	1	0	0	0	1	0	0	1	0	0	1	0	0	0	1	0	0	1	0	1
Aj	A02_063	0	0	1	1	1	0	0	1	1	1	0	0	0	1	0	0	0	0	1	0	1	1	1	1	0	0	0	1	1	0	0	0	1	0	0	1	0	0	1	0	0	0	1	0	0	1	0	1
Aj	A02_064	0	0	1	1	1	0	0	1	1	1	0	0	0	1	0	0	0	0	1	0	1	1	1	1	0	0	0	1	1	0	0	0	1	0	0	1	0	0	1	0	0	0	1	0	0	1	0	1
Aj	A02_065	0	0	1	1	1	0	0	1	1	1	0	0	0	1	0	0	0	0	1	0	1	1	1	1	0	0	0	1	1	0	0	0	1	0	0	1	0	0	1	0	0	0	1	0	0	1	0	1
Aj	A02_066	0	0	1	1	1	0	0	1	1	1	0	0	0	1	0	0	0	0	1	0	1	1	1	1	0	0	0	1	1	0	0	0	1	0	0	1	0	0	1	0	0	0	1	0	0	1	0	1
Aj	A02_067	0	0	1	1	1	0	0	1	1	1	0	0	0	1	0	0	0	0	1	0	1	1	1	1	0	0	0	1	1	0	0	0	1	0	0	1	0	0	1	0	0	0	1	0	0	1	0	1
Aj	A02_068	0	0	1	1	1	0	0	1	1	1	0	0	0	1	0	0	0	0	1	0	1	1	1	1	0	0	0	1	1	0	0	0	1	0	0	1	0	0	1	0	0	0	1	0	0	1	0	1
Aj	A02_069	0	0	1	1	1	0	0	1	1	1	0	0	0	1	0	0	0	0	1	0	1	1	1	1	0	0	0	1	1	0	0	0	1	0	0	1	0	0	1	0	0	0	1	0	0	1	0	1
Aj	A02_070	0	0	1	1	1	0	0	1	1	1	0	0	0	1	0	0	0	0	1	0	1	1	1	1	0	0	0	1	1	0	0	0	1	0	0	1	0	0	1	0	0	0	1	0	0	1	0	1
Aj	A02_071	0	0	1	1	1	0	0	1	1	1	0	0	0	1	0	0	0	0	1	0	1	1	1	1	0	0	0	1	1	0	0	0	1	0	0	1	0	0	1	0	0	0	1	0	0	1	0	1
Aj	A02_072	0	0	1	1	1	0	0	1	1	1	0	0	0	1	0	0	0	0	1	0	1	1	1	1	0	0	0	1	1	0	0	0	1	0	0	1	0	0	1	0	0	0	1	0	0	1	0	1
Aj	A02_073	0	0	1	1	1	0	0	1	1	1	0	0	0	1	0	0	0	0	1	0	1	1	1	1	0	0	0	1	1	0	0	0	1	0	0	1	0	0	1	0	0	0	1	0	0	1	0	1
Aj	A02_074	0	0	1	1	1	0	0	1	1	1	0	0	0	1	0	0	0	0	1	0	1	1	1	1	0	0	0	1	1	0	0	0	1	0	0	1	0	0	1	0	0	0	1	0	0	1	0	1
Aj	A02_075	0	0	1	1	1	0	0	1	1	1	0	0	0	1	0	0	0	0	1	0	1	1	1	1	0	0	0	1	1	0	0	0	1	0	0	1	0	0	1	0	0	0	1	0	0	1	0	1
Aj	A02_076	0	0	1	1	1	0	0	1	1	1	0	0	0	1	0	0	0	0	1	0	1	1	1	1	0	0	0	1	1	0	0	0	1	0	0	1	0	0	1	0	0	0	1	0	0	1	0	1
Aj	A02_077	0	0	1	1	1	0	0	1	1	1	0	0	0	1	0	0	0	0	1	0	1	1	1	1	0	0	0	1	1	0	0	0	1	0	0	1	0	0	1	0	0	0	1	0	0	1	0	1
Aj	A02_078	0	0	1	1	1	0	0	1	1	1	0	0	0	1	0	0	0	0	1	0	1	1	1	1	0	0	0	1	1	0	0	0	1	0	0	1	0	0	1	0	0	0	1	0	0	1	0	1
Aj	A02_079	0	0	1	1	1	0	0	1	1	1	0	0	0	1	0	0	0	0	1	0	1	1	1	1	0	0	0	1	1	0	0	0	1	0	0	1	0	0	1	0	0	0	1	0	0	1	0	1
Aj	A02_080	0	0	1	1	1	0	0	1	1	1	0	0	0	1	0	0	0	0	1	0	1	1	1	1	0	0	0	1	1	0	0	0	1	0	0	1	0	0	1	0	0	0	1	0	0	1	0	1
Aj	A02_081	0	0	1	1	1	0	0	1	1	1	0	0	0	1	0	0	0	0	1	0	1	1	1	1	0	0	0	1	1	0	0	0	1	0	0	1	0	0	1	0	0	0	1	0	0	1	0	1
Aj	A02_082	0	0	1	1	1	0	0	1	1	1	0	0	0	1	0	0	0	0	1	0	1	1	1	1	0	0	0	1	1	0	0	0	1	0	0	1	0	0	1	0	0	0	1	0	0	1	0	1
Aj	A02_083	0	0	1	1	1	0	0	1	1	1	0	0	0	1	0	0	0	0	1	0	1	1	1	1	0	0	0	1	1	0	0	0	1	0	0	1	0	0	1	0	0	0	1	0	0	1	0	1
Aj	A02_084	0	0	1	1	1	0	0	1	1	1	0	0	0	1	0	0	0	0	1	0	1	1	1	1	0	0	0	1	1	0	0	0	1	0	0	1	0	0	1	0	0	0	1	0	0	1	0	1
Aj	A02_085	0	0	1	1	1	0	0	1	1	1	0	0	0	1	0	0	0	0	1	0	1	1	1	1	0	0	0	1	1	0	0	0	1	0	0	1	0	0	1	0	0	0	1	0	0	1	0	1
Aj	A02_086	0	0	1	1	1	0	0	1	1	1	0	0	0	1	0	0	0	0	1	0	1	1	1	1	0	0	0	1	1	0	0	0	1	0	0	1	0	0	1	0	0	0	1	0	0	1	0	1
Aj	A02_087	0	0	1	1	1	0	0	1	1	1	0	0	0	1	0	0	0	0	1	0	1	1	1	1	0	0	0	1	1	0	0	0	1	0	0	1	0	0	1	0	0	0	1	0	0	1	0	1
Aj	A02_088	0	0	1	1	1	0	0	1	1	1	0	0	0	1	0	0	0	0	1	0	1	1	1	1	0	0	0	1	1	0	0	0	1	0	0	1	0	0	1	0	0	0	1	0	0	1	0	1
Aj	A02_089	0	0	1	1	1	0	0	1	1	1	0	0	0	1	0	0	0	0	1	0	1	1	1	1	0	0	0	1	1	0	0	0	1	0	0	1	0	0	1	0	0	0	1	0	0	1	0	1
Aj	A02_090	0	0	1	1	1	0	0	1	1	1	0	0	0	1	0	0	0	0	1	0	1	1	1	1	0	0	0	1	1	0	0	0	1	0	0	1	0	0	1	0	0	0	1	0	0	1	0	1
Aj	A02_091	0	0	1	1	1	0	0	1	1	1	0	0	0	1	0	0	0	0	1	0	1	1	1	1	0	0	0	1	1	0	0	0	1	0	0	1	0	0	1	0	0	0	1	0	0	1	0	1
Aj	A02_092	0	0	1	1	1	0	0	1	1	1	0	0	0	1	0	0	0	0	1	0	1	1	1	1	0	0	0	1	1	0	0	0	1	0	0	1	0	0	1	0	0	0	1	0	0	1	0	1
Aj	A02_093	0	0	1	1	1	0	0	1	1	1	0	0	0	1	0	0	0	0	1	0	1	1	1	1	0	0	0	1	1	0	0	0	1	0	0	1	0	0	1	0	0	0	1	0	0	1	0	1
Aj	A02_094	0	0	1	1	1	0	0	1	1	1	0	0	0	1	0	0	0	0	1	0	1	1	1	1	0	0	0	1	1	0	0	0	1	0	0	1	0	0	1	0	0	0	1	0	0	1	0	1
Aj	A02_095	0	0	1	1	1	0	0	1	1	1	0	0	0	1	0	0	0	0	1	0	1	1	1	1	0	0	0	1	1	0	0	0	1	0	0	1	0	0	1	0	0	0	1	0	0	1	0	1
Aj	A02_096	0	0	1	1	1	0	0	1	1	1	0	0	0	1	0	0	0	0	1	0	1	1	1	1	0	0	0	1	1	0	0	0	1	0	0	1	0	0	1	0	0	0	1	0	0	1	0	1
Aj	A02_097	0	0	1	1	NA	0	0	1	1	1	0	0	0	1	0	0	0	0	1	0	1	1	1	1	0	0	0	1	1	0	0	0	1	0	0	1	0	0	1	0	0	0	1	0	0	1	0	1
Aj	A02_098	0	0	1	1	1	0	0	1	1	1	0	0	0	1	0	0	0	0	1	0	1	1	1	1	0	0	0	1	1	0	0	0	1	0	0	1	0	0	1	0	0	0	1	0	0	1	0	1
Aj	A02_099	0	0	1	1	1	0	0	1	1	1	0	0	0	1	0	0	0	0	1	0	1	1	1	1	0	0	0	1	1	0	0	0	1	0	0	1	0	0	1	0	0	0	1	0	0	1	0	1
Aj	A02_100	0	0	1	1	1	0	0	1	1	1	0	0	0	1	0	0	0	0	1	0	1	1	1	1	0	0	0	1	1	0	0	0	1	0	0	1	0	0	1	0	0	0	1	0	0	1	0	1
Aj	A02_101	0	0	1	1	1	0	0	1	1	1	0	0	0	1	0	0	0	0	1	0	1	1	1	1	0	0	0	1	1	0	0	0	1	0	0	1	0	0	1	0	0	0	1	0	0	1	0	1
Aj	A02_102	0	0	1	1	NA	0	0	1	1	1	0	0	0	1	0	0	0	0	1	0	1	1	1	1	0	0	0	1	1	0	0	0	1	0	0	1	0	0	1	0	0	0	0	0	0	1	0	1
Aj	A02_103	0	0	1	1	1	0	0	1	1	1	0	0	0	1	0	0	0	0	1	0	1	1	1	1	0	0	0	1	1	0	0	0	1	0	0	1	0	0	1	0	0	0	0	0	0	1	0	1
Aj	A02_104	0	0	1	1	1	0	0	1	1	1	0	0	0	1	0	0	0	0	1	0	1	1	1	1	0	0	0	1	1	0	0	0	1	0	0	1	0	0	1	0	0	0	0	0	0	1	0	1
Aj	A02_105	0	0	1	1	1	0	0	1	1	1	0	0	0	1	0	0	0	0	1	0	1	1	1	1	0	0	0	1	1	0	0	0	1	0	0	1	0	0	1	0	0	0	0	0	0	1	0	1
Aj	A02_106	0	0	1	1	1	0	0	1	1	1	0	0	0	1	0	0	0	0	1	0	1	1	1	1	0	0	0	1	1	0	0	0	1	0	0	1	0	0	1	0	0	0	0	0	0	1	0	1
Aj	A02_107	0	0	1	1	1	0	0	1	1	1	0	0	0	1	0	0	0	0	1	0	1	1	1	1	0	0	0	1	1	0	0	0	1	0	0	1	0	0	1	0	0	0	0	0	0	1	0	1
Aj	A02_108	0	0	1	1	1	0	0	1	1	1	0	0	0	1	0	0	0	0	1	0	1	1	1	1	0	0	0	1	1	0	0	0	1	0	0	1	0	0	1	0	0	0	0	0	0	1	0	1
Aj	A02_109	0	0	1	1	1	0	0	1	1	1	0	0	0	1	1	0	0	0	1	0	1	1	1	1	0	0	0	1	1	0	0	0	1	0	0	1	0	0	1	0	0	0	0	0	0	1	0	1
Aj	A02_110	0	0	1	1	1	0	0	1	1	1	0	0	0	1	1	0	0	0	1	0	1	1	1	1	0	0	0	1	1	0	0	0	1	0	0	1	0	0	1	0	0	0	0	0	0	1	0	1
Aj	A02_111	0	0	1	1	1	0	0	1	1	1	0	0	0	1	1	0	0	0	1	0	1	1	1	1	0	0	0	1	1	0	0	0	1	0	0	1	0	0	1	0	0	0	0	0	0	1	0	1
Aj	A02_112	0	0	1	1	1	0	0	1	1	1	0	0	0	1	1	0	0	0	1	0	1	1	1	1	0	0	0	1	1	0	0	0	1	0	0	1	0	0	1	0	0	0	0	0	0	1	0	1
Aj	A02_113	0	0	1	1	1	0	0	1	1	1	0	0	0	1	1	0	0	0	1	0	1	1	1	1	0	0	0	1	1	0	0	0	1	0	0	1	0	0	1	0	0	0	0	0	0	1	0	1
Aj	A02_114	0	0	1	1	1	0	0	1	1	1	0	0	0	1	1	0	0	0	1	0	1	1	1	1	0	0	0	1	1	0	0	0	1	0	0	1	0	0	1	0	0	0	0	0	0	1	0	1
Aj	A02_115	0	0	1	1	1	0	0	1	1	1	0	0	0	1	1	0	0	0	1	0	1	1	1	1	0	0	0	1	1	0	0	0	1	0	0	1	0	0	1	0	0	0	0	0	0	1	0	1
Aj	A02_116	0	0	1	1	1	0	0	1	1	1	0	0	0	1	1	0	0	0	1	0	1	1	1	1	0	0	0	1	1	0	0	0	1	0	0	1	0	0	1	0	0	0	0	0	0	1	0	1
Aj	A02_117	0	0	1	1	1	0	0	1	1	1	0	0	0	1	1	0	0	0	1	0	1	1	1	1	0	0	0	1	1	0	0	0	1	0	0	1	0	0	1	0	0	0	0	0	0	1	0	1
Aj	A02_118	0	0	1	1	1	0	0	1	1	1	0	0	0	1	1	0	0	0	1	0	1	1	1	1	0	0	0	1	1	0	0	0	1	0	0	1	0	0	1	0	0	0	0	0	0	1	0	1
Aj	A02_119	0	0	1	1	1	0	0	1	1	1	0	0	0	1	1	0	0	0	1	0	1	1	1	1	0	0	0	1	1	0	0	0	1	0	0	1	0	0	1	0	0	0	0	0	0	1	0	1
Aj	A02_120	0	0	1	1	1	0	0	1	1	1	0	0	0	1	1	0	0	0	1	0	1	1	1	1	0	0	0	1	1	0	0	0	1	0	0	1	0	0	1	0	0	0	0	0	0	1	0	1
Aj	A02_121	0	0	1	1	1	0	0	1	1	1	0	0	0	1	1	0	0	0	1	0	1	1	1	1	0	0	0	1	1	0	0	0	1	0	0	1	0	0	1	0	0	0	0	0	0	1	0	1
Aj	A02_122	0	0	1	1	1	0	0	1	1	1	0	0	0	1	1	0	0	0	1	0	1	1	1	1	0	0	0	1	1	0	0	0	1	0	0	1	0	0	1	0	0	0	0	0	0	1	0	1
Aj	A02_123	0	0	1	1	1	0	0	1	1	1	0	0	0	1	1	0	0	0	1	0	1	1	1	1	0	0	0	1	1	0	0	0	1	0	0	1	0	0	1	0	0	0	0	0	0	1	0	1
Aj	A02_124	0	0	1	1	1	0	0	1	1	1	0	0	0	1	1	0	0	0	1	0	1	1	1	1	0	0	0	1	1	0	0	0	1	0	0	1	0	0	1	0	0	0	0	0	0	1	0	1
Aj	A02_125	0	0	1	1	1	0	0	1	1	1	0	0	0	1	1	0	0	0	1	0	1	1	1	1	0	0	0	1	1	0	0	0	1	0	0	1	0	0	1	0	0	0	0	0	0	1	0	1
Aj	A02_126	0	0	1	1	1	0	0	1	1	1	0	0	0	1	1	0	0	0	1	0	1	1	1	1	0	0	0	1	1	0	0	0	1	0	0	1	0	0	1	0	0	0	0	0	0	1	0	1
Aj	A02_127	0	0	1	1	NA	0	0	1	1	1	0	0	0	1	1	0	0	0	1	0	1	1	1	1	0	0	0	1	1	0	0	0	1	0	0	1	0	0	1	0	0	0	0	0	0	1	0	1
Aj	A02_128	0	0	1	1	1	0	0	1	1	1	0	0	0	1	1	0	0	0	1	0	1	1	1	1	0	0	0	1	1	0	0	0	1	0	0	1	0	0	1	0	0	0	0	0	0	1	0	1
Aj	A02_129	0	0	1	1	1	0	0	1	1	1	0	0	0	1	1	0	0	0	1	0	1	1	1	1	0	0	0	1	1	0	0	0	1	0	0	1	0	0	1	0	0	0	0	0	0	1	0	1
Aj	A02_130	0	0	1	1	1	0	0	1	1	1	0	0	0	1	1	0	0	0	1	0	1	1	1	1	0	0	0	1	1	0	0	0	1	0	0	1	0	0	1	0	0	0	0	0	0	1	0	1
Aj	A02_131	0	0	1	1	1	0	0	1	1	1	0	0	0	1	1	0	0	0	1	0	1	1	1	1	0	0	0	1	1	0	0	0	1	0	0	1	0	0	1	0	0	0	0	0	0	1	0	1
Aj	A02_132	0	0	1	1	1	0	0	1	1	1	0	0	0	1	1	0	0	0	1	0	1	1	1	1	0	0	0	1	1	0	0	0	1	0	0	1	0	0	1	0	0	0	0	0	0	1	0	1
Aj	A02_133	0	0	1	1	NA	0	0	1	1	1	0	0	0	1	1	0	0	0	1	0	1	1	1	1	0	0	0	1	1	0	0	0	1	0	0	1	0	0	1	0	0	0	0	0	0	1	0	1
Aj	A02_134	0	0	1	1	1	0	0	1	1	1	0	0	0	1	1	0	0	0	1	0	1	1	1	1	0	0	0	1	1	0	0	0	1	0	0	1	0	0	1	0	0	0	0	0	0	1	0	1
Aj	A02_135	0	0	1	1	1	0	0	1	1	1	0	0	0	1	1	0	0	0	1	0	1	1	1	1	0	0	0	1	1	0	0	0	1	0	0	1	0	0	1	0	0	0	0	0	0	1	0	1
Aj	A02_136	0	0	1	1	1	0	0	1	1	1	0	0	0	1	1	0	0	0	1	0	1	1	1	1	0	0	0	1	1	0	0	0	1	0	0	1	0	0	1	0	0	0	0	0	0	1	0	1
Aj	A02_137	0	0	1	1	1	0	0	1	1	1	0	0	0	1	1	0	0	0	1	0	1	1	1	1	0	0	0	1	1	0	0	0	1	0	0	1	0	0	1	0	0	0	0	0	0	1	0	1
Aj	A02_138	0	0	1	1	1	0	0	1	1	1	0	0	0	1	1	0	0	0	1	0	1	1	1	1	0	0	0	1	1	0	0	0	1	0	0	1	0	0	1	0	0	0	0	0	0	1	0	1
Aj	A02_139	0	0	1	1	1	0	0	1	1	1	0	0	0	1	1	0	0	0	1	0	1	1	1	1	0	0	0	1	1	0	0	0	1	0	0	1	0	0	1	0	0	0	0	0	0	1	0	1
Aj	A02_140	0	0	1	1	1	0	0	1	1	1	0	0	0	1	1	0	0	0	1	0	1	1	1	1	0	0	0	1	1	0	0	0	1	0	0	1	0	0	1	0	0	0	0	0	0	1	0	1
Aj	A02_141	0	0	1	1	1	0	0	1	1	1	0	0	0	1	1	0	0	0	1	0	1	1	1	1	0	0	0	1	1	0	0	0	1	0	0	1	0	0	1	0	0	0	0	0	0	1	0	1
Aj	A02_142	0	0	1	1	1	0	0	1	1	1	0	0	0	1	1	0	0	0	1	0	1	1	1	1	0	0	0	1	1	0	0	0	1	0	0	1	0	0	1	0	0	0	0	0	0	1	0	1
Aj	A02_143	0	0	1	1	1	0	0	1	1	1	0	0	0	1	1	0	0	0	1	0	1	1	1	1	0	0	0	1	1	0	0	0	1	0	0	1	0	0	1	0	0	0	0	0	0	1	0	1
Aj	A02_144	0	0	1	1	1	0	0	1	1	1	0	0	0	1	1	0	0	0	1	0	1	1	1	1	0	0	0	1	1	0	0	0	1	0	0	1	0	0	1	0	0	0	0	0	0	1	0	1
Aj	A02_145	0	0	1	1	1	0	0	1	1	1	0	0	0	1	1	0	0	0	1	0	1	1	1	1	0	0	0	1	1	0	0	0	1	0	0	1	0	0	1	0	0	0	0	0	0	1	0	1
Aj	A02_146	0	0	1	1	1	0	0	1	1	1	0	0	0	1	1	0	0	0	1	0	1	1	1	1	0	0	0	1	1	0	0	0	1	0	0	1	0	0	1	0	0	0	0	0	0	1	0	1
Aj	A02_147	0	0	1	1	1	0	0	1	1	1	0	0	0	1	1	0	0	0	1	0	1	1	1	1	0	0	0	1	1	0	0	0	1	0	0	1	0	0	1	0	0	0	0	0	0	1	0	1
Aj	A02_148	0	0	1	1	1	0	0	1	1	1	0	0	0	1	1	0	0	0	1	0	1	1	1	1	0	0	0	1	1	0	0	0	1	0	0	1	0	0	1	0	0	0	0	0	0	1	0	1
Aj	A02_149	0	0	1	1	1	0	0	1	1	1	0	0	0	1	1	0	0	0	1	0	1	1	1	1	0	0	0	1	1	0	0	0	1	0	0	1	0	0	1	0	0	0	0	0	0	1	0	1
Aj	A02_150	0	0	1	1	1	0	0	1	1	1	0	0	0	1	1	0	0	0	1	0	1	1	1	1	0	0	0	1	1	0	0	0	1	0	0	1	0	0	1	0	0	0	0	0	0	1	0	1
Aj	A02_151	0	0	1	1	NA	0	0	1	1	1	0	0	0	1	1	0	0	0	1	0	1	1	1	1	0	0	0	1	1	0	0	0	1	0	0	1	0	0	1	0	0	0	0	0	0	1	0	1
Aj	A02_152	0	0	1	1	1	0	0	1	1	1	0	0	0	1	1	0	0	0	1	0	1	1	1	1	0	0	0	1	1	0	0	0	1	0	0	1	0	0	1	0	0	0	0	0	0	1	0	1
Aj	A02_153	0	0	1	1	1	0	0	1	1	1	0	0	0	1	1	0	0	0	1	0	1	1	1	1	0	0	0	1	1	0	0	0	1	0	0	1	0	0	1	0	0	0	0	0	0	1	0	1
Aj	A02_154	0	0	1	1	NA	0	0	1	1	1	0	0	0	1	1	0	0	0	1	0	1	1	1	1	0	0	0	1	1	0	0	0	1	0	0	1	0	0	1	0	0	0	0	0	0	1	0	1
Aj	A02_155	0	0	1	1	1	0	0	1	1	1	0	0	0	1	1	0	0	0	1	0	1	1	1	1	0	0	0	1	1	0	0	0	1	0	0	1	0	0	1	0	0	0	0	0	0	1	0	1
Aj	A02_156	0	0	1	1	1	0	0	1	1	1	0	0	0	1	1	0	0	0	1	0	1	1	1	1	0	0	0	1	1	0	0	0	1	0	0	1	0	0	1	0	0	0	0	0	0	1	0	1
Aj	A02_157	0	0	1	1	1	0	0	1	1	1	0	0	0	1	1	0	0	0	1	0	1	1	1	1	0	0	0	1	1	0	0	0	1	0	0	1	0	0	1	0	0	0	0	0	0	1	0	1
Aj	A02_158	0	0	1	1	1	0	0	1	1	1	0	0	0	1	1	0	0	0	1	0	1	1	1	1	0	0	0	1	1	0	0	0	1	0	0	1	0	0	1	0	0	0	0	0	0	1	0	1
Aj	A02_159	0	0	1	1	1	0	0	1	1	1	0	0	0	1	1	0	0	0	1	0	1	1	1	1	0	0	0	1	1	0	0	0	1	0	0	1	0	0	1	0	0	0	0	0	0	1	0	1
Aj	A02_160	0	0	1	1	1	0	0	1	1	1	0	0	0	1	1	0	0	0	1	0	1	1	1	1	0	0	0	1	1	0	0	0	1	0	0	1	0	0	1	0	0	0	0	0	0	1	0	1
Aj	A02_161	0	0	1	1	1	0	0	1	1	1	0	0	0	1	1	0	0	0	1	0	1	1	1	1	0	0	0	1	1	0	0	0	1	0	0	1	0	0	1	0	0	0	0	0	0	1	0	1
Aj	A02_162	0	0	1	1	1	0	0	1	1	1	0	0	0	1	1	0	0	0	1	0	1	1	1	1	0	0	0	1	1	0	0	0	1	0	0	1	0	0	1	0	0	0	0	0	0	1	0	1
Aj	A02_163	0	0	1	1	NA	0	0	1	1	1	0	0	0	1	1	0	0	0	1	0	1	1	1	1	0	0	0	1	1	0	0	0	1	0	0	1	0	0	1	0	0	0	0	0	0	1	0	1
Aj	A02_164	0	0	1	1	1	0	0	1	1	1	0	0	0	1	1	0	0	0	1	0	1	1	1	1	0	0	0	1	1	0	0	0	1	0	0	1	0	0	1	0	0	0	0	0	0	1	0	1
Aj	A02_165	0	0	1	1	1	0	0	1	1	1	0	0	0	1	1	0	0	0	1	0	1	1	1	1	0	0	0	1	1	0	0	0	1	0	0	1	0	0	1	0	0	0	0	0	0	1	0	1
Aj	A02_166	0	0	1	1	1	0	0	1	1	1	0	0	0	1	1	0	0	0	1	0	0	1	1	1	0	0	0	1	1	0	0	0	1	0	0	1	0	0	1	0	0	0	0	0	0	1	0	1
Aj	A02_167	0	0	1	1	1	0	0	1	1	1	0	0	0	1	1	0	0	0	1	0	0	1	1	1	0	0	0	1	1	0	0	0	1	0	0	1	0	0	1	0	0	0	0	0	0	1	0	1
Aj	A02_168	0	0	1	1	1	0	0	1	1	1	0	0	0	1	1	0	0	0	1	0	0	1	1	1	0	0	0	1	1	0	0	0	1	0	0	1	0	0	1	0	0	0	0	0	0	1	0	1
Aj	A02_169	0	0	1	1	1	0	0	1	1	1	0	0	0	1	1	0	0	0	1	0	0	1	1	1	0	0	0	1	1	0	0	0	1	0	0	1	0	0	1	0	0	0	0	0	0	1	0	1
Aj	A02_170	0	0	1	1	1	0	0	1	1	1	0	0	0	1	1	0	0	0	1	0	0	1	1	1	0	0	0	1	1	0	0	0	1	0	0	1	0	0	1	0	0	0	0	0	0	1	0	1
Aj	A02_171	0	0	1	1	1	0	0	1	1	1	0	0	0	1	1	0	0	0	1	0	0	1	1	1	0	0	0	1	1	0	0	0	1	0	0	1	0	0	1	0	0	0	0	0	0	1	0	1
Aj	A02_172	0	0	1	1	1	0	0	1	1	1	0	0	0	1	1	0	0	0	1	0	0	1	1	1	0	0	0	1	1	0	0	0	1	0	0	1	0	0	1	0	0	0	0	0	0	1	0	1
Aj	A02_173	0	0	1	1	1	0	0	1	1	1	0	0	0	1	1	0	0	0	1	0	0	1	1	1	0	0	0	1	1	0	0	0	1	0	0	1	0	0	1	0	0	0	0	0	0	1	0	1
Aj	A02_174	0	0	1	1	1	0	0	1	1	1	0	0	0	0	1	0	0	0	1	0	0	1	1	1	0	0	0	1	1	0	0	0	1	0	0	1	0	0	1	0	0	0	0	0	0	1	0	1
Aj	A02_175	0	0	1	1	1	0	0	1	1	1	0	0	0	0	1	0	0	0	1	0	0	1	1	1	0	0	0	1	1	0	0	0	1	0	0	1	0	0	1	0	0	0	0	0	0	1	0	1
Aj	A02_176	0	0	1	1	1	0	0	1	1	1	0	0	0	0	1	0	0	0	1	0	0	1	1	1	0	0	0	1	1	0	0	0	1	0	0	1	0	0	1	0	0	0	0	0	0	1	0	1
Aj	A02_177	0	0	1	1	1	0	0	1	1	1	0	0	0	0	1	0	0	0	1	0	0	1	1	1	0	0	0	1	1	0	0	0	1	0	0	1	0	0	1	0	0	0	0	0	0	1	0	1
Aj	A02_178	0	0	1	1	1	0	0	1	1	1	0	0	0	0	1	0	0	0	1	0	0	1	1	1	0	0	0	1	1	0	0	0	1	0	0	1	0	0	1	0	0	0	0	0	0	1	0	1
Aj	A02_179	0	0	1	1	1	0	0	1	1	1	0	0	0	0	1	0	0	0	1	0	0	1	1	1	0	0	0	1	1	0	0	0	1	0	0	1	0	0	1	0	0	0	0	0	0	1	0	1
Aj	A02_180	0	0	1	1	1	0	0	1	1	1	0	0	0	0	1	0	0	0	1	0	0	1	1	1	0	0	0	1	1	0	0	0	1	0	0	1	0	0	1	0	0	0	0	0	0	1	0	1
Aj	A02_181	0	0	1	1	1	0	0	1	1	1	0	0	0	0	1	0	0	0	1	0	0	1	1	1	0	0	0	1	1	0	0	0	1	0	0	1	0	0	1	0	0	0	0	0	0	1	0	1
Aj	A02_182	0	0	1	1	1	0	0	1	1	1	0	0	0	0	1	0	0	0	1	0	0	1	1	1	0	0	0	1	1	0	0	0	1	0	0	1	0	0	1	0	0	0	0	0	0	1	0	1
Aj	A02_183	0	0	1	1	1	0	0	1	1	1	0	0	0	0	1	0	0	0	1	0	0	1	1	1	0	0	0	1	1	0	0	0	1	0	0	1	0	0	1	0	0	0	0	0	0	1	0	1
Aj	A02_184	0	0	1	1	1	0	0	1	1	1	0	0	0	0	1	0	0	0	1	0	0	1	1	1	0	0	0	1	1	0	0	0	1	0	0	1	0	0	1	0	0	0	0	0	0	1	0	1
Aj	A02_185	0	0	1	1	NA	0	0	1	1	1	0	0	0	0	1	0	0	0	1	0	0	1	1	1	0	0	0	1	1	0	0	0	1	0	0	1	0	0	1	0	0	0	0	0	0	1	0	1
Aj	A02_186	0	0	1	1	1	0	0	1	1	1	0	0	0	0	1	0	0	0	1	0	0	1	1	1	0	0	0	1	1	0	0	0	1	0	0	1	0	0	1	0	0	0	0	0	0	1	0	1
Aj	A02_187	0	0	1	1	1	0	0	1	1	1	0	0	0	0	1	0	0	0	1	0	0	1	1	1	0	0	0	1	1	0	0	0	1	0	0	1	0	0	1	0	0	0	0	0	0	1	0	1
Aj	A02_188	0	0	1	1	1	0	0	NA	1	1	0	0	0	0	1	0	0	0	1	0	0	1	1	1	0	0	0	1	1	0	0	0	1	0	0	1	0	0	1	0	0	0	0	0	0	1	0	1
Aj	A02_189	0	0	1	1	1	0	0	1	1	1	0	0	0	0	1	0	0	0	1	0	0	1	1	1	0	0	0	1	1	0	0	0	1	0	0	1	0	0	1	0	0	0	0	0	0	1	0	1
Aj	A02_190	0	0	1	1	1	0	0	1	1	1	0	0	0	0	1	0	0	0	1	0	0	1	1	1	0	0	0	1	1	0	0	0	1	0	0	1	0	0	1	0	0	0	0	0	0	1	0	1
Aj	A02_191	0	0	1	1	1	0	0	1	1	1	0	0	0	0	1	0	0	0	1	0	0	1	1	1	0	0	0	1	1	0	0	0	1	0	0	1	0	0	1	0	0	0	0	0	0	1	0	1
Aj	A02_192	0	0	1	1	1	0	0	1	1	1	0	0	0	0	1	0	0	0	1	0	0	1	1	1	0	0	0	1	1	0	0	0	1	0	0	1	0	0	1	0	0	0	0	0	0	1	0	1
Aj	A02_193	0	0	1	1	1	0	0	1	1	1	0	0	0	0	1	0	0	0	1	0	0	1	1	1	0	0	0	1	1	0	0	0	1	0	0	1	0	0	1	0	0	0	0	0	0	1	0	1
Aj	A02_194	0	0	1	1	1	0	0	1	1	1	0	0	0	0	1	0	0	0	1	0	0	1	1	1	0	0	0	1	1	0	0	0	1	0	0	1	0	0	1	0	0	0	0	0	0	1	0	1
Aj	A02_195	0	0	1	1	1	0	0	1	1	1	0	0	0	0	1	0	0	0	1	0	0	1	1	1	0	0	0	1	1	0	0	0	1	0	0	1	0	0	1	0	0	0	0	0	0	1	0	1
Aj	A02_196	0	0	1	1	1	0	0	1	1	1	0	0	0	0	1	0	0	0	1	0	0	1	1	1	0	0	0	1	1	0	0	0	1	0	0	1	0	0	1	0	0	0	0	0	0	1	0	1
Aj	A02_197	0	0	1	1	1	0	0	1	1	1	0	0	0	0	1	0	0	0	1	0	0	1	1	1	0	0	0	1	1	0	0	0	1	0	0	1	0	0	1	0	0	0	0	0	0	1	0	1
Aj	A02_198	0	0	1	1	1	0	0	1	1	1	0	0	0	0	1	0	0	0	1	0	0	1	1	1	0	0	0	1	1	0	0	0	1	0	0	1	0	0	1	0	0	0	0	0	0	1	0	1
Aj	A02_199	0	0	1	1	1	0	0	1	1	1	0	0	0	0	1	0	0	0	1	0	0	1	1	1	0	0	0	1	1	0	0	0	1	0	0	1	0	0	1	0	0	0	0	0	0	1	0	1
Aj	A02_200	0	0	1	1	1	0	0	1	1	1	0	0	0	0	1	0	0	0	1	0	0	1	1	1	0	0	0	1	1	0	0	0	1	0	0	1	0	0	1	0	0	0	0	0	0	1	0	1
Aj	A02_201	0	0	1	1	1	0	0	1	1	1	0	0	0	0	1	0	0	0	1	0	0	1	1	1	0	0	0	1	1	0	0	0	1	0	0	1	0	0	1	0	0	0	0	0	0	1	0	1
Aj	A02_202	0	0	1	1	1	0	0	1	1	1	0	0	0	0	1	0	0	0	1	0	0	1	1	1	0	0	0	1	1	0	0	0	1	0	0	1	0	0	1	0	0	0	0	0	0	1	0	1
Aj	A02_203	0	0	1	1	1	0	0	1	1	1	0	0	0	0	1	0	0	0	1	0	0	1	1	1	0	0	0	1	1	0	0	0	1	0	0	1	0	0	1	0	0	0	0	0	0	1	0	1
Aj	A02_204	0	0	1	1	1	0	0	1	1	1	0	0	0	0	1	0	0	0	1	0	0	1	1	1	0	0	0	1	1	0	0	0	1	0	0	1	0	0	1	0	0	0	0	0	0	1	0	1
Aj	A02_205	0	0	1	1	1	0	0	1	1	1	0	0	0	0	1	0	0	0	1	0	0	1	1	1	0	0	0	1	1	0	0	0	1	0	0	1	0	0	1	0	0	0	0	0	0	1	0	1
Aj	A02_206	0	0	1	1	NA	0	0	1	1	1	0	0	0	0	1	0	0	0	1	0	0	1	1	1	0	0	0	1	1	0	0	0	1	0	0	1	0	0	1	0	0	0	0	0	0	1	0	1
Aj	A02_207	0	0	1	1	1	0	0	1	1	1	0	0	0	0	1	0	0	0	1	0	0	1	1	1	0	0	0	1	1	0	0	0	1	0	0	1	0	0	1	0	0	0	0	0	0	1	0	1
Aj	A02_208	0	0	1	1	NA	0	0	1	1	1	0	0	0	0	1	0	0	0	1	0	0	1	1	1	0	0	0	1	1	0	0	0	1	0	0	1	0	0	1	0	0	0	0	0	0	1	0	1
Aj	A02_209	0	0	1	1	1	0	0	1	1	1	0	0	0	0	1	0	0	0	1	0	0	1	1	1	0	0	0	1	1	0	0	0	1	0	0	1	0	0	1	0	0	0	0	0	0	1	0	1
Aj	A02_210	0	0	1	1	1	0	0	1	1	1	0	0	0	0	1	0	0	0	1	0	0	1	1	1	0	0	0	1	1	0	0	0	1	0	0	1	0	0	1	0	0	0	0	0	0	1	0	1
Aj	A02_211	0	0	1	1	1	0	0	1	1	1	0	0	0	0	1	0	0	0	1	0	0	1	1	1	0	0	0	1	1	0	0	0	1	0	0	1	0	0	1	0	0	0	0	0	0	1	0	1
Aj	A02_212	0	0	1	1	1	0	0	1	1	1	0	0	0	0	1	0	0	0	1	0	0	1	1	1	0	0	0	1	1	0	0	0	1	0	0	1	0	0	1	0	0	0	0	0	0	1	0	1
Aj	A02_213	0	0	1	1	1	0	0	1	1	1	0	0	0	0	1	0	0	0	1	0	0	1	1	1	0	0	0	1	1	0	0	0	1	0	0	1	0	0	1	0	0	0	0	0	0	1	0	1
Aj	A02_214	0	0	1	1	1	0	0	1	1	1	0	0	0	0	1	0	0	0	1	0	0	1	1	1	0	0	0	1	1	0	0	0	1	0	0	1	0	0	1	0	0	0	0	0	0	1	0	1
Aj	A02_215	0	0	1	1	1	0	0	1	1	1	0	0	0	0	1	0	0	0	1	0	0	1	1	1	0	0	0	1	1	0	0	0	1	0	0	1	0	0	1	0	0	0	0	0	0	1	0	1
Aj	A02_216	0	0	1	1	1	0	0	1	1	1	0	0	0	0	1	0	0	0	1	0	0	1	1	1	0	0	0	1	1	0	0	0	1	0	0	1	0	0	1	0	0	0	0	0	0	1	0	1
Aj	A02_217	0	0	1	1	1	0	0	1	1	1	0	0	0	0	1	0	0	0	1	0	0	1	1	1	0	0	0	1	1	0	0	0	1	0	0	1	0	0	1	0	0	0	0	0	0	1	0	1
Aj	A02_218	0	0	1	1	1	0	0	1	1	1	0	0	0	0	1	0	0	0	1	0	0	1	1	1	0	0	0	1	1	0	0	0	1	0	0	1	0	0	1	0	0	0	0	0	0	1	0	1
Aj	A02_219	0	0	1	1	1	0	0	1	1	1	0	0	0	0	1	0	0	0	1	0	0	1	1	1	0	0	0	1	1	0	0	0	1	0	0	1	0	0	1	0	0	0	0	0	0	1	0	1
Aj	A02_220	0	0	1	1	1	0	0	1	1	1	0	0	0	0	1	0	0	0	1	0	0	1	1	1	0	0	0	1	1	0	0	0	1	0	0	1	0	0	1	0	0	0	0	0	0	1	0	1
Aj	A02_221	0	0	1	1	1	0	0	1	1	1	0	0	0	0	1	0	0	0	1	0	0	1	1	1	0	0	0	1	1	0	0	0	1	0	0	1	0	0	1	0	0	0	0	0	0	1	0	1
Aj	A02_222	0	0	1	1	1	0	0	1	1	1	0	0	0	0	1	0	0	0	1	0	0	1	1	1	0	0	0	1	1	0	0	0	1	0	0	1	0	0	1	0	0	0	0	0	0	1	0	1
Aj	A02_223	0	0	1	1	1	0	0	1	1	1	0	0	0	0	1	0	0	0	1	0	0	1	1	1	0	0	0	1	1	0	0	0	1	0	0	1	0	0	1	0	0	0	0	0	0	1	0	1
Aj	A02_224	0	0	1	1	1	0	0	1	1	1	0	0	0	0	1	0	0	0	1	0	0	1	1	1	0	0	0	1	1	0	0	0	1	0	0	1	0	0	1	0	0	0	0	0	0	1	0	1
Aj	A02_225	0	0	1	1	1	0	0	1	1	1	0	0	0	0	1	0	0	0	1	0	0	1	1	1	0	0	0	1	1	0	0	0	1	0	0	1	0	0	1	0	0	0	0	0	0	1	0	1
Aj	A02_226	0	0	1	1	1	0	0	1	1	1	0	0	0	0	1	0	0	0	1	0	0	1	1	1	0	0	0	1	1	0	0	0	1	0	0	1	0	0	1	0	0	0	0	0	0	1	0	1
Aj	A02_227	0	0	1	1	1	0	0	1	1	1	0	0	0	0	1	0	0	0	1	0	0	1	1	1	0	0	0	1	1	0	0	0	1	0	0	1	0	0	1	0	0	0	0	0	0	1	0	1
Aj	A02_228	0	0	1	1	1	0	0	1	1	1	0	0	0	0	1	0	0	0	1	0	0	1	1	1	0	0	0	1	1	0	0	0	1	0	0	1	0	0	1	0	0	0	0	0	0	1	0	1
Aj	A02_229	0	0	1	1	1	0	0	1	1	1	0	0	0	0	1	0	0	0	1	0	0	1	1	1	0	0	0	1	1	0	0	0	1	0	0	1	0	0	1	0	0	0	0	0	0	1	0	1
Aj	A02_230	0	0	1	1	1	0	0	1	1	1	0	0	0	0	1	0	0	0	1	0	0	1	1	1	0	0	0	1	1	0	0	0	1	0	0	1	0	0	1	0	0	0	0	0	0	1	0	1
Aj	A02_231	0	0	1	1	1	0	0	1	1	1	0	0	0	0	1	0	0	0	1	0	0	1	1	1	0	0	0	1	1	0	0	0	1	0	0	1	0	0	1	0	0	0	0	0	0	1	0	1
Aj	A02_232	0	0	1	1	1	0	0	1	1	1	0	0	0	0	1	0	0	0	1	0	0	1	1	1	0	0	0	1	1	0	0	0	1	0	0	1	0	0	1	0	0	0	0	0	0	1	0	1
Aj	A02_233	0	0	1	1	1	0	0	1	1	1	0	0	0	0	1	0	0	0	1	0	0	1	1	1	0	0	0	1	1	0	0	0	1	0	0	1	0	0	1	0	0	0	0	0	0	1	0	1
Aj	A03_001	0	0	1	1	1	0	0	1	1	1	NA	1	1	1	1	0	0	0	0	1	1	0	0	1	0	0	0	0	0	0	1	0	0	0	0	0	0	0	0	0	1	0	0	0	0	0	0	0
Aj	A03_002	0	0	1	1	1	0	0	1	1	1	NA	1	1	1	1	0	0	0	0	1	1	0	0	1	0	0	0	0	0	0	1	0	0	0	0	0	0	0	0	0	1	0	0	0	0	0	0	0
Aj	A03_003	0	0	1	1	1	0	0	1	1	1	NA	1	1	1	1	0	0	0	0	1	1	0	0	1	0	0	0	0	0	0	1	0	0	0	0	0	0	0	0	0	1	0	0	0	0	0	0	0
Aj	A03_004	0	0	1	1	1	0	0	1	1	1	NA	1	1	1	1	0	0	0	0	1	1	0	0	1	0	0	0	0	0	0	1	0	0	0	0	0	0	0	0	0	1	0	0	0	0	0	0	0
Aj	A03_005	0	0	1	1	1	0	0	1	1	1	NA	1	1	1	1	0	0	0	0	1	1	0	0	1	0	0	0	0	0	0	1	0	0	0	0	0	0	0	0	0	1	0	0	0	0	0	0	0
Aj	A03_006	0	0	1	1	1	0	0	1	1	1	NA	1	1	1	1	0	0	0	0	1	1	0	0	1	0	0	0	0	0	0	1	0	0	0	0	0	0	0	0	0	1	0	0	0	0	0	0	0
Aj	A03_007	0	0	1	1	1	0	0	1	1	1	NA	1	1	1	1	0	0	0	0	1	1	0	0	1	0	0	0	0	0	0	1	0	0	0	0	0	0	0	0	0	1	0	0	0	0	0	0	0
Aj	A03_008	0	0	1	1	1	0	0	1	1	1	NA	1	1	1	1	0	0	0	0	1	1	0	0	1	0	0	0	0	0	0	1	0	0	0	0	0	0	0	0	0	1	0	0	0	0	0	0	0
Aj	A03_009	0	0	1	1	1	0	0	1	1	1	NA	1	1	1	1	0	0	0	0	1	1	0	0	1	0	0	0	0	0	0	1	0	0	0	0	0	0	0	0	0	1	0	0	0	0	0	0	0
Aj	A03_010	0	0	1	1	1	0	0	1	1	1	NA	1	1	1	1	0	0	0	0	1	1	0	0	1	0	0	0	0	0	0	1	0	0	0	0	0	0	0	0	0	1	0	0	0	0	0	0	0
Aj	A03_011	0	0	1	1	1	0	0	1	1	1	NA	1	1	1	1	0	0	0	0	1	1	0	0	1	0	0	0	0	0	0	1	0	0	0	0	0	0	0	0	0	1	0	0	0	0	0	0	0
Aj	A03_012	0	0	1	1	1	0	0	1	1	1	NA	1	1	1	1	0	0	0	0	1	1	0	0	1	0	0	0	0	0	0	1	0	0	0	0	0	0	0	0	0	1	0	0	0	0	0	0	0
Aj	A03_013	0	0	1	1	1	0	0	1	1	1	NA	1	1	1	1	0	0	0	0	1	1	0	0	1	0	0	0	0	0	0	1	0	0	0	0	0	0	0	0	0	1	0	0	0	0	0	0	0
Aj	A03_014	0	0	1	1	1	0	0	1	1	1	NA	1	1	1	1	0	0	0	0	1	1	0	0	1	0	0	0	0	0	0	1	0	0	0	0	0	0	0	0	0	1	0	0	0	0	0	0	0
Aj	A03_015	0	0	1	1	1	0	0	1	1	1	NA	1	1	1	1	0	0	0	0	1	1	0	0	1	0	0	0	0	0	0	1	0	0	0	0	0	0	0	0	0	1	0	0	0	0	0	0	0
Aj	A03_016	0	0	1	1	1	0	0	1	1	1	NA	1	1	1	1	0	0	0	0	1	1	0	0	1	0	0	0	0	0	0	1	0	0	0	0	0	0	0	0	0	1	0	0	0	0	0	0	0
Aj	A03_017	0	0	1	1	1	0	0	1	1	1	NA	1	1	1	1	0	0	0	0	1	1	0	0	1	0	0	0	0	0	0	1	0	0	0	0	0	0	0	0	0	1	0	0	0	0	0	0	0
Aj	A03_018	0	0	1	1	1	0	0	1	1	1	NA	1	1	1	1	0	0	0	0	1	1	0	0	1	0	0	0	0	0	0	1	0	0	0	0	0	0	0	0	0	1	0	0	0	0	0	0	0
Aj	A03_019	0	0	1	1	1	0	0	1	1	1	NA	1	1	1	1	0	0	0	0	1	1	0	0	1	0	0	0	0	0	0	1	0	0	0	0	0	0	0	0	0	1	0	0	0	0	0	0	0
Aj	A03_020	0	0	1	1	1	0	0	1	1	1	NA	1	1	1	1	0	0	0	0	1	1	0	0	1	0	0	0	0	0	0	1	0	0	0	0	0	0	0	0	0	1	0	0	0	0	0	0	0
Aj	A03_021	0	0	1	1	NA	0	0	1	1	1	NA	1	1	1	1	0	0	0	1	1	1	0	0	1	0	0	0	0	0	0	1	0	0	0	0	0	0	0	0	0	1	0	0	0	0	0	0	0
Aj	A03_022	0	0	1	1	1	0	0	1	1	1	NA	1	1	1	1	0	0	0	1	1	1	0	0	1	0	0	0	0	0	0	1	0	0	0	0	0	0	0	0	0	1	0	0	0	0	0	0	0
Aj	A03_023	0	0	1	1	1	0	0	1	1	1	NA	1	1	1	1	0	0	0	1	1	1	0	0	1	0	0	0	0	0	0	1	0	0	0	0	0	0	0	0	0	1	0	0	0	0	0	0	0
Aj	A03_024	0	0	1	1	1	0	0	1	1	1	NA	1	1	1	1	0	0	0	1	1	1	0	0	1	0	0	0	0	0	0	1	0	0	0	0	0	0	0	0	0	1	0	0	0	0	0	0	0
Aj	A03_025	0	0	1	1	1	0	0	1	1	1	NA	1	1	1	1	0	0	0	1	1	1	0	0	1	0	0	0	0	0	0	1	0	0	0	0	0	0	0	0	0	1	0	0	0	0	0	0	0
Aj	A03_026	0	0	1	1	1	0	0	1	1	1	NA	1	1	1	1	0	1	0	1	1	1	0	0	1	0	0	0	0	0	0	1	0	0	0	0	0	0	0	0	0	1	0	0	0	0	0	0	0
Aj	A03_027	0	0	1	1	NA	0	0	1	1	1	NA	1	1	1	1	0	1	0	1	1	1	0	0	1	0	0	0	0	0	0	1	0	0	1	0	0	0	0	0	0	1	0	0	0	0	0	0	0
Aj	A03_028	0	0	1	1	1	0	0	1	1	1	NA	1	1	1	1	0	1	0	1	1	1	0	0	1	0	0	0	0	0	0	1	0	0	1	0	0	0	0	0	0	1	0	0	0	0	0	0	0
Aj	A03_029	0	0	1	1	1	0	0	1	1	1	NA	1	1	1	1	0	1	0	1	1	1	0	0	1	0	0	0	0	0	0	1	0	0	1	0	0	0	0	0	0	1	0	0	0	0	0	0	0
Aj	A03_030	0	0	1	1	1	0	0	1	1	1	NA	0	1	1	1	0	1	0	1	1	1	0	0	1	0	0	0	0	0	0	1	0	0	1	0	0	0	0	0	0	1	0	0	0	0	0	1	0
Aj	A03_031	0	0	1	1	1	0	0	1	1	1	NA	0	1	1	1	0	1	0	1	1	1	0	0	1	0	0	0	0	0	0	1	0	0	1	0	0	0	0	0	0	1	0	0	0	0	0	1	0
Aj	A03_032	0	0	1	1	1	0	0	1	1	1	NA	0	1	1	1	0	1	0	1	1	1	0	0	1	0	0	0	0	0	0	1	0	0	1	0	0	0	0	0	0	1	0	0	0	0	0	1	0
Aj	A03_033	0	0	1	1	1	0	0	1	1	1	NA	0	1	1	1	0	1	0	1	1	1	0	0	1	0	0	0	0	0	0	1	0	0	1	0	0	0	0	0	0	1	0	0	0	0	0	1	0
Aj	A03_034	0	0	1	1	1	0	0	1	1	1	NA	0	1	1	1	0	1	0	1	1	1	0	0	1	0	0	0	0	0	0	1	0	0	1	0	0	0	0	0	0	1	0	0	0	0	0	1	0
Aj	A03_035	0	0	1	1	1	0	0	1	1	1	NA	0	1	1	1	0	1	0	1	1	1	0	0	1	0	0	0	0	0	0	1	0	0	1	0	0	0	0	0	0	1	0	0	0	0	0	1	0
Aj	A03_036	0	0	1	1	1	0	0	1	1	1	NA	0	0	1	1	0	NA	0	1	1	1	0	0	1	0	0	0	0	0	0	1	0	0	0	0	0	0	0	0	0	1	0	1	0	0	0	1	0
Aj	A03_037	0	0	1	1	1	0	0	1	1	1	NA	0	0	1	1	0	NA	0	1	1	1	0	0	1	0	0	0	0	0	0	1	0	0	0	0	0	0	0	0	0	1	0	1	0	0	0	1	0
Aj	A03_038	0	0	1	1	1	0	0	1	1	1	NA	0	0	1	1	0	1	0	1	1	1	0	0	1	0	0	0	0	0	0	1	0	0	0	0	0	0	0	0	0	1	0	1	0	0	0	1	0
Aj	A03_039	0	0	1	1	1	0	0	1	1	1	NA	0	0	1	1	0	1	0	1	1	1	0	0	1	0	0	0	0	0	0	1	0	0	0	0	0	0	0	0	0	1	0	1	0	0	0	1	0
Aj	A03_040	0	0	1	1	1	0	0	1	1	1	NA	0	0	1	1	0	1	0	1	1	1	0	0	1	0	0	0	0	0	0	1	0	0	0	0	0	0	0	0	0	1	0	1	0	0	0	1	0
Aj	A03_041	0	0	1	1	1	0	0	1	1	1	NA	0	0	1	1	0	1	0	1	1	1	0	1	1	0	0	0	0	0	0	1	0	0	0	0	0	0	0	0	0	1	0	1	0	0	0	1	0
Aj	A03_042	0	0	1	1	1	0	0	1	1	1	NA	0	0	1	1	0	1	0	1	1	1	0	1	1	0	0	0	0	0	0	1	0	0	0	0	0	1	0	0	0	1	0	1	0	0	0	1	0
Aj	A03_043	0	0	1	1	1	0	0	1	1	1	NA	0	0	1	1	0	1	0	1	1	1	0	1	1	0	0	0	0	0	0	1	0	0	0	0	0	1	0	0	0	1	0	1	0	0	0	1	0
Aj	A03_044	0	0	1	1	1	0	0	1	1	1	NA	0	0	1	1	0	1	0	1	1	1	0	1	1	0	0	0	0	0	0	1	0	0	0	0	0	1	0	0	0	1	0	1	0	0	0	1	0
Aj	A03_045	0	0	1	1	1	0	0	1	1	1	NA	0	0	1	1	0	1	0	1	1	1	0	1	1	0	0	0	0	0	0	1	0	0	0	0	0	1	0	0	0	1	0	1	0	0	0	1	0
Aj	A03_046	0	0	1	1	1	0	0	1	1	1	NA	0	0	1	1	0	1	0	1	1	1	0	1	1	0	0	0	0	0	0	1	0	0	0	0	0	1	0	0	0	1	0	1	0	0	0	1	0
Aj	A03_047	0	0	1	1	1	0	0	1	1	1	NA	0	0	1	1	0	NA	0	1	0	1	0	1	1	0	0	0	0	0	0	1	0	0	0	0	0	1	0	0	0	1	0	1	0	0	0	1	0
Aj	A03_048	0	0	1	1	1	0	0	1	1	1	NA	0	0	1	1	0	1	0	1	0	1	0	1	1	0	0	0	0	0	0	1	0	0	0	0	0	1	0	0	0	1	0	1	0	0	0	1	0
Aj	A03_049	0	0	1	1	1	0	0	1	1	1	NA	0	0	1	1	0	1	0	1	0	1	0	1	1	0	0	0	0	0	0	1	0	0	0	0	0	1	0	0	0	1	0	1	0	0	0	1	0
Aj	A03_050	0	0	1	1	1	0	0	1	1	1	NA	0	0	1	1	0	1	0	1	0	1	0	1	1	0	0	0	0	0	0	1	0	0	0	0	0	1	0	0	0	1	0	1	0	0	0	1	0
Aj	A03_051	0	0	1	1	1	0	0	1	1	1	NA	0	0	1	1	0	1	0	1	0	1	0	1	1	0	0	0	0	0	0	1	0	0	0	0	0	1	0	0	0	1	0	1	0	0	0	1	0
Aj	A03_052	0	0	1	NA	NA	0	0	1	1	1	NA	0	0	1	1	0	1	0	1	0	1	0	1	1	0	0	0	0	0	0	1	0	0	0	0	0	1	0	0	0	1	0	1	0	0	0	1	0
Aj	A03_053	0	0	1	1	1	0	0	1	1	1	NA	0	0	1	1	0	1	0	1	0	1	0	1	1	0	0	0	0	0	0	1	0	0	0	0	0	1	0	0	0	1	0	1	0	0	0	1	0
Aj	A03_054	0	0	1	1	1	0	0	1	1	1	NA	0	0	1	1	0	1	0	1	0	1	0	1	1	0	0	0	0	0	0	1	0	0	0	0	0	1	0	0	0	1	0	1	0	0	0	1	0
Aj	A03_055	0	0	1	1	1	0	0	1	1	1	NA	0	0	1	1	0	1	0	1	0	1	0	1	1	0	0	0	0	0	0	1	0	0	0	0	0	1	0	1	0	1	0	1	0	0	0	1	0
Aj	A03_056	0	0	1	1	1	0	0	1	1	1	NA	0	0	1	1	0	NA	0	1	0	1	0	1	1	0	0	0	0	0	0	1	0	0	0	0	0	1	0	1	0	1	0	1	0	0	0	1	0
Aj	A03_057	0	0	1	1	1	0	0	1	1	1	NA	0	0	1	1	0	1	0	1	0	1	0	1	1	0	0	0	0	0	0	1	0	0	0	0	0	1	0	1	0	1	0	1	0	0	0	1	0
Aj	A03_058	0	0	1	1	1	0	0	1	1	1	NA	0	0	1	1	0	1	0	1	0	1	0	1	1	0	0	0	0	0	0	1	0	0	0	0	0	1	0	1	0	1	0	1	0	0	0	1	0
Aj	A03_059	0	0	1	1	1	0	0	1	1	1	NA	0	0	1	1	0	NA	0	1	0	1	0	1	1	0	0	0	0	0	0	1	0	0	0	0	0	1	0	1	0	1	0	1	0	0	0	1	0
Aj	A03_060	0	0	1	1	1	0	0	1	1	1	NA	0	0	1	1	0	1	0	1	0	1	0	1	1	0	0	0	0	0	0	1	0	0	0	0	0	1	0	1	0	1	0	1	0	0	0	1	0
Aj	A03_061	0	0	1	1	1	0	0	1	1	1	NA	0	0	1	1	0	NA	0	1	0	1	0	1	1	0	0	0	0	0	0	1	0	0	0	0	0	1	0	1	0	1	0	1	0	0	0	1	0
Aj	A03_062	0	0	1	1	1	0	0	1	1	1	NA	0	0	1	1	0	NA	0	1	0	1	0	1	1	0	0	0	0	0	0	1	0	0	0	0	0	1	0	1	0	1	0	1	0	0	0	1	0
Aj	A03_063	0	0	1	1	1	0	0	1	1	1	NA	0	0	1	1	0	NA	0	1	0	1	0	1	1	0	0	0	0	0	0	1	0	0	0	0	0	1	0	1	0	1	0	1	0	0	0	1	0
Aj	A03_064	0	0	1	1	1	0	0	1	1	1	NA	0	0	1	1	0	1	0	1	0	1	0	1	1	0	0	0	0	0	0	1	0	0	0	0	0	1	0	1	0	1	0	1	0	0	0	1	0
Aj	A03_065	0	0	1	1	1	0	0	1	1	1	NA	0	0	1	1	0	1	0	1	0	1	0	1	1	0	0	0	0	0	0	1	0	0	0	0	0	1	0	1	0	1	0	1	0	0	0	1	0
Aj	A03_066	0	0	1	1	1	0	0	1	1	1	NA	0	0	1	1	0	NA	0	1	0	1	0	1	1	0	0	0	0	0	0	1	0	0	0	0	0	1	0	1	0	1	0	1	0	0	0	1	0
Aj	A03_067	0	0	1	1	1	0	0	1	1	1	NA	0	0	1	1	0	NA	0	1	0	1	0	1	1	0	0	0	0	0	0	1	0	0	0	0	0	1	0	1	0	1	0	1	0	0	0	1	0
Aj	A03_068	0	0	1	1	1	0	0	1	1	1	NA	0	0	1	1	0	1	0	1	0	1	0	1	1	0	0	0	0	0	0	1	0	0	0	0	0	1	0	1	0	1	0	1	0	0	0	1	0
Aj	A03_069	0	0	1	1	NA	0	0	1	1	1	NA	0	0	1	1	0	1	0	1	0	1	0	1	1	0	0	0	0	0	0	1	0	0	0	0	0	1	0	1	0	1	0	1	0	0	0	1	0
Aj	A03_070	0	0	1	1	1	0	0	1	1	1	NA	0	0	1	1	0	NA	0	1	0	1	0	1	1	0	0	0	0	0	0	1	0	0	0	0	0	1	0	1	0	1	0	1	0	0	0	1	0
Aj	A03_071	0	0	1	1	1	0	0	1	1	1	NA	0	0	1	1	0	NA	0	1	0	1	0	1	1	0	0	0	0	0	0	1	0	0	0	0	0	1	0	1	0	1	0	1	0	0	0	1	0
Aj	A03_072	0	0	1	1	1	0	0	1	1	1	NA	0	0	1	1	0	NA	0	1	0	1	0	1	1	0	0	0	0	0	0	1	0	0	0	0	0	1	0	1	0	1	0	1	0	0	0	1	0
Aj	A03_073	0	0	1	1	1	0	0	1	1	1	NA	0	0	1	1	0	NA	0	1	0	1	0	1	1	0	0	0	0	0	0	1	0	0	0	0	0	1	0	1	0	1	0	1	0	0	0	1	0
Aj	A03_074	0	0	1	1	1	0	0	1	1	1	NA	0	0	1	1	0	1	0	1	0	1	0	1	1	0	0	0	0	0	0	1	0	0	0	0	0	1	0	1	0	1	0	1	0	0	0	1	0
Aj	A03_075	0	0	1	1	1	0	0	1	1	1	NA	0	0	1	1	0	1	0	1	0	1	0	1	1	0	0	0	0	0	0	1	0	0	0	0	0	1	0	1	0	1	0	1	0	0	0	1	0
Aj	A03_076	0	0	1	1	1	0	0	1	1	1	NA	0	0	1	1	0	NA	0	1	0	1	0	1	1	0	0	0	0	0	0	1	0	0	0	0	0	1	0	1	0	1	0	1	0	0	0	1	0
Aj	A03_077	0	0	1	1	1	0	0	1	1	1	NA	0	0	1	1	0	1	0	1	0	1	0	1	1	0	0	0	0	0	0	1	0	0	0	0	0	1	0	1	0	1	0	1	0	0	0	1	0
Aj	A03_078	0	0	1	1	1	0	0	1	1	1	NA	0	0	1	1	0	NA	0	1	0	1	0	1	1	0	0	0	0	0	0	1	0	0	0	0	0	1	0	1	0	1	0	1	0	0	0	1	0
Aj	A03_079	0	0	1	1	1	0	0	1	1	1	NA	0	0	1	1	0	1	0	1	0	1	0	1	1	0	0	0	0	0	0	1	0	0	0	0	0	1	0	1	0	1	0	1	0	0	0	1	0
Aj	A03_080	0	0	1	1	1	0	0	1	1	1	NA	0	0	1	1	0	1	0	1	0	1	0	1	1	0	0	0	0	0	0	1	0	0	0	0	0	1	0	1	0	1	0	1	0	0	0	1	0
Aj	A03_081	0	0	1	1	1	0	0	1	1	1	NA	0	0	1	1	0	1	0	1	0	1	0	1	1	0	0	0	0	0	0	1	0	0	0	0	0	1	0	1	0	1	0	1	0	0	0	1	0
Aj	A03_082	0	0	1	1	1	0	0	1	1	1	NA	0	0	1	1	0	1	0	1	0	1	0	1	1	0	0	0	0	0	0	1	0	0	0	0	0	1	0	1	0	1	0	1	0	0	0	1	0
Aj	A03_083	0	0	1	1	1	0	0	1	1	1	NA	0	0	1	1	0	1	0	1	0	1	0	1	1	0	0	0	0	0	0	1	0	0	0	0	0	1	0	1	0	1	0	1	0	0	0	1	0
Aj	A03_084	0	0	1	1	1	0	0	1	1	1	NA	0	0	1	1	0	1	0	1	0	1	0	1	1	0	0	0	0	0	0	1	0	0	0	0	0	1	0	1	0	1	0	1	0	0	0	1	0
Aj	A03_085	0	0	1	1	1	0	0	1	1	1	NA	0	0	1	1	0	NA	0	1	0	1	0	1	1	0	0	0	0	0	0	1	0	0	0	0	0	1	0	1	0	1	0	1	0	0	0	1	0
Aj	A03_086	0	0	1	1	1	0	0	1	1	1	NA	0	0	1	1	0	1	0	1	0	1	0	1	1	0	0	0	0	0	0	1	0	0	0	0	0	1	0	1	0	1	0	1	0	0	0	1	0
Aj	A03_087	0	0	1	1	1	0	0	1	1	1	NA	0	0	1	1	0	1	0	1	0	1	0	1	1	0	0	0	0	0	0	1	0	0	0	0	0	1	0	1	0	1	0	1	0	0	0	1	0
Aj	A03_088	0	0	1	1	NA	0	0	1	1	1	NA	0	0	1	1	0	NA	0	1	0	1	0	1	1	0	0	0	0	0	0	1	0	0	0	0	0	1	0	1	0	1	0	1	0	0	0	1	0
Aj	A03_089	0	0	1	1	1	0	0	1	1	1	NA	0	0	1	1	0	1	0	1	0	1	0	1	1	0	0	0	0	0	0	1	0	0	0	0	0	1	0	1	0	1	0	1	0	0	0	1	0
Aj	A03_090	0	0	1	1	1	0	0	1	1	1	NA	0	0	1	1	0	1	0	1	0	1	0	1	1	0	0	0	0	0	0	1	0	0	0	0	0	1	0	1	0	1	0	1	0	0	0	1	0
Aj	A03_091	0	0	1	1	1	0	0	1	1	1	NA	0	0	1	1	0	1	0	1	0	1	0	1	1	0	0	0	0	0	0	1	0	0	0	0	0	1	0	1	0	1	0	1	0	0	0	1	0
Aj	A03_092	0	0	1	1	1	0	0	1	1	1	NA	0	0	1	1	0	1	0	1	0	1	0	1	1	0	0	0	0	0	0	1	0	0	0	0	0	1	0	1	0	1	0	1	0	0	0	1	0
Aj	A03_093	0	0	1	1	1	0	0	1	1	1	NA	0	0	1	1	0	1	0	1	0	1	0	1	1	0	0	0	0	0	0	1	0	0	0	0	0	1	0	1	0	1	0	1	0	0	0	1	0
Aj	A03_094	0	0	1	1	1	0	0	1	1	1	NA	0	0	1	1	0	1	0	1	0	1	0	1	1	0	0	0	0	0	0	1	0	0	0	0	0	1	0	1	0	1	0	1	0	0	0	1	0
Aj	A03_095	0	0	1	1	1	0	0	NA	1	1	NA	0	0	1	1	0	1	0	1	0	1	0	1	1	0	0	0	0	0	0	1	0	0	0	0	0	1	0	1	0	1	0	1	0	0	0	1	0
Aj	A03_096	0	0	1	1	1	0	0	1	1	1	NA	0	0	1	1	0	1	0	1	0	1	0	1	1	0	0	0	0	0	0	1	0	0	0	0	0	1	0	1	0	1	0	1	0	0	0	1	0
Aj	A03_097	0	0	1	1	1	0	0	1	1	1	NA	0	0	1	1	0	NA	0	1	0	1	0	1	1	0	0	0	0	0	0	1	0	0	0	0	0	1	0	1	0	1	0	1	0	0	0	1	0
Aj	A03_098	0	0	1	1	1	0	0	1	1	1	NA	0	0	1	1	0	1	0	1	0	1	0	1	1	0	0	0	0	0	0	1	0	0	0	0	0	1	0	1	0	1	0	1	0	0	0	1	0
Aj	A03_099	0	0	1	1	1	0	0	1	1	1	NA	0	0	1	1	0	1	0	1	0	1	0	1	1	0	0	0	0	0	0	1	0	0	0	0	0	1	0	1	0	1	0	1	0	0	0	1	0
Aj	A03_100	0	0	1	1	1	0	0	1	1	1	NA	0	0	1	1	0	NA	0	1	0	1	0	1	1	0	0	0	0	0	0	1	0	0	0	0	0	1	0	1	0	1	0	1	0	0	0	1	0
Aj	A03_101	0	0	1	1	1	0	0	1	1	1	NA	0	0	1	1	0	1	0	1	0	1	0	1	1	0	0	0	0	0	0	1	0	0	0	0	0	1	0	1	0	1	0	1	0	0	0	1	0
Aj	A03_102	0	0	1	1	1	0	0	1	1	1	NA	0	0	1	1	0	NA	0	1	0	1	0	1	1	0	0	0	0	0	0	1	0	0	0	0	0	1	0	1	0	1	0	1	0	0	0	1	0
Aj	A03_103	0	0	1	1	1	0	0	1	1	1	NA	0	0	1	1	0	1	0	1	0	1	0	1	1	0	0	0	0	0	0	1	0	0	0	0	0	1	0	1	0	1	0	1	0	0	0	1	0
Aj	A03_104	0	0	1	1	1	0	0	1	1	1	NA	0	0	1	1	0	1	0	1	0	1	0	1	1	0	0	0	0	0	0	1	0	0	0	0	0	1	0	1	0	1	0	1	0	0	0	1	0
Aj	A03_105	0	0	1	1	1	0	0	1	1	1	NA	0	0	1	1	0	NA	0	1	0	1	0	1	1	0	0	0	0	0	0	1	0	0	0	0	0	1	0	1	0	1	0	1	0	0	0	1	0
Aj	A03_106	0	0	1	1	1	0	0	1	1	1	NA	0	0	1	1	0	1	0	1	0	1	0	1	1	0	0	0	0	0	0	1	0	0	0	0	0	1	0	1	0	1	0	1	0	0	0	1	0
Aj	A03_107	0	0	1	1	1	0	0	1	1	1	NA	0	0	1	1	0	1	0	1	0	1	0	1	1	0	0	0	0	0	0	1	0	0	0	0	0	1	0	1	0	1	0	1	0	0	0	1	0
Aj	A03_108	0	0	1	1	1	0	0	1	1	1	NA	0	0	1	1	0	1	0	1	0	1	0	1	1	0	0	0	0	0	0	1	0	0	0	0	0	1	1	1	0	1	0	1	0	0	0	1	0
Aj	A03_109	0	0	1	1	1	0	0	1	1	1	NA	0	0	1	1	0	1	0	1	0	1	0	1	1	0	0	0	0	0	0	1	0	0	0	0	0	1	1	1	0	1	0	1	0	0	0	1	0
Aj	A03_110	0	0	1	1	1	0	0	1	1	1	NA	0	0	1	1	0	1	0	1	0	1	0	1	1	0	0	0	0	0	0	1	0	0	0	0	0	1	1	1	0	1	0	1	0	0	0	1	0
Aj	A03_111	0	0	1	1	1	0	0	1	1	1	NA	0	0	1	1	0	NA	0	1	0	1	0	1	1	0	0	1	0	0	0	1	0	0	0	0	0	1	1	1	0	1	0	1	0	0	0	1	0
Aj	A03_112	0	0	1	1	1	0	0	1	1	1	NA	0	0	1	1	0	1	0	1	0	1	0	1	1	0	0	1	0	0	0	1	0	0	0	1	0	1	1	1	0	1	0	1	0	0	0	1	0
Aj	A03_113	0	0	1	1	1	0	0	1	1	1	NA	0	0	1	1	0	1	0	1	0	1	0	1	1	0	0	1	0	0	0	1	0	0	0	1	0	1	1	1	0	1	0	1	0	0	0	1	0
Aj	A03_114	0	0	1	1	NA	0	0	1	1	1	NA	0	0	1	1	0	1	0	1	0	1	0	1	1	0	0	1	0	0	0	1	0	0	0	1	0	1	1	1	0	1	0	1	0	0	0	1	0
Aj	A03_115	0	0	1	1	1	0	0	1	1	1	NA	0	0	1	1	0	1	0	1	0	1	0	1	1	0	0	1	0	0	0	1	0	0	0	1	0	1	1	1	0	1	0	1	0	0	0	1	0
Aj	A03_116	0	0	1	1	1	0	0	1	1	1	NA	0	0	1	1	0	1	0	1	0	1	0	1	1	0	0	1	0	0	0	1	0	0	0	1	0	1	1	1	0	1	0	1	0	0	0	1	0
Aj	A03_117	0	0	1	1	1	0	0	1	1	1	NA	0	0	1	1	0	1	0	1	0	1	0	1	1	0	0	1	0	0	0	1	0	0	0	1	0	1	1	1	0	1	0	1	0	0	0	1	0
Aj	A03_118	0	0	1	1	1	0	0	1	1	1	NA	0	0	1	1	0	1	0	1	0	1	0	1	1	0	0	1	0	0	0	1	0	0	0	1	0	1	1	1	0	1	0	1	0	0	0	1	0
Aj	A03_119	0	0	1	1	1	0	0	1	1	1	NA	0	0	1	1	0	1	0	1	0	1	0	1	1	0	0	1	0	0	0	1	0	0	0	1	0	1	1	1	0	1	0	1	0	0	0	1	0
Aj	A03_120	0	0	1	1	1	NA	NA	1	1	1	NA	0	0	1	1	0	1	0	1	0	1	0	1	1	0	0	1	0	0	0	1	0	0	0	1	0	1	1	1	0	1	0	1	0	0	0	1	0
Aj	A03_121	0	0	1	1	1	0	NA	1	1	1	NA	0	0	1	1	0	1	0	1	0	1	0	1	1	0	0	1	0	0	0	1	0	0	0	1	0	1	1	1	0	1	0	1	0	0	0	1	0
Aj	A03_122	0	0	1	1	1	0	0	1	1	1	NA	0	0	1	1	0	1	0	1	0	1	0	1	1	0	0	1	0	1	0	1	0	0	0	1	0	1	1	1	0	1	0	1	0	0	0	1	0
Aj	A03_123	0	0	1	1	1	0	0	1	1	1	NA	0	0	1	1	0	1	0	1	0	1	0	1	1	0	0	1	0	1	0	1	0	0	0	1	0	1	1	1	0	1	0	1	0	0	0	1	0
Aj	A03_124	0	0	1	1	1	0	0	1	1	1	NA	0	0	1	1	0	1	0	1	0	1	0	1	1	0	0	1	0	1	0	1	0	0	0	1	0	1	1	1	0	1	0	1	0	0	0	1	0
Aj	A03_125	0	0	1	1	1	0	0	1	1	1	NA	0	0	1	1	0	1	0	1	0	1	0	1	1	0	0	1	0	1	0	1	0	0	0	1	0	1	1	1	0	1	0	1	0	0	0	1	0
Aj	A03_126	0	0	1	1	1	0	0	1	1	1	NA	0	0	1	1	0	1	0	1	0	1	0	1	1	0	0	1	0	1	0	1	0	0	0	1	0	1	1	1	0	1	0	1	0	0	0	1	0
Aj	A03_127	0	0	1	1	1	0	0	1	1	1	NA	0	0	1	1	0	1	0	1	0	1	0	1	1	0	0	1	0	1	0	1	0	0	0	1	0	1	1	1	0	1	0	1	0	0	0	1	0
Aj	A03_128	0	0	1	1	1	0	0	1	1	1	NA	0	0	1	1	0	1	0	1	0	1	0	1	1	0	0	1	0	1	0	1	0	0	0	1	0	1	1	1	0	1	0	1	0	0	0	1	0
Aj	A03_129	0	0	1	1	1	0	0	1	1	1	NA	0	0	1	1	0	1	0	1	0	1	0	1	1	0	0	1	0	1	0	1	0	0	0	1	0	1	1	1	0	1	0	1	0	0	0	1	0
Aj	A03_130	0	0	1	1	1	0	0	1	1	1	NA	0	0	1	1	0	1	0	1	0	1	0	1	1	0	0	1	0	1	0	1	0	0	0	1	0	1	1	1	0	1	0	1	0	0	0	1	0
Aj	A03_131	0	0	1	1	1	0	0	1	1	1	NA	0	0	1	1	0	1	0	1	0	1	0	1	1	0	0	1	0	1	0	1	0	0	0	1	0	1	1	1	0	1	0	1	0	0	0	1	0
Aj	A03_132	0	0	1	1	NA	0	0	1	1	1	NA	0	0	1	1	0	1	0	1	0	1	0	1	1	0	0	1	1	1	0	1	0	0	0	1	0	1	1	1	0	1	0	1	0	0	0	1	0
Aj	A03_133	0	0	1	1	1	0	0	1	1	1	NA	0	0	1	1	0	1	0	1	0	1	0	1	1	0	0	1	1	1	0	1	0	0	0	1	0	1	1	1	0	1	0	1	0	0	0	1	0
Aj	A03_134	0	0	1	1	1	0	0	1	1	1	NA	0	0	1	1	0	1	0	1	0	1	0	1	1	0	0	1	1	1	0	1	0	0	0	1	0	1	1	1	0	1	0	1	0	0	0	1	0
Aj	A03_135	0	0	1	1	1	0	0	1	1	1	NA	0	0	1	1	0	1	0	1	0	1	0	1	1	0	0	1	1	1	0	1	0	0	0	1	0	1	1	1	0	1	0	1	0	0	0	1	0
Aj	A03_136	0	0	1	1	NA	0	NA	1	1	1	NA	0	0	1	1	0	1	0	1	0	1	0	1	1	0	0	1	1	1	0	1	0	0	0	1	0	1	1	1	0	1	0	1	0	0	0	1	0
Aj	A03_137	0	0	1	1	1	0	0	1	1	1	NA	0	0	1	1	0	1	0	1	0	1	0	1	1	0	0	1	1	1	0	1	0	0	0	1	0	1	1	1	0	1	0	1	0	0	0	1	0
Aj	A03_138	0	0	1	1	1	0	0	1	1	1	NA	0	0	1	1	0	1	0	1	0	1	0	1	1	0	0	1	1	1	0	1	0	0	0	1	0	1	1	1	0	1	0	1	0	0	0	1	0
Aj	A03_139	0	0	1	1	1	0	0	1	1	1	NA	0	0	1	1	0	1	0	1	0	1	0	1	1	0	0	1	1	1	0	1	0	0	0	1	0	1	1	1	0	1	0	1	0	0	0	1	0
Aj	A03_140	0	0	1	1	1	0	0	1	1	1	NA	0	0	1	1	0	1	0	1	0	1	0	1	1	0	0	1	1	1	0	1	0	0	0	1	0	1	1	1	0	1	0	1	0	0	0	1	0
Aj	A03_141	0	0	1	1	1	0	0	1	1	1	NA	0	0	1	1	0	1	0	1	0	1	0	1	1	0	0	1	1	1	0	1	0	0	0	1	0	1	1	1	0	1	0	1	0	0	0	1	0
Aj	A03_142	0	0	1	1	1	0	0	1	1	1	NA	0	0	1	1	0	1	0	1	0	1	0	1	1	0	0	1	1	1	0	1	0	0	0	1	0	1	1	1	0	1	0	1	0	0	0	1	0
Aj	A03_143	0	0	1	1	1	0	0	1	1	1	NA	0	0	1	1	0	1	0	1	0	1	0	1	1	0	0	1	1	1	0	1	0	0	0	1	0	1	1	1	0	1	0	1	0	0	0	1	0
Aj	A03_144	0	0	1	1	1	0	0	1	1	1	NA	0	0	1	1	0	1	0	1	0	1	0	1	1	0	0	1	1	1	0	1	0	0	0	1	0	1	1	1	0	1	0	1	0	0	0	1	0
Aj	A03_145	0	0	1	1	1	0	0	1	1	1	NA	0	0	1	1	0	1	0	1	0	1	0	1	1	0	0	1	1	1	0	1	0	0	0	1	0	1	1	1	0	1	0	1	0	0	0	1	0
Aj	A03_146	0	0	1	1	1	0	0	1	1	1	NA	0	0	1	1	0	1	0	1	0	1	0	1	1	0	0	1	1	1	0	1	0	0	0	1	0	1	1	1	0	1	0	1	0	0	0	1	0
Aj	A03_147	0	0	1	1	1	0	0	1	1	1	NA	0	0	1	1	0	1	0	1	0	1	0	1	1	0	0	1	1	1	0	1	0	0	0	1	0	1	1	1	0	1	0	1	0	0	0	1	0
Aj	A03_148	0	0	1	1	1	0	0	1	1	1	NA	0	0	1	1	0	1	0	1	0	1	0	1	1	0	0	1	1	1	0	1	0	0	0	1	0	1	1	1	0	1	0	1	0	0	0	1	0
Aj	A03_149	0	0	1	1	1	0	0	1	1	1	NA	0	0	1	1	0	1	0	1	0	1	0	1	1	0	0	1	1	1	0	1	0	0	0	1	0	1	1	1	0	1	0	1	0	0	0	1	0
Aj	A03_150	0	0	1	1	1	0	0	1	1	1	NA	0	0	1	1	0	1	0	1	0	1	0	1	1	0	0	1	1	1	0	1	0	0	0	1	0	1	1	1	0	1	0	1	0	0	0	1	0
Aj	A03_151	0	0	1	1	1	0	0	NA	1	1	NA	0	0	1	1	0	1	0	1	0	1	0	1	1	0	0	1	1	1	0	1	0	0	0	1	0	1	1	1	0	1	0	1	0	0	0	1	0
Aj	A03_152	0	0	1	1	1	0	0	1	1	1	NA	0	0	1	1	0	1	0	1	0	1	0	1	1	0	0	1	1	1	0	1	0	0	0	1	0	1	1	1	0	1	0	1	0	0	0	1	0
Aj	A03_153	0	0	1	1	1	0	0	1	1	1	NA	0	0	1	1	0	1	0	1	0	1	0	1	1	0	0	1	1	1	0	1	0	0	0	1	0	1	1	1	0	1	0	1	0	0	0	1	0
Aj	A03_154	0	0	1	1	1	0	0	1	1	1	NA	0	0	1	1	0	1	0	1	0	1	0	1	1	0	0	1	1	1	0	1	0	0	0	1	0	1	1	1	0	1	0	1	0	0	0	1	0
Aj	A03_155	0	0	1	1	1	0	0	1	1	1	NA	0	0	1	1	0	1	0	1	0	1	0	1	1	0	0	1	1	1	0	1	0	0	0	1	0	1	1	1	0	1	0	1	0	0	0	1	0
Aj	A03_156	0	0	1	1	1	0	0	1	1	1	NA	0	0	1	1	0	1	0	1	0	1	0	1	1	0	0	1	1	1	0	1	0	0	0	1	0	1	1	1	0	1	0	1	0	0	0	1	0
Aj	A03_157	0	0	1	1	1	0	0	1	1	1	NA	0	0	1	1	0	1	0	1	0	1	0	1	1	0	0	1	1	1	0	1	0	0	0	1	0	1	1	1	0	1	0	1	0	0	0	1	0
Aj	A03_158	0	0	1	1	1	0	0	1	1	1	NA	0	0	1	1	0	1	0	1	0	1	0	1	1	0	0	1	1	1	0	1	0	0	0	1	0	1	1	1	0	1	0	1	0	0	0	1	0
Aj	A03_159	0	0	1	1	1	0	0	1	1	1	NA	0	0	1	1	0	1	0	1	0	1	0	1	1	0	0	1	1	1	0	1	0	0	0	1	0	1	1	1	0	1	0	1	0	0	0	1	0
Aj	A03_160	0	0	1	1	1	0	0	1	1	1	NA	0	0	1	1	0	1	0	1	0	1	0	1	1	0	0	1	1	1	0	1	0	0	0	1	0	1	1	1	0	1	0	1	0	0	0	1	0
Aj	A03_161	0	0	1	1	1	0	0	1	1	1	NA	0	0	1	1	0	1	0	1	0	1	0	1	1	0	0	1	1	1	0	1	0	0	0	1	0	1	1	1	0	1	0	1	0	0	0	1	0
Aj	A03_162	0	0	1	1	1	0	0	1	1	1	NA	0	0	1	1	0	1	0	1	0	1	0	1	1	0	0	1	1	1	0	1	0	0	0	1	0	1	1	1	0	1	0	1	0	0	0	1	0
Aj	A03_163	0	0	1	1	1	0	0	1	1	1	NA	0	0	1	1	0	1	0	1	0	1	0	1	1	0	0	1	1	1	0	1	0	0	0	1	0	1	1	1	0	1	0	1	0	0	0	1	0
Aj	A03_164	0	0	1	1	1	0	0	1	1	1	NA	0	0	1	1	0	1	0	1	0	1	0	1	1	0	0	1	1	1	0	1	0	0	0	1	0	1	1	1	0	1	0	1	0	0	0	1	0
Aj	A03_165	0	0	1	1	NA	0	0	1	1	1	NA	0	0	1	1	0	1	0	1	0	1	0	1	1	0	0	1	1	1	0	1	0	0	0	1	0	1	1	1	0	1	0	1	0	0	0	1	0
Aj	A03_166	0	0	1	1	NA	0	0	1	1	1	NA	0	0	1	1	0	1	0	1	0	1	0	1	1	0	0	1	1	1	0	1	0	0	0	1	0	1	1	1	0	1	0	1	0	0	0	1	0
Aj	A03_167	0	0	1	1	1	0	0	1	1	1	NA	0	0	1	1	0	1	0	1	0	1	0	1	1	0	1	1	1	1	0	1	0	0	0	1	0	1	1	1	0	1	0	1	0	0	0	1	0
Aj	A03_168	0	0	1	1	1	0	0	1	1	1	NA	0	0	1	1	0	1	0	1	0	1	0	1	1	0	1	1	1	1	0	1	0	0	0	1	0	1	1	1	0	1	0	1	0	0	0	1	0
Aj	A03_169	0	0	1	1	1	0	0	1	1	1	NA	0	0	1	1	0	1	0	1	0	1	0	1	1	0	1	1	1	1	0	1	0	0	0	1	0	1	1	1	0	1	0	1	0	0	0	1	0
Aj	A03_170	0	0	1	1	1	0	0	1	1	1	NA	0	0	1	1	0	1	0	1	0	1	0	1	1	0	1	1	1	1	0	1	0	0	0	1	0	1	1	1	0	1	0	1	0	0	0	1	0
Aj	A03_171	0	0	1	1	1	0	0	1	1	1	NA	0	0	1	1	0	0	0	1	0	1	0	1	1	0	1	1	1	1	0	1	0	0	0	1	0	1	1	1	0	1	0	1	0	0	0	1	0
Aj	A03_172	0	0	1	1	1	0	0	1	1	1	NA	0	0	1	1	0	0	0	1	0	1	0	1	1	0	1	1	1	1	0	1	0	0	0	1	0	1	1	1	0	1	0	1	0	0	0	1	0
Aj	A03_173	NA	0	1	1	NA	0	0	1	1	1	NA	0	0	1	1	0	0	0	1	0	1	0	1	1	0	1	1	1	1	0	1	0	0	0	1	0	1	1	1	0	1	0	1	0	0	0	1	0
Aj	A03_174	0	0	1	1	1	0	0	1	1	1	NA	0	0	1	1	0	0	0	1	0	1	0	1	1	0	1	1	1	1	0	1	0	0	0	1	0	1	1	1	0	1	0	1	0	0	0	1	0
Aj	A03_175	0	0	1	1	1	0	0	1	1	1	NA	0	0	1	1	0	0	0	1	0	1	0	1	1	0	1	1	1	1	0	1	0	0	0	1	0	1	1	1	0	1	0	1	0	0	0	1	0
Aj	A03_176	0	0	1	1	1	0	0	1	1	1	NA	0	0	1	1	0	0	0	1	0	1	0	1	1	0	1	1	1	1	0	1	0	0	0	1	0	1	1	1	0	1	0	1	0	0	0	1	0
Aj	A03_177	0	0	1	1	1	0	0	1	1	1	NA	0	0	1	1	0	0	1	1	0	1	0	1	1	0	1	1	1	1	0	1	0	0	0	1	0	1	1	1	0	1	0	1	0	0	0	1	0
Aj	A03_178	0	0	1	1	1	0	0	1	1	1	NA	0	0	1	1	0	0	1	1	0	1	0	1	1	0	1	1	1	1	0	1	0	0	0	1	0	1	1	1	0	1	0	1	0	0	0	1	0
Aj	A03_179	0	0	1	1	1	0	0	1	1	1	NA	0	0	1	1	0	0	1	1	0	1	0	1	1	0	1	1	1	1	0	1	0	0	0	1	0	1	1	1	0	1	0	1	0	0	0	1	0
Aj	A03_180	0	0	1	1	1	0	0	1	1	1	NA	0	0	1	1	0	0	1	1	0	1	0	1	1	0	1	1	1	1	0	1	0	0	0	1	0	1	1	1	0	1	0	1	0	0	0	1	0
Aj	A03_181	0	0	1	1	1	0	0	1	1	1	NA	0	0	1	1	0	0	1	1	0	1	0	1	1	0	1	1	1	1	0	1	0	0	0	1	0	1	1	1	0	1	0	1	0	0	0	1	0
Aj	A03_182	0	0	1	1	1	0	0	1	1	1	NA	0	0	1	1	0	0	1	1	0	1	0	1	1	0	1	1	1	1	0	1	0	0	0	1	0	1	1	1	0	1	0	1	0	0	0	1	0
Aj	A03_183	0	0	1	1	NA	0	NA	1	1	1	NA	0	0	1	1	0	0	1	1	0	1	0	1	1	0	1	1	1	1	0	1	0	0	0	1	0	1	1	1	0	1	0	1	0	0	0	1	0
Aj	A03_184	0	0	1	1	1	0	0	1	1	1	NA	0	0	1	1	0	0	1	1	0	1	0	1	1	0	1	1	1	1	0	1	0	0	0	1	0	1	1	1	0	1	0	1	0	0	0	1	0
Aj	A03_185	0	0	1	1	1	0	0	1	1	1	NA	0	0	1	1	0	0	1	1	0	1	0	1	1	0	1	1	1	1	0	1	0	0	0	1	0	1	1	1	0	1	0	1	0	0	0	1	0
Aj	A03_186	0	0	1	1	1	0	0	1	1	1	NA	0	0	1	1	0	0	1	1	0	1	0	1	1	0	1	1	1	1	0	1	0	0	0	1	0	1	1	1	0	1	0	1	0	0	0	1	0
Aj	A03_187	0	0	1	1	1	0	0	1	1	1	NA	0	0	1	1	0	0	1	1	0	1	0	1	1	0	1	1	1	1	0	1	0	0	0	1	0	1	1	1	0	1	0	1	0	0	0	1	0
Aj	A03_188	0	0	1	1	1	0	0	1	1	1	NA	0	0	1	1	0	0	1	1	0	1	0	1	1	0	1	1	1	1	0	1	0	0	0	1	0	1	1	1	0	1	0	1	0	0	0	1	0
Aj	A03_189	0	0	1	1	1	0	0	1	1	1	NA	0	0	1	1	0	0	1	1	0	1	0	1	1	0	1	1	1	1	0	1	0	0	0	1	0	1	1	1	0	1	0	1	0	0	0	1	0
Aj	A03_190	0	0	1	1	1	0	0	1	1	1	NA	0	0	1	1	0	0	1	1	0	1	0	1	1	0	1	1	1	1	0	1	0	0	0	1	0	1	1	1	0	1	0	1	0	0	0	1	0
Aj	A03_191	0	0	1	1	1	0	0	1	1	1	NA	0	0	1	1	0	0	1	1	0	1	0	1	1	0	1	1	1	1	0	1	0	0	0	1	0	1	1	1	0	1	0	1	0	0	0	1	0
Aj	A03_192	0	0	1	1	1	0	0	1	1	1	NA	0	0	1	1	0	0	1	1	0	1	0	1	1	0	1	1	1	1	0	1	0	0	0	1	0	1	1	1	0	1	0	1	0	0	0	1	0
Aj	A03_193	0	0	1	1	1	0	0	1	1	1	NA	0	0	1	1	0	0	1	1	0	1	0	1	1	0	1	1	1	1	0	1	0	0	0	1	0	1	1	1	0	1	0	1	0	0	1	1	0
Aj	A03_194	0	0	1	1	1	0	0	1	1	1	NA	0	0	1	1	0	0	1	1	0	1	0	1	1	0	1	1	1	1	0	1	0	0	0	1	0	1	1	1	0	1	0	1	0	0	1	1	0
Aj	A03_195	0	0	1	1	1	0	0	1	1	1	NA	0	0	1	1	0	0	1	1	0	1	0	1	1	0	1	1	1	1	0	1	0	0	0	1	0	1	1	1	0	1	0	1	0	0	1	1	0
Aj	A03_196	0	0	1	1	1	0	0	1	1	1	NA	0	0	1	1	0	0	1	1	0	1	0	1	1	0	1	1	1	1	0	1	0	0	0	1	0	1	1	1	0	1	0	1	0	0	1	1	0
Aj	A03_197	0	0	1	1	1	0	0	1	1	1	NA	0	0	1	1	0	0	1	1	0	1	0	1	1	0	1	1	1	1	0	1	0	0	0	1	0	1	1	1	0	1	0	1	0	0	1	1	0
Aj	A03_198	0	0	1	1	1	0	0	1	1	1	NA	0	0	1	1	0	0	1	1	0	1	0	1	1	0	1	1	1	1	0	1	0	0	0	1	0	1	1	1	0	1	0	1	0	0	1	1	0
Aj	A03_199	0	0	1	1	1	0	0	1	1	1	NA	0	0	1	1	0	0	1	1	0	1	0	1	1	0	1	1	1	1	0	1	0	0	0	1	0	1	1	1	0	1	0	1	0	0	1	1	0
Aj	A03_200	0	0	1	1	1	0	0	1	1	1	NA	0	0	1	1	0	0	1	1	0	1	0	1	1	NA	1	1	1	1	0	1	0	0	0	1	0	1	1	1	0	1	0	1	0	0	1	1	0
Aj	A03_201	0	0	1	1	1	0	0	1	1	1	NA	0	0	1	1	0	0	1	1	0	1	0	1	1	0	1	1	1	1	0	1	0	0	0	1	0	1	1	1	0	1	0	1	0	0	1	1	0
Aj	A03_202	0	0	1	1	1	0	0	1	1	1	NA	0	0	1	1	0	0	1	1	0	1	0	1	1	0	1	1	1	1	0	1	0	0	0	1	0	1	1	1	0	1	0	1	0	0	1	1	0
Aj	A03_203	0	0	1	1	1	0	0	1	1	1	NA	0	0	1	1	0	0	1	1	0	1	0	1	1	0	1	1	1	1	0	1	0	0	0	1	0	1	1	1	0	1	0	1	0	0	1	1	0
Aj	A03_204	0	0	1	1	1	0	0	1	1	1	NA	0	0	1	1	0	0	1	1	0	1	0	1	1	0	1	1	1	1	0	1	0	0	0	1	0	1	1	1	0	1	0	1	0	0	1	1	0
Aj	A03_205	0	0	1	1	1	0	0	1	1	1	NA	0	0	1	1	0	0	1	1	0	1	0	1	1	0	1	1	1	1	0	1	0	0	0	1	0	1	1	1	0	1	0	1	0	0	1	1	0
Aj	A03_206	0	0	1	1	1	0	0	1	1	1	NA	0	0	1	1	0	0	1	1	0	1	0	1	1	0	1	1	1	1	0	1	0	0	0	1	0	1	1	1	0	1	0	1	0	0	1	1	0
Aj	A03_207	0	0	1	1	1	0	0	1	1	1	NA	0	0	1	1	0	0	1	1	0	1	0	1	1	0	1	1	1	1	0	1	0	0	0	1	0	1	1	1	0	1	0	1	0	0	1	1	0
Aj	A03_208	0	0	1	1	1	0	0	1	1	1	NA	0	0	1	1	0	0	1	1	0	1	0	1	1	0	1	1	1	1	0	1	0	0	0	1	0	1	1	1	0	1	0	1	0	0	1	0	0
Aj	A03_209	0	0	1	1	1	0	0	1	1	1	NA	0	0	1	1	0	0	1	1	0	1	0	1	1	0	1	1	1	1	0	1	0	0	0	1	0	1	1	1	0	1	0	1	0	0	1	0	0
Aj	A03_210	0	0	1	1	1	0	0	1	1	1	NA	0	0	1	1	0	0	1	1	0	1	0	1	1	0	1	1	1	1	0	1	0	0	0	1	0	1	1	1	0	1	0	1	0	0	1	0	0
Aj	A03_211	0	0	1	1	1	0	0	1	1	1	NA	0	0	1	1	0	0	1	1	0	1	0	1	0	0	1	1	1	1	0	1	0	0	0	1	0	1	1	1	0	1	0	1	0	0	1	0	0
Aj	A03_212	0	0	1	1	1	0	0	1	1	1	NA	0	0	1	1	0	0	1	1	0	1	0	1	0	0	1	1	1	1	0	1	0	0	0	1	0	1	1	1	0	1	0	1	0	0	1	0	0
Aj	A03_213	0	0	1	1	1	0	0	1	1	1	NA	0	0	1	1	0	0	1	1	0	1	0	1	0	0	1	1	1	1	0	1	0	0	0	1	0	1	1	1	0	1	0	1	0	0	1	0	0
Aj	A03_214	0	0	1	1	1	0	0	1	1	1	NA	0	0	1	1	0	0	1	1	0	1	0	1	0	0	1	1	1	1	0	1	0	0	0	1	0	1	1	1	0	1	0	1	0	0	1	0	0
Aj	A03_215	0	0	1	1	1	0	0	1	1	1	NA	0	0	1	1	0	0	1	1	0	1	0	1	0	0	1	1	1	1	0	1	0	0	0	1	0	1	1	1	0	1	0	1	0	0	1	0	0
Aj	A03_216	0	1	1	1	1	0	0	1	1	1	NA	0	0	1	1	0	0	1	1	0	1	0	1	0	0	1	1	1	1	0	1	0	0	0	1	0	1	1	1	0	1	0	1	0	0	1	0	0
Aj	A03_217	0	0	1	1	1	0	0	1	1	1	NA	0	0	1	1	0	NA	1	1	0	1	0	1	0	0	1	1	1	1	0	1	0	0	0	1	0	1	1	1	0	1	0	1	0	0	1	0	0
Aj	A03_218	0	0	1	1	1	0	0	1	1	1	NA	0	0	1	1	0	0	1	1	0	1	0	1	0	0	1	1	1	1	0	1	0	0	0	1	0	1	1	1	0	1	0	1	0	0	1	0	0
Aj	A03_219	0	0	1	1	1	0	0	1	1	1	NA	0	0	1	1	0	0	1	1	0	1	0	1	0	0	1	1	1	1	0	1	0	0	0	1	0	1	1	1	0	1	0	1	0	0	1	0	0
Aj	A03_220	0	0	1	1	1	0	0	1	1	1	NA	0	0	1	1	0	0	1	1	0	1	0	1	0	0	1	1	1	1	0	1	0	0	0	1	0	1	1	1	0	1	0	1	0	0	1	0	0
Aj	A03_221	0	0	1	1	1	0	0	1	1	1	NA	0	0	1	1	0	0	1	1	0	1	0	1	0	0	1	1	1	1	0	1	0	0	0	1	0	1	1	1	0	1	0	1	0	0	1	0	0
Aj	A03_222	0	0	1	1	1	0	0	1	1	1	NA	0	0	1	1	0	0	1	1	0	1	0	1	0	0	1	1	1	1	0	1	0	0	0	1	0	1	1	1	0	1	0	1	0	0	1	0	0
Aj	A03_223	0	0	1	1	1	0	0	1	1	1	NA	0	0	1	1	0	0	1	1	0	1	0	1	0	0	1	1	1	1	0	1	0	0	0	1	0	1	1	1	0	1	0	1	0	0	1	0	0
Aj	A03_224	0	1	1	1	1	0	0	1	1	1	NA	0	0	1	1	0	0	1	1	0	1	0	1	0	0	1	1	1	1	0	1	0	0	0	1	0	1	1	1	0	1	0	1	0	0	1	0	0
Aj	A03_225	0	0	1	1	1	0	0	1	1	1	NA	0	0	1	1	0	0	1	1	0	1	0	1	0	0	1	1	1	1	0	1	0	0	0	1	0	1	1	1	0	1	0	1	0	0	1	0	0
Aj	A03_226	0	0	1	1	1	0	0	1	1	1	NA	0	0	1	1	0	0	1	1	0	1	0	1	0	0	1	1	1	1	0	1	0	0	0	1	0	1	1	1	0	1	0	1	0	0	1	0	0
Aj	A03_227	0	0	1	1	1	0	0	1	1	1	NA	0	0	1	1	0	0	1	1	0	1	0	1	0	0	1	1	1	1	0	1	0	0	0	1	0	1	1	1	0	1	0	1	0	0	1	0	0
Aj	A03_228	0	0	1	1	1	0	0	1	1	1	NA	0	0	1	1	0	0	1	1	0	1	0	1	0	0	1	1	1	1	0	1	0	0	0	1	0	1	1	1	0	1	0	1	0	0	1	0	0
Aj	A03_229	0	0	1	1	1	0	0	1	1	1	NA	0	0	1	1	0	0	1	1	0	1	0	1	0	0	1	1	1	1	0	1	0	0	0	1	0	1	1	1	0	1	0	1	0	0	1	0	0
Aj	A03_230	0	0	1	1	1	0	0	1	1	1	NA	0	0	1	1	0	0	1	1	0	1	0	1	0	0	1	1	1	1	0	1	0	0	0	1	0	1	1	1	0	1	0	1	0	0	1	0	0
Aj	A03_231	0	0	1	1	1	0	0	1	1	1	NA	0	0	1	1	0	0	1	1	0	1	0	1	0	0	1	1	1	0	0	1	0	0	0	1	0	1	1	1	0	1	0	1	0	0	1	0	0
Aj	A03_232	0	0	1	1	1	0	0	1	1	1	NA	0	0	1	1	0	0	1	1	0	1	0	1	0	0	1	1	1	0	0	1	0	0	0	1	0	1	1	1	0	1	0	1	0	0	1	0	0
Aj	A03_233	0	0	1	1	1	0	0	1	1	1	NA	0	0	1	1	0	0	1	1	0	1	0	1	0	0	1	1	1	0	0	1	0	0	0	1	0	1	1	1	0	1	0	1	0	0	1	0	0
Aj	A03_234	0	0	1	1	1	0	0	1	1	1	NA	0	0	1	1	0	0	1	1	0	1	0	1	0	0	1	1	1	0	0	1	0	0	0	1	0	1	1	1	0	1	0	1	0	0	1	0	0
Aj	A03_235	0	0	1	1	1	0	0	1	1	1	NA	0	0	1	1	0	0	1	1	0	1	0	1	0	0	1	1	1	0	0	1	0	0	0	1	0	1	1	1	0	1	0	1	0	0	1	0	0
Aj	A03_236	0	0	1	1	1	0	0	1	1	1	NA	0	0	1	1	0	0	1	1	0	1	0	1	0	0	1	1	1	0	0	1	0	0	0	1	0	1	1	1	0	1	0	1	0	0	1	0	0
Aj	A03_237	0	0	1	1	1	0	0	1	1	1	NA	0	0	1	1	0	0	1	1	0	1	0	1	0	0	1	1	1	0	0	1	0	0	0	1	0	1	1	1	0	1	0	1	0	0	1	0	0
Aj	A03_238	0	0	1	1	1	0	0	1	1	1	NA	0	0	1	1	0	0	1	1	0	1	0	1	0	0	1	1	1	0	0	1	0	0	0	1	0	1	1	1	0	1	0	1	0	0	1	0	0
Aj	A03_239	0	0	1	1	1	0	0	1	1	1	NA	0	0	1	1	0	0	1	1	0	1	0	1	0	0	1	1	1	0	0	1	0	0	0	1	0	1	1	1	0	1	0	1	0	0	1	0	0
Aj	A03_240	0	0	1	1	1	0	0	1	1	1	NA	0	0	1	1	0	0	1	1	0	1	0	1	0	0	1	1	1	0	0	1	0	0	0	1	0	1	1	1	0	1	0	1	0	0	1	0	0
Aj	A03_241	0	0	1	1	1	0	0	1	1	1	NA	0	0	1	1	0	0	1	1	0	1	0	1	0	0	1	1	1	0	0	1	0	0	0	1	0	1	1	1	0	1	0	1	0	0	1	0	0
Aj	A03_242	0	0	1	1	1	0	0	1	1	1	NA	0	0	1	1	0	0	1	1	0	1	0	1	0	0	1	1	1	0	0	1	0	0	0	1	0	1	1	1	0	1	0	1	0	0	1	0	0
Aj	A03_243	0	0	1	1	1	0	0	1	1	1	NA	0	0	1	1	0	0	1	1	0	1	0	1	0	0	1	1	1	0	0	1	0	0	0	1	0	1	1	1	0	1	0	1	0	0	1	0	0
Aj	A03_244	0	0	1	1	1	0	0	1	1	1	NA	0	0	1	1	0	0	1	1	0	1	0	1	0	0	1	1	1	0	0	1	0	0	0	1	0	1	1	1	0	1	0	1	0	0	1	0	0
Aj	A03_245	0	0	1	1	1	0	0	1	1	1	NA	0	0	1	1	0	0	1	1	0	1	0	1	0	0	1	1	1	0	0	1	0	0	0	1	0	1	1	1	0	1	0	1	0	0	1	0	0
Aj	A03_246	0	0	1	1	1	0	0	1	1	1	NA	0	0	1	1	0	0	1	1	0	1	0	1	0	0	1	1	1	0	0	1	0	0	0	1	0	1	1	1	0	1	0	1	0	0	1	0	0
Aj	A03_247	0	0	1	1	1	0	NA	1	1	1	NA	0	0	1	1	0	0	1	1	0	1	0	1	0	0	1	1	1	0	0	1	0	0	0	1	0	1	1	1	0	1	0	1	0	0	1	0	0
Aj	A03_248	0	0	1	1	NA	0	0	1	1	1	NA	0	0	1	1	0	0	1	1	0	1	0	1	0	0	1	1	1	0	0	1	0	0	0	1	0	1	1	1	0	1	0	1	0	0	1	0	0
Aj	A03_249	0	0	1	1	1	0	0	1	1	1	NA	0	0	1	1	0	0	1	1	0	1	0	1	0	0	1	1	1	0	0	1	0	0	0	1	0	1	1	1	0	1	0	1	0	0	1	0	0
Aj	A03_250	0	0	1	1	1	0	0	1	1	1	NA	0	0	1	1	0	0	1	1	0	1	0	1	0	0	1	1	1	0	0	1	0	0	0	1	0	0	1	1	0	1	0	1	0	0	1	0	0
Aj	A03_251	0	0	1	1	1	0	0	1	1	1	NA	0	0	1	1	0	0	1	1	0	1	0	1	0	0	1	1	1	0	0	1	0	0	0	1	0	0	1	1	0	1	0	1	0	0	1	0	0
Aj	A03_252	0	0	1	1	1	0	0	1	1	1	NA	0	0	1	1	0	0	1	1	0	1	0	1	0	0	1	1	1	0	0	1	0	0	0	1	0	0	1	1	0	1	0	1	0	0	1	0	0
Aj	A03_253	0	0	1	1	1	0	0	1	1	1	NA	0	0	1	1	0	0	1	1	0	1	0	1	0	0	1	1	1	0	0	1	0	0	0	1	0	0	1	1	0	1	0	1	0	0	1	0	0
Aj	A03_254	0	0	1	1	1	0	0	1	1	1	NA	0	0	1	1	0	0	1	1	0	1	0	1	0	0	1	1	1	0	0	1	0	0	0	1	0	0	1	1	0	1	0	1	0	0	1	0	0
Aj	A03_255	0	0	1	1	1	0	0	1	1	1	NA	0	0	1	1	0	0	1	1	0	1	0	1	0	0	1	1	1	0	0	1	0	0	0	1	0	0	1	1	0	1	0	1	0	0	1	0	0
Aj	A03_256	0	0	1	1	NA	0	0	NA	1	1	NA	0	0	1	1	0	0	NA	1	0	1	0	1	0	0	1	1	1	0	0	1	0	0	0	1	0	0	1	1	0	1	0	1	0	0	1	0	0
Aj	A03_257	0	0	1	1	1	0	0	1	1	1	NA	0	0	1	1	0	0	1	1	0	1	0	1	0	0	1	1	1	0	0	1	0	0	0	1	0	0	1	1	0	1	0	1	0	0	1	0	0
Aj	A03_258	0	0	1	1	1	0	0	1	1	1	NA	0	0	1	1	0	0	1	1	0	1	0	1	0	0	1	1	1	0	0	1	0	0	0	1	0	0	1	1	0	1	0	1	0	0	1	0	0
Aj	A03_259	0	0	1	1	1	0	0	1	1	1	NA	0	0	1	1	0	0	1	1	0	1	0	1	0	0	1	1	1	0	0	1	0	0	0	1	0	0	1	1	0	1	0	1	0	0	1	0	0
Aj	A03_260	0	0	1	1	1	0	0	1	1	1	NA	0	0	1	1	0	0	1	1	0	1	0	1	0	0	1	1	1	0	0	1	0	0	0	1	0	0	1	1	0	1	0	1	0	0	1	0	0
Aj	A03_261	0	0	1	1	1	0	0	1	1	1	NA	0	0	1	1	0	0	1	1	0	1	0	1	0	0	1	1	1	0	0	1	0	0	0	1	0	0	1	1	0	1	0	1	0	0	1	0	0
Aj	A03_262	0	0	1	1	1	0	0	1	1	1	NA	0	0	1	1	0	0	1	1	0	1	0	1	0	0	1	1	1	0	0	1	0	0	0	1	0	0	1	1	0	1	0	1	0	0	1	0	0
Aj	A03_263	0	0	1	1	1	0	0	1	1	1	NA	0	0	1	1	0	0	1	1	0	1	0	1	0	0	1	1	1	0	0	1	0	0	0	1	0	0	1	1	0	1	0	1	0	0	1	0	0
Aj	A03_264	0	0	1	1	1	0	0	1	1	1	NA	0	0	1	1	0	0	1	1	0	1	0	1	0	0	1	1	1	0	0	1	0	0	0	1	0	0	1	1	0	1	0	1	0	0	1	0	0
Aj	A03_265	0	0	1	1	1	0	0	1	1	1	NA	0	0	1	1	0	0	0	1	0	1	0	1	0	0	1	1	1	0	0	1	0	0	0	1	0	0	1	1	0	1	0	1	0	0	1	0	0
Aj	A03_266	0	0	1	1	1	0	0	1	1	1	NA	0	0	1	1	0	0	0	1	0	1	0	1	0	0	1	1	1	0	0	1	0	0	0	1	0	0	0	0	0	1	0	1	0	0	1	0	0
Aj	A03_267	0	0	1	1	1	0	0	1	1	1	NA	0	0	1	1	0	0	0	1	0	1	0	1	0	0	1	1	1	0	0	1	0	0	0	1	0	0	0	0	0	1	0	1	0	0	1	0	0
Aj	A03_268	0	0	1	1	1	0	0	1	1	1	NA	0	0	1	1	0	NA	0	1	0	1	0	1	0	0	1	1	1	0	0	1	0	0	0	1	0	0	0	0	0	1	0	1	0	0	1	0	0
Aj	A03_269	0	0	1	1	1	0	0	1	1	1	NA	0	0	1	1	0	0	0	1	0	1	0	1	0	0	1	1	1	0	0	1	0	0	0	1	0	0	0	0	0	1	0	1	0	0	1	0	0
Aj	A03_270	0	0	1	1	1	0	0	1	1	1	NA	0	0	1	1	0	0	0	1	0	1	0	1	0	0	1	1	1	0	0	1	0	0	0	1	0	0	0	0	0	1	0	1	0	0	1	0	0
Aj	A03_271	0	0	1	1	1	0	0	1	1	1	NA	0	0	1	1	0	0	0	1	0	1	0	1	0	0	1	1	1	0	0	1	0	0	0	1	0	0	0	0	0	1	0	1	0	0	1	0	0
Aj	A03_272	0	0	1	1	1	0	0	1	1	1	NA	0	0	1	1	0	0	0	1	0	1	0	1	0	0	1	1	1	0	0	1	0	0	0	1	0	0	0	0	0	1	0	1	0	0	1	0	0
Aj	A03_273	0	0	1	1	1	0	0	1	1	1	NA	0	0	1	1	0	0	0	1	0	1	0	1	0	0	1	1	1	0	0	1	0	0	0	1	0	0	0	0	0	1	0	1	0	0	1	0	0
Aj	A03_274	0	0	1	1	1	0	0	1	1	1	NA	0	0	1	1	0	0	0	1	0	1	0	1	0	0	1	1	1	0	0	1	0	0	0	1	0	0	0	0	0	1	0	1	0	0	1	0	0
Aj	A03_275	0	0	1	1	1	0	0	1	1	1	NA	0	1	1	1	0	0	0	1	0	1	0	1	0	0	1	1	1	0	0	1	0	0	0	1	0	0	0	0	0	1	0	1	0	0	1	0	0
Aj	A03_276	0	0	1	1	1	0	0	1	1	1	NA	0	1	1	1	0	0	0	1	0	1	0	1	0	0	1	1	1	0	0	1	0	0	0	1	0	0	0	0	0	1	0	1	0	0	1	0	0
Aj	A03_277	0	0	1	1	NA	0	0	1	1	1	NA	0	1	1	1	0	0	0	1	0	1	0	1	0	0	1	1	1	0	NA	1	0	0	0	1	0	0	0	0	0	1	0	1	0	0	1	0	0
Aj	A03_278	0	0	1	1	1	0	0	1	1	1	NA	0	1	1	1	0	0	0	1	0	1	0	1	0	0	1	1	1	0	0	1	0	0	0	1	0	0	0	0	0	1	0	0	0	0	1	0	0
Aj	A03_279	0	0	1	1	1	0	0	1	1	1	NA	0	1	1	1	0	0	0	1	0	1	0	1	0	0	1	1	1	0	0	1	0	0	0	1	0	0	0	0	0	1	0	0	0	0	1	0	0
Aj	A03_280	0	0	1	1	1	0	0	1	1	1	NA	0	1	1	1	0	0	0	1	0	1	0	1	0	0	1	1	1	0	0	1	0	0	0	1	0	0	0	0	0	1	0	0	0	0	1	0	0
Aj	A03_281	0	0	1	1	NA	0	NA	1	1	1	NA	0	1	1	1	0	0	0	1	0	1	0	1	0	0	1	1	1	0	0	1	0	0	0	1	0	0	0	0	0	1	0	0	0	0	1	0	0
Aj	A03_282	0	0	1	1	1	0	0	1	1	1	NA	0	1	1	1	0	0	0	1	0	1	0	1	0	0	1	1	1	0	0	1	0	0	0	1	0	0	0	0	0	1	0	0	0	0	1	0	0
Aj	A03_283	0	0	1	1	1	0	0	1	1	1	NA	0	1	1	1	0	0	0	1	0	1	0	1	0	0	1	1	1	0	0	1	0	0	0	1	0	0	0	0	0	1	0	0	0	0	1	0	0
Aj	A03_284	0	0	1	1	1	0	0	1	1	1	NA	0	1	1	1	0	0	0	1	0	1	0	1	0	0	1	1	1	0	0	1	0	0	0	1	0	0	0	0	0	1	0	0	0	0	1	0	0
Aj	A03_285	0	0	1	1	1	0	0	1	1	1	NA	0	1	1	1	0	0	0	1	0	0	0	1	0	0	1	1	1	0	0	1	0	0	0	1	0	0	0	0	0	1	0	0	0	0	1	0	0
Aj	A03_286	0	0	1	1	NA	0	0	1	1	1	NA	0	1	1	1	0	0	0	1	0	0	0	1	0	0	1	1	1	0	0	1	0	0	0	1	0	0	0	0	0	1	0	0	0	0	1	0	0
Aj	A03_287	0	0	1	1	1	0	0	1	1	1	NA	0	1	1	1	0	0	0	1	0	0	0	1	0	0	1	1	1	0	0	1	0	0	0	1	0	0	0	0	0	1	0	0	0	0	1	0	0
Aj	A03_288	0	0	1	1	1	0	0	1	1	1	NA	0	1	1	1	0	0	0	1	0	0	0	1	0	0	1	1	1	0	0	1	0	0	0	1	0	0	0	0	0	1	0	0	0	0	1	0	0
Aj	A03_289	0	0	1	1	1	0	0	1	1	1	NA	0	1	1	1	0	0	0	1	0	0	0	1	0	0	1	1	1	0	0	1	0	0	0	1	0	0	0	0	0	1	0	0	0	0	1	0	0
Aj	A03_290	0	0	1	1	1	0	0	1	1	1	NA	0	1	1	1	0	0	0	1	0	0	0	1	0	0	1	1	1	0	0	1	0	0	0	1	0	0	0	0	0	1	0	0	0	0	1	0	0
Aj	A03_291	0	0	1	1	1	0	0	1	1	1	NA	0	1	1	1	0	0	0	1	0	0	0	1	0	0	1	1	1	0	0	1	0	0	0	1	0	0	0	0	0	1	0	0	0	0	1	0	0
Aj	A03_292	0	0	1	1	1	0	0	1	1	1	NA	0	1	1	1	0	0	0	1	0	0	0	1	0	0	1	1	1	0	0	1	0	0	0	1	0	0	0	0	0	1	0	0	0	0	1	0	0
Aj	A03_293	0	0	1	1	1	0	0	1	1	1	NA	0	1	1	1	0	0	0	1	0	0	0	1	0	0	1	1	1	0	0	1	0	0	0	1	0	0	0	0	0	1	0	0	0	0	1	0	0
Aj	A03_294	0	0	1	1	1	0	0	1	1	1	NA	0	1	1	1	0	0	0	1	0	0	0	1	0	0	1	1	1	0	0	1	0	0	0	1	0	0	0	0	0	1	0	0	0	0	1	0	0
Aj	A03_295	0	0	1	1	1	0	0	1	1	1	NA	0	1	1	1	0	0	0	1	0	0	0	1	0	0	1	1	1	0	0	1	0	0	0	1	0	0	0	0	0	1	0	0	0	0	1	0	0
Aj	A03_296	0	0	1	1	1	0	0	1	1	1	NA	0	1	1	1	0	0	0	1	0	0	0	1	0	0	1	1	1	0	0	1	0	0	0	1	0	0	0	0	0	1	0	0	0	0	1	0	0
Aj	A03_297	0	0	1	1	1	0	0	1	1	1	NA	0	1	1	1	0	0	0	1	0	0	0	1	0	0	1	1	1	0	0	1	0	0	0	1	0	0	0	0	0	1	0	0	0	0	1	0	0
Aj	A03_298	0	0	1	1	1	0	0	1	1	1	NA	0	1	1	1	0	0	0	1	0	0	0	1	0	0	1	1	1	0	0	1	0	0	0	1	0	0	0	0	0	1	0	0	0	0	1	0	0
Aj	A03_299	0	0	1	1	1	0	0	1	1	1	NA	0	1	1	1	0	0	0	1	0	0	0	1	0	0	1	1	1	0	0	1	0	0	0	1	0	0	0	0	0	1	0	0	0	0	1	0	0
Aj	A03_300	0	0	1	1	1	0	0	1	1	1	NA	0	1	1	1	0	0	0	1	0	0	0	1	0	1	1	1	0	0	0	1	0	0	0	1	0	0	0	0	0	1	0	0	0	0	1	1	0
Aj	A03_301	0	0	1	1	1	0	0	1	1	1	NA	0	1	1	1	0	0	0	1	0	0	0	1	0	1	1	1	0	0	0	1	0	0	0	1	0	0	0	0	0	1	0	0	0	0	1	1	0
Aj	A03_302	0	0	1	1	1	0	0	1	1	1	NA	0	1	1	1	0	0	0	1	0	0	0	1	0	1	1	1	0	0	0	1	0	0	0	1	0	0	0	0	0	1	0	0	0	0	1	1	0
Aj	A03_303	0	0	1	1	1	0	0	1	1	1	NA	0	1	1	1	0	0	0	1	0	0	0	1	0	1	1	1	0	0	0	1	0	0	0	1	0	0	0	0	0	1	0	0	0	0	1	1	0
Aj	A03_304	0	0	1	1	1	0	0	1	1	1	NA	0	1	1	1	0	0	0	1	0	0	0	1	0	1	1	1	0	0	0	1	0	0	0	1	0	0	0	0	0	1	0	0	0	0	1	1	0
Aj	A03_305	0	0	1	NA	NA	0	0	1	1	1	NA	0	1	1	1	0	0	0	1	1	0	0	1	0	1	1	1	0	0	0	1	0	0	0	1	0	0	0	0	0	1	0	1	0	0	1	1	0
Aj	A03_306	0	0	1	1	1	0	0	1	1	1	NA	0	1	1	1	0	0	0	1	1	0	0	1	0	1	1	1	0	0	0	1	0	0	0	1	0	0	0	0	0	1	0	1	0	0	1	1	0
Aj	A03_307	0	0	1	1	1	0	0	1	1	1	NA	0	1	1	1	0	0	0	1	1	0	0	1	0	1	1	1	0	0	0	1	0	0	0	1	0	0	0	0	0	1	0	1	0	0	1	1	0
Aj	A03_308	0	0	1	1	1	0	0	1	1	1	NA	0	1	1	1	0	0	0	1	1	0	0	1	0	1	1	1	0	0	0	1	0	0	0	1	0	0	0	0	0	1	0	1	0	0	1	1	0
Aj	A03_309	0	0	1	1	1	0	0	1	1	1	NA	0	1	1	1	0	0	0	1	1	0	0	1	0	1	1	1	0	0	0	1	0	0	0	1	0	0	0	0	0	1	0	1	0	0	1	1	0
Aj	A03_310	0	0	1	1	1	0	0	1	1	1	NA	0	1	1	1	0	0	0	1	1	0	0	1	0	1	1	1	0	0	0	1	0	0	0	1	0	0	0	0	0	1	0	1	0	0	1	1	0
Aj	A03_311	0	0	1	1	1	0	0	1	1	1	NA	0	1	1	1	0	0	0	1	1	0	0	1	0	1	1	1	0	0	1	1	0	0	0	1	0	0	0	0	0	1	0	1	0	0	1	1	0
Aj	A03_312	0	0	1	1	1	0	0	1	1	1	NA	0	1	1	1	0	0	0	1	1	0	0	1	0	1	1	1	0	0	1	1	0	0	0	1	0	0	0	0	0	1	0	1	0	0	1	1	0
Aj	A03_313	0	0	1	1	1	0	0	1	1	1	NA	0	1	1	1	0	0	0	1	1	0	0	1	0	1	1	1	0	0	1	1	0	0	0	1	0	0	0	0	0	1	0	1	0	0	1	1	0
Aj	A03_314	0	0	1	1	1	0	0	1	1	1	NA	0	1	1	1	0	0	0	1	1	0	0	1	0	1	1	1	0	0	1	1	0	0	0	1	0	0	0	0	0	1	0	1	0	0	1	1	0
Aj	A03_315	0	0	1	1	1	0	0	1	1	1	NA	0	1	1	1	0	0	0	1	1	0	0	1	0	1	1	1	0	0	1	1	0	0	0	1	0	0	0	0	0	1	0	1	0	0	1	1	0
Aj	A03_316	0	0	1	1	1	0	0	1	1	1	NA	0	1	1	1	0	0	0	1	1	0	0	1	0	1	1	1	0	0	1	1	0	0	0	1	0	0	0	0	0	1	0	1	0	0	1	1	0
Aj	A03_317	0	0	1	1	1	0	0	1	1	1	NA	0	1	1	1	0	0	0	1	1	0	0	1	0	1	1	1	0	0	1	1	0	0	0	1	0	0	0	0	0	1	0	1	0	0	1	1	0
Aj	A03_318	0	0	1	1	1	0	0	1	1	1	NA	0	1	1	1	0	0	0	1	1	0	0	1	0	1	1	1	0	0	1	1	0	0	0	1	0	0	0	0	0	1	0	1	0	0	1	1	0
Aj	A03_319	0	0	1	1	1	0	0	1	1	1	NA	0	1	1	1	0	0	0	1	1	0	0	1	0	1	1	1	0	0	1	1	0	0	0	1	0	0	0	0	0	1	0	1	0	0	1	1	0
Aj	A03_320	0	0	1	1	1	0	0	1	1	1	NA	0	1	1	1	0	0	0	1	1	0	0	1	0	1	1	1	0	0	1	1	0	0	0	1	0	0	0	0	0	1	0	1	0	0	1	1	0
Aj	A03_321	0	0	1	1	1	0	0	1	1	1	NA	0	1	1	1	0	0	0	1	1	0	0	1	0	1	1	1	0	0	1	1	0	0	0	1	0	0	0	0	0	1	0	1	0	0	1	1	0
Aj	A03_322	0	0	1	1	1	0	0	1	1	1	NA	0	1	1	1	0	0	0	1	1	0	0	1	0	1	1	1	0	0	1	1	0	0	0	1	0	0	0	0	1	1	0	1	0	0	1	1	0
Aj	A03_323	0	0	1	1	1	0	0	1	1	1	NA	0	1	1	1	0	1	0	1	1	0	0	1	0	1	1	1	0	0	1	1	0	0	0	1	0	0	0	0	1	1	0	1	0	0	1	1	0
Aj	A03_324	0	0	1	1	1	0	0	1	1	1	NA	0	1	1	1	0	1	0	1	1	0	0	1	0	1	1	1	0	0	1	1	0	0	0	1	0	0	0	0	1	1	0	1	0	0	1	1	0
Aj	A03_325	0	0	1	1	1	0	0	1	1	1	NA	0	1	1	1	0	1	0	1	1	0	0	1	0	1	1	1	0	0	1	1	0	0	0	1	0	0	0	0	1	1	0	1	0	0	1	1	0
Aj	A03_326	0	0	1	1	1	0	0	1	1	1	NA	0	1	1	1	0	1	0	1	1	0	0	1	0	1	1	1	0	0	1	1	0	0	0	1	0	0	0	0	1	1	0	1	0	0	1	1	0
Aj	A03_327	0	0	1	1	1	0	0	1	1	1	NA	0	1	1	1	0	1	0	1	1	0	0	1	0	1	1	1	0	0	1	1	0	0	0	1	0	0	0	0	1	1	0	1	0	0	1	1	0
Aj	A03_328	0	0	1	1	1	0	0	1	1	1	NA	0	1	1	1	0	1	0	1	1	0	0	1	0	1	1	1	0	0	1	1	0	0	0	1	0	0	0	0	1	1	0	1	0	0	1	1	0
Aj	A03_329	0	0	1	1	NA	0	NA	1	1	1	NA	0	1	1	1	0	1	0	1	1	0	0	1	0	1	1	1	0	0	1	1	0	0	0	1	0	0	0	0	1	1	0	1	0	0	1	1	0
Aj	A03_330	0	0	1	1	1	0	0	1	1	1	NA	0	1	1	1	0	1	0	1	1	0	0	1	0	1	1	1	0	0	1	1	0	0	0	1	0	0	0	0	1	1	0	1	0	0	1	1	0
Aj	A03_331	0	0	1	1	1	0	0	1	1	1	NA	0	1	1	1	0	1	0	1	1	0	0	1	0	1	1	1	0	0	1	1	0	0	0	1	0	0	0	0	1	1	0	1	0	0	1	1	0
Aj	A03_332	0	0	1	1	1	0	0	1	1	1	NA	0	1	1	1	0	1	0	1	1	0	0	1	0	1	1	1	0	0	1	1	0	0	0	1	0	0	0	0	1	1	0	1	0	0	1	1	0
Aj	A03_333	0	0	1	1	1	0	0	1	1	1	NA	0	1	1	1	0	1	0	1	1	0	0	1	0	1	1	1	0	0	1	1	0	0	0	1	0	0	0	0	1	1	0	1	0	0	1	1	0
Aj	A03_334	0	0	1	1	1	0	0	1	1	1	NA	0	1	1	1	0	1	0	1	1	0	0	1	0	1	1	1	0	0	1	1	0	0	0	1	0	0	0	0	1	1	0	1	0	0	1	1	0
Aj	A03_335	0	0	1	1	1	0	0	1	1	1	NA	0	1	1	1	0	1	0	1	1	0	0	1	0	1	1	1	0	0	1	1	0	0	0	1	0	0	0	0	1	1	0	1	0	0	1	1	0
Aj	A03_336	0	0	1	1	1	0	0	1	1	1	NA	0	1	1	1	0	1	0	1	1	0	0	1	0	1	1	1	0	0	1	1	0	0	0	1	0	0	0	0	1	1	0	1	0	0	1	1	0
Aj	A03_337	0	0	1	1	1	0	0	1	1	1	NA	0	1	1	1	0	1	0	1	1	0	0	1	0	1	1	1	0	0	1	1	0	0	0	1	0	0	0	0	1	1	0	1	0	0	1	1	0
Aj	A03_338	0	0	1	1	1	0	0	1	1	1	NA	0	1	1	1	0	1	0	1	1	0	0	1	0	1	1	1	0	0	1	1	0	0	0	1	0	0	0	0	1	1	0	1	0	0	1	1	0
Aj	A03_339	0	0	1	1	1	0	0	1	1	1	NA	0	1	1	1	0	1	0	1	1	0	0	1	0	1	1	1	0	0	1	1	0	0	0	1	0	0	0	0	1	1	0	1	0	0	1	1	0
Aj	A03_340	0	0	1	1	1	0	0	1	1	1	NA	0	1	1	1	0	1	0	1	1	0	0	1	0	1	1	1	0	0	1	1	0	0	0	1	0	0	0	0	1	1	0	1	0	0	1	1	0
Aj	A03_341	0	0	1	1	1	0	0	1	1	1	NA	0	1	1	1	0	1	0	1	1	0	0	1	0	1	1	1	0	0	1	1	0	0	0	1	0	0	0	0	1	1	0	1	0	0	0	1	0
Aj	A03_342	0	0	1	1	1	0	0	1	1	1	NA	0	1	1	1	0	1	0	1	1	0	0	1	0	1	1	1	0	0	1	1	0	0	0	1	0	0	0	0	1	1	0	1	0	0	0	1	0
Aj	A03_343	0	0	1	1	1	0	0	1	1	1	NA	0	1	1	1	0	1	0	1	1	0	0	1	0	1	1	1	0	0	1	1	0	0	0	1	0	0	0	0	1	1	0	1	0	0	0	1	0
Aj	A03_344	0	0	1	1	1	0	0	1	1	1	NA	0	1	1	1	0	1	0	1	1	0	0	1	0	1	1	1	0	0	1	1	0	0	0	1	0	0	0	0	1	1	0	1	0	0	0	1	0
Aj	A03_345	0	0	1	1	1	0	0	1	1	1	NA	0	1	1	1	0	1	0	1	1	0	0	1	0	1	1	1	0	0	1	1	0	0	0	1	0	0	0	0	1	1	0	1	0	0	0	1	0
Aj	A03_346	0	0	1	1	1	0	0	1	1	1	NA	0	1	1	1	0	1	0	1	1	0	0	1	0	1	1	1	0	0	1	1	0	0	0	1	0	0	0	0	1	1	0	1	0	0	0	1	0
Aj	A03_347	0	0	1	1	1	0	0	1	1	1	NA	0	1	1	1	0	1	0	0	1	0	0	1	0	1	1	1	0	0	1	1	0	0	0	1	0	0	0	0	1	1	0	1	0	0	0	1	0
Aj	A03_348	0	0	1	1	1	0	0	1	1	1	NA	0	1	1	1	0	1	0	0	1	0	0	1	0	1	1	1	0	0	1	1	0	0	0	1	0	0	0	0	1	1	0	1	0	0	0	1	0
Aj	A03_349	0	0	1	1	1	0	0	1	1	1	NA	0	1	1	1	0	1	0	0	1	0	0	1	0	1	1	1	0	0	1	1	1	0	0	1	0	0	0	0	1	1	0	1	0	0	0	1	0
Aj	A03_350	0	0	1	1	NA	0	0	1	1	1	NA	0	1	1	1	0	1	0	0	1	0	0	1	0	1	1	1	0	0	1	1	1	0	0	1	0	0	0	0	1	1	0	1	0	0	0	1	0
Aj	A03_351	0	0	1	1	1	0	0	1	1	1	NA	0	1	1	1	0	1	0	0	1	0	0	1	0	1	1	1	0	0	1	1	1	0	0	1	0	0	0	0	1	1	0	1	0	0	0	1	0
Aj	A03_352	0	0	1	1	1	0	0	1	1	1	NA	0	1	1	1	0	1	0	0	1	0	0	1	0	1	1	1	0	0	1	1	1	0	0	1	0	0	0	0	1	1	0	1	0	0	0	1	0
Aj	A03_353	0	0	1	1	1	0	0	1	1	1	NA	0	1	1	1	0	1	0	0	1	0	0	1	0	1	1	1	0	0	1	1	1	0	0	1	0	0	0	0	1	1	0	1	0	0	0	1	0
Aj	A03_354	0	0	1	1	1	0	0	1	1	1	NA	0	1	1	1	0	1	0	0	1	0	0	1	0	1	1	1	0	0	1	1	1	0	0	1	0	0	0	0	1	1	0	1	0	0	0	1	0
Aj	A03_355	0	0	1	1	1	0	0	1	1	1	NA	0	1	1	1	0	1	0	0	1	0	0	1	0	1	1	1	0	0	1	1	1	0	0	1	0	0	0	0	1	1	0	1	0	0	0	1	0
Aj	A03_356	0	0	1	1	1	0	0	1	1	1	NA	0	1	1	1	0	1	0	0	1	0	0	1	0	1	1	1	0	0	1	1	1	0	0	1	0	0	0	0	1	1	0	1	0	0	0	1	0
Aj	A03_357	0	0	1	1	1	0	0	1	1	1	NA	0	1	1	1	0	1	0	0	1	0	0	1	0	1	1	1	0	0	1	1	1	0	0	1	0	0	0	0	1	1	0	1	0	0	0	1	0
Aj	A03_358	0	0	1	1	1	0	0	1	1	1	NA	0	1	1	1	0	1	0	0	1	0	0	1	0	1	1	1	0	0	1	1	1	0	0	1	0	0	0	0	1	1	0	1	0	0	0	1	0
Aj	A03_359	0	0	1	1	1	0	NA	1	1	1	NA	0	1	1	1	0	1	0	0	1	0	0	1	0	1	1	1	0	0	1	1	1	0	0	1	0	0	0	0	1	1	0	1	0	0	0	1	0
Aj	A03_360	0	0	1	1	1	0	0	1	1	1	NA	0	1	1	1	0	1	0	0	1	0	0	1	0	1	1	1	0	0	1	1	1	0	0	1	0	0	0	0	1	1	0	1	0	0	0	1	0
Aj	A03_361	0	0	1	1	1	0	0	1	1	1	NA	0	1	1	1	0	1	0	0	1	0	0	1	0	1	1	1	0	0	1	1	1	0	0	1	0	0	0	0	1	1	0	1	0	0	0	1	0
Aj	A03_362	0	0	1	1	1	0	0	1	1	1	NA	0	1	1	1	0	1	0	0	1	0	0	1	0	1	1	1	0	0	1	1	1	0	0	1	0	0	0	0	1	1	0	1	0	0	0	1	0
Aj	A03_363	0	0	1	1	1	0	0	1	1	1	NA	0	1	1	1	0	1	0	0	1	0	0	1	0	1	1	1	0	0	1	1	1	0	0	1	0	0	0	0	1	1	0	1	0	0	0	1	0
Aj	A03_364	0	0	1	1	1	0	0	1	1	1	NA	0	1	1	1	0	1	0	0	1	0	0	1	0	1	1	1	0	0	1	1	1	0	0	1	0	0	0	0	1	1	0	1	0	0	0	1	0
Aj	A03_365	0	0	1	1	1	0	0	1	1	1	NA	0	1	1	1	0	1	0	0	1	0	0	1	0	1	1	1	0	0	1	1	1	0	0	1	0	0	0	0	1	1	0	1	0	0	0	1	0
Aj	A03_366	0	0	1	1	1	0	0	1	1	1	NA	0	1	1	1	0	1	0	0	1	0	0	1	0	1	1	1	0	0	1	1	1	0	0	1	0	0	0	0	1	1	0	1	0	0	0	1	0
Aj	A03_367	0	0	1	1	1	0	0	1	1	1	NA	0	1	1	1	0	1	0	0	1	0	0	1	0	1	1	1	0	0	1	1	1	0	0	1	0	0	0	0	1	1	0	1	0	0	0	1	0
Aj	A03_368	0	0	1	1	1	0	0	1	1	1	NA	0	1	1	1	0	1	0	0	1	0	0	1	0	1	1	1	0	0	1	1	1	0	0	1	0	0	0	0	1	1	0	1	0	0	0	1	0
Aj	A03_369	0	0	1	1	1	0	0	1	1	1	NA	0	1	1	1	0	1	0	0	1	0	0	1	0	1	1	1	0	0	1	1	1	0	0	1	0	0	0	0	1	1	0	1	0	0	0	1	0
Aj	A03_370	0	0	1	1	1	0	0	1	1	1	NA	0	1	1	1	0	1	0	0	1	0	0	1	0	1	1	1	0	0	1	1	1	0	0	1	0	0	0	0	1	1	0	1	0	0	0	1	0
Aj	A03_371	0	0	1	1	1	0	0	1	1	1	NA	0	1	1	1	0	1	0	0	1	0	0	1	0	1	1	1	0	0	1	1	1	0	0	1	0	0	0	0	1	1	0	1	0	0	0	1	0
Aj	A03_372	0	0	1	1	1	0	0	1	1	1	NA	0	1	1	1	0	1	0	0	1	0	0	0	0	1	1	1	0	0	1	1	1	0	0	1	0	0	0	0	1	1	0	1	0	0	0	1	0
Aj	A03_373	0	0	1	1	NA	0	0	1	1	1	NA	0	1	1	1	0	1	0	0	1	0	0	0	0	1	1	1	0	0	1	1	1	0	0	1	0	0	0	0	1	1	0	1	0	0	0	1	0
Aj	A03_374	0	0	1	1	1	0	0	1	1	1	NA	0	1	1	1	0	1	0	0	1	0	0	0	0	1	1	1	0	0	1	1	1	0	0	1	0	0	0	0	1	1	0	1	0	0	0	1	0
Aj	A03_375	0	0	1	1	1	0	0	1	1	1	NA	0	1	1	1	0	1	0	0	1	0	0	0	0	1	1	1	0	0	1	1	1	0	0	1	0	0	0	0	1	1	0	1	0	0	0	1	0
Aj	A03_376	0	0	1	1	1	0	0	1	1	1	NA	1	1	1	1	0	1	0	0	1	0	0	0	0	1	1	1	0	0	1	1	1	0	0	1	0	0	0	0	1	1	0	1	0	0	0	1	0
Aj	A03_377	0	0	1	1	1	0	0	1	1	1	NA	1	1	1	1	0	1	0	0	1	0	0	0	0	1	1	1	0	0	1	1	1	0	0	1	0	0	0	0	1	1	0	1	0	0	0	1	0
Aj	A03_378	0	0	1	1	1	0	0	1	1	1	NA	1	1	1	1	0	1	0	0	1	0	0	0	0	1	1	1	0	0	1	1	1	0	0	1	0	0	0	0	1	1	0	1	0	0	0	1	0
Aj	A03_379	0	0	1	1	1	0	0	1	1	1	NA	1	1	1	1	0	1	0	0	1	0	0	0	0	1	1	1	0	0	1	1	1	0	0	1	0	0	0	0	1	1	0	1	0	0	0	1	0
Aj	A03_380	0	0	1	1	1	0	0	1	1	1	NA	1	1	1	1	0	1	0	0	1	0	0	0	0	1	1	1	0	0	1	1	1	0	0	1	0	0	0	0	1	1	0	1	0	0	0	1	0
Aj	A03_381	0	0	1	1	1	0	0	1	1	1	NA	1	1	1	1	0	1	0	0	1	0	0	0	0	1	1	1	0	0	1	1	1	0	0	1	0	0	0	0	1	1	0	1	0	0	0	1	0
Aj	A03_382	0	0	1	1	1	0	0	1	1	1	NA	1	1	1	1	0	1	0	0	1	0	0	0	0	1	1	1	0	0	1	1	1	0	0	1	0	0	0	0	1	1	0	1	0	0	0	1	0
Aj	A03_383	0	0	1	1	NA	0	0	1	1	1	NA	1	1	1	1	0	1	0	0	1	0	0	0	0	1	1	1	0	0	1	1	1	0	0	1	0	0	0	0	1	1	0	1	0	0	0	1	0
Aj	A03_384	0	0	1	1	1	0	0	1	1	1	NA	1	1	1	1	0	1	0	0	1	0	0	0	0	1	1	1	0	0	1	1	1	0	0	1	0	0	0	0	1	1	0	1	0	0	0	1	0
Aj	A03_385	0	0	1	1	1	0	0	1	1	1	NA	1	1	1	1	0	1	0	0	1	0	0	0	0	1	1	1	0	0	1	1	1	0	0	1	0	0	0	0	1	1	0	1	0	0	0	1	0
Aj	A03_386	0	0	1	1	1	0	0	1	1	1	NA	1	1	1	1	0	1	0	0	1	0	0	0	0	1	0	1	0	0	1	1	1	0	0	1	0	0	0	0	1	1	0	1	0	0	0	1	0
Aj	A03_387	0	0	1	1	1	0	0	1	1	1	NA	1	1	1	1	0	1	0	0	1	0	0	0	0	1	0	1	0	0	1	1	1	0	0	1	0	0	0	0	1	1	0	1	0	0	0	1	0
Aj	A03_388	0	0	1	1	1	0	0	1	1	1	NA	1	1	1	1	0	1	0	0	1	0	0	0	0	1	0	1	0	0	1	1	1	0	0	1	0	0	0	0	1	1	0	1	0	0	0	1	0
Aj	A03_389	0	0	1	1	NA	0	0	1	1	1	NA	1	1	1	1	0	1	0	0	1	0	0	0	0	1	0	1	0	0	1	1	1	0	0	1	0	0	0	0	1	1	0	1	0	0	0	1	0
Aj	A03_390	0	0	1	1	NA	0	0	1	1	1	NA	1	1	1	1	0	1	0	0	1	0	0	0	0	1	0	1	0	0	1	1	1	0	0	1	0	0	0	0	1	1	0	1	0	0	0	1	0
Aj	A03_391	0	0	1	1	1	0	0	1	1	1	NA	1	1	1	1	0	1	0	0	1	0	0	0	0	1	0	1	0	0	1	1	1	0	0	1	0	0	0	0	1	1	0	1	0	0	0	1	0
Aj	A03_392	0	0	1	1	1	0	0	1	1	1	NA	1	1	1	1	0	1	0	0	1	0	0	0	0	1	0	1	0	0	1	1	1	0	0	1	0	0	0	0	1	1	0	1	0	0	0	1	0
Aj	A03_393	0	0	1	1	1	0	0	1	1	1	NA	1	1	1	1	0	1	0	0	1	0	0	0	0	1	0	1	0	0	1	1	1	0	0	1	0	0	0	0	1	1	0	1	0	0	0	1	0
Aj	A03_394	0	0	1	1	1	0	0	1	1	1	NA	1	1	1	1	0	1	0	0	1	0	0	0	0	1	0	1	0	0	1	1	1	0	0	1	0	0	0	0	1	1	0	1	0	0	0	1	0
Aj	A03_395	0	0	1	1	1	0	0	1	1	1	NA	1	1	1	1	0	1	0	0	1	0	0	0	0	1	0	1	0	0	1	1	1	0	0	1	1	0	0	0	1	1	0	1	0	0	0	1	0
Aj	A03_396	0	0	1	1	1	0	0	1	1	1	NA	1	1	1	1	0	1	0	0	1	0	0	0	0	1	0	1	0	0	1	1	1	0	0	1	1	0	0	0	1	1	0	1	0	0	0	1	0
Aj	A03_397	0	0	1	1	1	0	0	1	1	1	NA	1	1	1	1	0	1	0	0	1	0	0	0	0	1	0	1	0	0	1	1	1	0	0	1	1	0	0	0	1	1	0	1	0	0	0	1	0
Aj	A03_398	0	0	1	1	1	0	0	1	1	1	NA	1	1	1	1	0	1	0	0	1	0	0	0	0	1	0	1	0	0	1	1	1	0	0	1	1	0	0	0	1	1	0	1	0	0	0	1	0
Aj	A03_399	0	0	1	1	1	0	0	1	1	1	NA	1	1	1	1	0	1	0	0	1	0	0	0	0	1	0	1	0	0	1	1	1	0	0	1	1	0	0	0	1	1	0	1	0	0	0	1	0
Aj	A03_400	0	0	1	1	1	0	0	1	1	1	NA	1	1	1	1	0	1	0	0	1	0	0	0	0	1	0	1	0	0	1	1	1	0	0	1	1	0	0	0	1	1	0	1	0	0	0	1	0
Aj	A03_401	0	0	1	1	1	0	0	1	1	1	NA	1	1	1	1	0	1	0	0	1	0	0	0	0	1	0	1	0	0	1	1	1	0	0	1	1	0	0	0	1	1	0	1	0	0	0	1	0
Aj	A03_402	0	0	1	1	1	0	0	1	1	1	NA	1	1	1	1	0	1	0	0	1	0	0	0	0	1	0	1	0	0	1	1	1	0	0	1	1	0	0	0	1	1	0	1	0	0	0	1	0
Aj	A03_403	0	0	1	1	1	0	0	1	1	1	NA	1	1	1	1	0	1	0	0	1	0	0	0	0	1	0	1	0	0	1	1	1	0	0	1	1	0	0	0	1	1	0	1	0	0	0	1	0
Aj	A03_404	0	0	1	1	1	0	0	1	1	1	NA	1	1	1	1	0	1	0	0	1	0	0	0	0	1	0	1	0	0	1	1	1	0	0	1	1	0	0	0	1	1	0	1	0	0	0	1	0
Aj	A03_405	0	0	1	1	1	0	0	1	1	1	NA	1	1	1	1	0	1	0	0	1	0	0	0	0	1	0	1	0	0	1	1	1	0	0	1	1	0	0	0	1	1	0	1	0	0	0	1	0
Aj	A03_406	0	0	1	1	1	0	0	1	1	1	NA	1	1	1	1	0	1	0	0	1	0	0	0	0	1	0	1	0	0	1	1	1	1	0	1	1	0	0	0	1	1	0	1	0	0	0	1	0
Aj	A03_407	0	0	1	1	1	0	0	1	1	1	NA	1	1	1	1	0	1	0	0	1	0	0	0	0	1	0	1	0	0	1	1	1	1	0	1	1	0	0	0	1	1	0	1	0	0	0	1	0
Aj	A03_408	0	0	1	1	1	0	0	1	1	1	NA	1	1	1	1	0	1	0	0	1	0	0	0	0	1	0	1	0	0	1	1	1	1	0	1	1	0	0	0	1	1	0	1	0	0	0	1	0
Aj	A03_409	0	0	1	1	1	0	0	1	1	1	NA	1	1	1	1	0	1	0	0	1	0	0	0	0	1	0	1	0	0	1	1	1	1	0	1	1	0	0	0	1	1	0	1	0	0	0	1	0
Aj	A03_410	0	0	1	1	1	0	0	1	1	1	NA	1	1	1	1	0	1	0	0	1	0	0	0	0	1	0	1	0	0	1	1	1	1	0	1	1	0	0	0	1	1	0	1	0	0	0	1	0
Aj	A03_411	0	0	1	1	1	0	0	1	1	1	NA	1	1	1	1	0	1	0	0	1	0	0	0	0	1	0	1	0	0	1	1	1	1	0	1	1	0	0	0	1	1	0	1	0	0	0	1	0
Aj	A03_412	0	0	1	1	1	0	0	1	1	1	NA	1	1	1	1	0	1	0	0	1	0	0	0	0	1	0	1	0	0	1	1	1	1	0	1	1	0	0	0	1	1	0	1	0	0	0	1	0
Aj	A03_413	0	0	1	1	1	0	0	1	1	1	NA	1	1	1	1	0	1	0	0	1	0	0	0	0	1	0	1	0	0	1	1	1	1	0	1	1	0	0	0	1	1	0	1	0	1	0	1	0
Aj	A03_414	0	0	1	1	1	0	0	1	1	1	NA	1	1	1	1	0	1	0	0	1	0	0	0	0	1	0	1	0	0	1	1	1	1	0	1	1	0	0	0	1	1	0	1	0	1	0	1	0
Aj	A03_415	0	0	1	1	1	0	0	1	1	1	NA	1	1	1	1	0	1	0	0	1	0	0	0	0	1	0	1	0	0	1	1	1	1	0	1	1	0	0	0	1	1	0	1	0	1	0	1	0
Aj	A03_416	0	0	1	1	1	0	0	1	1	1	NA	1	1	1	1	0	1	0	0	1	0	0	0	0	1	0	1	0	0	1	1	1	1	0	1	1	0	0	0	1	1	0	1	0	1	0	1	0
Aj	A03_417	0	0	1	1	1	0	0	1	1	1	NA	1	1	1	1	0	1	0	0	1	0	0	0	0	1	0	1	0	0	1	1	1	1	0	1	1	0	0	0	1	1	0	1	0	1	0	1	0
Aj	A03_418	0	0	1	1	1	0	0	1	1	1	NA	1	1	1	1	0	1	0	0	1	0	0	0	0	1	0	1	0	0	1	1	1	1	0	1	1	0	0	0	1	1	0	1	0	1	0	1	0
Aj	A03_419	0	0	1	1	1	0	0	1	1	1	NA	1	1	1	1	0	1	0	0	1	0	0	0	0	1	0	1	0	0	1	1	1	1	0	1	1	0	0	0	1	1	0	1	0	1	0	1	0
Aj	A03_420	0	0	1	1	1	0	0	1	1	1	NA	1	1	1	1	0	1	0	0	1	0	0	0	0	1	0	1	0	0	1	1	1	1	0	1	1	0	0	0	1	1	0	1	0	1	0	1	0
Aj	A03_421	0	0	1	1	1	0	0	1	1	1	NA	1	1	1	1	0	1	0	0	1	0	0	0	0	1	0	1	0	0	1	1	1	1	0	1	1	0	0	0	1	1	0	1	0	1	0	1	0
Aj	A03_422	0	0	1	1	1	0	0	1	1	1	NA	1	1	1	1	0	1	0	0	1	0	0	0	0	1	0	1	0	0	1	1	1	1	0	1	1	0	0	0	1	1	0	1	0	1	0	1	0
Aj	A03_423	0	0	1	1	1	0	0	1	1	1	NA	1	1	1	1	0	1	0	0	1	0	0	0	0	1	0	1	0	0	1	1	1	1	0	1	1	0	0	0	1	1	0	1	0	1	0	1	0
Aj	A03_424	0	0	1	1	1	0	0	1	1	1	NA	1	1	1	1	0	1	0	0	1	0	0	0	0	1	0	1	0	0	1	1	1	1	0	1	1	0	0	0	1	1	0	1	0	1	0	1	0
Aj	A03_425	0	0	1	1	1	0	0	1	1	1	NA	1	1	1	1	0	1	0	0	1	0	0	0	0	1	0	1	0	0	1	1	1	1	0	1	1	0	0	0	1	1	0	1	0	1	0	1	0
Aj	A03_426	0	0	1	1	1	0	0	1	1	1	NA	1	1	1	1	0	1	0	0	1	0	0	0	0	1	0	1	0	0	1	1	1	1	0	1	1	0	0	0	1	1	0	1	0	1	0	1	0
Aj	A03_427	0	0	1	1	1	0	0	1	1	1	NA	1	1	1	1	0	1	0	0	1	0	0	0	0	1	0	1	0	0	1	1	1	1	0	1	1	0	0	0	1	1	0	1	0	1	0	1	0
Aj	A03_428	0	0	1	1	1	0	0	1	1	1	NA	1	1	1	1	0	1	0	0	1	0	0	0	0	1	0	1	0	0	1	1	1	1	0	1	1	0	0	0	1	1	0	1	0	1	0	1	0
Aj	A03_429	0	0	1	1	1	0	0	1	1	1	NA	1	1	1	1	0	1	0	0	1	0	0	0	0	1	0	1	0	0	1	1	1	1	0	1	1	0	0	0	1	1	0	1	0	1	0	1	0
Aj	A03_430	0	0	1	1	1	0	0	1	1	1	NA	1	1	1	1	0	1	0	0	1	0	0	0	0	1	0	1	0	0	1	1	1	1	0	1	1	0	0	0	1	1	0	1	0	1	0	1	0
Aj	A03_431	0	0	1	1	1	0	0	1	1	1	NA	1	1	1	1	0	1	0	0	1	0	0	0	0	1	0	1	0	0	1	1	1	1	0	1	1	0	0	0	1	1	0	1	0	1	0	1	0
Aj	A03_432	0	0	1	1	1	0	0	1	1	1	NA	1	1	1	1	0	1	0	0	1	0	0	0	0	1	0	1	0	0	1	1	1	1	0	1	1	0	0	0	1	1	0	1	0	1	0	1	0
Aj	A04_001	0	0	1	1	1	0	0	1	1	1	1	1	0	0	0	0	NA	1	1	1	0	1	0	1	0	0	0	1	0	0	0	0	1	0	0	1	1	1	0	0	1	1	1	0	0	0	1	1
Aj	A04_002	0	0	1	1	1	0	0	1	1	1	1	1	0	0	0	0	1	1	1	1	0	1	0	1	0	0	0	1	0	0	0	0	1	0	0	1	1	1	0	0	1	1	1	0	0	0	1	1
Aj	A04_003	0	0	1	1	1	0	0	1	1	1	1	1	0	0	0	0	1	1	1	1	0	1	0	1	0	0	0	1	0	0	0	0	1	0	0	1	1	1	0	0	1	1	1	0	0	0	1	1
Aj	A04_004	0	0	1	1	1	0	0	1	1	1	1	1	0	0	0	0	NA	1	1	1	0	1	0	1	0	0	0	1	0	0	0	0	1	0	0	1	1	1	0	0	1	1	1	0	0	0	1	1
Aj	A04_005	0	0	1	1	1	0	0	1	1	1	1	1	0	0	0	0	NA	1	1	1	0	1	0	1	0	0	0	1	0	0	0	0	1	0	0	1	1	1	0	0	1	1	1	0	0	0	1	1
Aj	A04_006	0	0	1	1	1	0	0	1	1	1	1	1	0	0	0	0	1	1	1	1	0	0	0	1	0	0	0	1	0	0	0	0	1	0	0	1	1	1	0	0	1	1	1	0	0	0	1	1
Aj	A04_007	0	0	1	1	1	0	0	1	1	1	1	1	0	0	0	0	1	1	1	1	0	0	0	1	0	0	0	1	0	0	0	0	1	0	0	1	1	1	0	0	1	1	1	0	0	0	1	1
Aj	A04_008	0	0	1	1	1	0	0	1	1	1	1	1	0	0	0	0	1	1	1	1	0	0	0	1	0	0	0	1	0	0	0	0	1	0	0	1	1	1	0	0	1	1	1	0	0	0	1	1
Aj	A04_009	0	0	1	1	1	0	0	1	1	1	1	1	0	0	0	0	1	1	1	1	0	0	0	1	0	0	0	1	0	0	0	0	1	0	0	1	1	1	0	0	1	1	1	0	0	0	1	1
Aj	A04_010	0	0	1	1	1	0	0	1	1	1	1	1	0	0	0	0	1	1	1	1	0	0	0	1	0	0	0	1	0	0	0	0	1	0	0	1	1	1	0	0	1	1	1	0	0	0	1	1
Aj	A04_011	0	0	1	1	1	0	0	1	1	1	1	1	0	0	0	0	1	1	1	1	0	0	0	1	0	0	0	1	0	0	0	0	1	0	0	1	1	1	0	0	1	1	1	0	0	0	1	1
Aj	A04_012	0	0	1	1	1	0	0	1	1	1	1	1	0	0	0	0	NA	1	1	1	0	0	0	1	0	0	0	1	0	0	0	0	1	0	0	1	1	1	0	0	1	1	1	0	0	0	1	1
Aj	A04_013	0	0	1	1	1	0	0	1	1	1	1	1	0	0	0	0	NA	1	1	1	0	0	0	1	0	0	0	1	0	0	0	0	1	0	0	1	1	1	0	0	1	1	1	0	0	0	1	1
Aj	A04_014	0	0	1	1	1	0	0	1	1	1	1	1	0	0	0	0	1	1	1	1	0	0	0	1	0	0	0	1	0	0	0	0	1	0	0	1	1	1	0	0	1	1	1	0	0	0	1	1
Aj	A04_015	0	0	1	1	1	0	0	1	1	1	1	1	0	0	0	0	1	1	1	1	0	0	0	1	0	0	0	1	0	0	0	0	1	0	0	1	1	1	0	0	1	1	1	0	0	0	1	1
Aj	A04_016	0	0	1	1	1	0	0	1	1	1	1	1	0	0	0	0	1	1	1	1	0	0	0	1	0	0	0	1	0	0	0	0	1	0	0	1	1	1	0	0	1	1	1	0	0	0	1	1
Aj	A04_017	0	0	1	1	1	0	0	1	1	1	1	1	0	0	0	0	1	1	1	1	0	0	0	1	0	0	0	1	0	0	0	0	1	0	0	1	1	1	0	0	1	1	1	0	0	0	1	1
Aj	A04_018	0	0	1	1	1	0	0	1	1	1	1	1	0	0	0	0	1	1	1	1	0	0	0	1	0	0	0	1	0	0	0	0	1	0	0	1	1	1	0	0	1	1	1	0	0	0	1	1
Aj	A04_019	0	0	1	1	1	0	0	1	1	1	1	1	0	0	0	0	1	1	1	1	0	0	0	1	0	0	0	1	0	0	0	0	1	0	0	1	1	1	0	0	1	1	1	0	0	0	1	1
Aj	A04_020	0	0	1	1	1	0	0	1	1	1	1	1	0	0	0	0	1	1	1	1	0	0	0	1	0	0	0	1	0	0	0	0	1	0	0	1	1	1	0	0	1	1	1	0	0	0	1	1
Aj	A04_021	0	0	1	1	1	0	0	1	1	1	1	1	0	0	0	0	0	1	1	1	0	0	1	1	0	0	0	1	0	0	0	0	1	0	0	1	1	1	0	0	1	1	1	0	0	0	1	1
Aj	A04_022	0	0	1	1	1	0	0	1	1	1	1	1	0	0	0	0	0	1	1	1	0	0	1	1	0	0	0	1	0	0	0	0	1	0	0	1	1	1	0	0	1	1	1	0	0	0	1	1
Aj	A04_023	0	0	1	1	1	0	0	1	1	1	1	1	0	0	0	0	0	1	1	1	0	0	1	1	0	0	0	1	0	0	0	0	1	0	0	1	1	1	0	0	1	1	1	0	0	0	1	1
Aj	A04_024	0	0	1	1	1	0	0	1	1	1	1	1	0	0	0	0	0	1	1	1	0	0	1	1	0	0	0	1	0	0	0	0	1	0	0	1	1	1	0	0	1	1	1	0	0	0	1	1
Aj	A04_025	0	0	1	1	1	0	0	1	1	1	1	1	0	0	0	0	0	1	1	1	0	0	1	1	0	0	0	1	0	0	0	0	1	0	0	1	1	1	0	0	1	1	1	0	0	0	1	1
Aj	A04_026	0	0	1	1	1	0	0	1	1	1	1	1	0	0	0	0	0	1	1	1	0	0	1	1	0	0	0	1	0	0	0	0	1	0	0	1	1	1	0	0	1	1	1	0	0	0	1	1
Aj	A04_027	0	0	1	1	1	0	0	1	1	1	1	1	0	0	0	0	0	1	1	1	0	0	1	1	0	0	0	1	0	0	0	0	1	0	0	1	1	1	0	0	1	1	1	0	0	0	1	1
Aj	A04_028	0	0	1	1	1	0	0	1	1	1	1	1	0	0	0	0	0	1	1	1	0	0	1	1	0	0	0	1	0	0	0	0	1	0	0	1	1	1	0	0	1	1	1	0	0	0	1	1
Aj	A04_029	0	0	1	1	1	0	0	1	1	1	1	1	0	0	0	0	0	1	1	1	0	0	1	1	0	0	0	1	0	0	0	0	1	0	0	1	1	1	0	0	1	1	1	0	0	0	1	1
Aj	A04_030	0	0	1	1	1	0	0	1	1	1	1	1	0	1	0	0	0	1	1	1	0	0	1	1	0	0	0	1	0	0	0	0	1	0	0	1	1	1	0	0	1	1	1	0	0	0	1	1
Aj	A04_031	0	0	1	1	1	0	0	1	1	1	1	1	0	1	0	0	0	1	1	1	0	0	1	1	0	0	0	1	0	0	0	0	1	0	0	1	1	1	0	0	1	1	1	0	0	0	1	1
Aj	A04_032	0	0	1	1	1	0	0	1	1	1	1	1	0	1	0	0	0	1	1	1	0	0	1	1	0	0	0	1	0	0	0	0	1	0	0	1	1	1	0	0	1	1	1	0	0	0	1	1
Aj	A04_033	0	0	1	1	1	0	0	1	1	1	1	1	0	1	0	0	0	1	1	1	0	0	1	1	0	0	0	1	0	0	0	0	1	0	0	1	1	1	0	0	1	1	1	0	0	0	1	1
Aj	A04_034	0	0	1	1	1	0	0	1	1	1	1	1	0	1	0	0	0	1	1	1	0	0	1	1	0	0	0	1	0	0	0	0	1	0	0	1	1	1	0	0	1	1	1	0	0	0	1	1
Aj	A04_035	0	0	1	1	1	0	0	1	1	1	1	1	0	1	0	0	0	1	1	1	0	0	1	1	0	0	0	1	0	0	0	0	1	0	0	1	1	1	0	0	1	1	1	0	0	0	1	1
Aj	A04_036	0	0	1	1	1	0	0	1	1	1	1	1	0	1	0	0	0	1	1	1	0	0	1	1	0	0	0	1	0	0	0	0	1	0	0	1	1	1	0	0	1	1	1	0	0	0	1	1
Aj	A04_037	0	0	1	1	1	0	0	1	1	1	1	1	0	1	0	0	0	1	1	1	0	0	1	1	0	0	0	1	0	0	0	0	1	0	0	1	1	1	0	0	1	1	1	0	0	0	1	1
Aj	A04_038	0	0	1	1	1	0	0	1	1	1	1	1	0	1	0	0	0	1	1	1	0	0	1	1	0	0	0	1	0	0	0	0	1	0	0	1	1	1	0	0	1	1	1	0	0	0	1	1
Aj	A04_039	0	0	1	1	1	0	0	1	1	1	1	1	0	1	0	0	0	1	1	1	0	0	1	1	0	0	0	1	0	0	0	1	1	0	0	1	1	1	0	0	1	1	1	0	0	0	1	1
Aj	A04_040	0	0	1	1	1	0	0	1	1	1	1	1	0	1	0	0	0	1	1	1	0	0	1	1	0	0	0	1	0	0	0	1	1	0	0	1	1	1	0	0	1	1	1	0	0	0	1	1
Aj	A04_041	0	0	1	1	1	0	0	1	1	1	1	1	0	1	0	0	0	1	1	1	0	0	1	1	0	0	0	1	0	0	0	1	1	0	0	1	1	1	0	0	1	1	1	0	0	0	1	1
Aj	A04_042	0	0	1	1	1	0	0	1	1	1	1	1	1	1	0	0	0	1	1	1	0	0	1	1	0	0	0	1	0	0	0	1	1	0	0	1	1	1	0	0	1	1	1	0	0	0	1	1
Aj	A04_043	0	0	1	1	1	0	0	1	1	1	1	1	1	1	0	0	0	1	1	1	0	0	1	1	0	0	0	1	0	0	0	1	1	0	0	1	1	1	0	0	1	1	1	0	0	0	1	1
Aj	A04_044	0	0	1	1	1	0	0	1	1	1	1	1	1	1	0	0	0	1	1	1	0	0	1	1	0	0	0	1	0	0	0	1	1	0	0	1	1	1	0	0	1	1	1	0	1	0	1	1
Aj	A04_045	0	0	1	1	NA	0	0	1	1	1	1	1	1	1	0	0	0	1	1	1	0	0	1	1	0	0	0	1	0	0	0	1	1	0	0	1	1	1	0	0	1	1	1	0	1	0	1	1
Aj	A04_046	0	0	1	1	1	0	0	1	1	1	1	1	1	1	0	0	0	1	1	1	0	0	1	1	0	0	0	1	0	0	0	1	1	0	0	1	1	1	0	0	1	1	1	0	1	0	1	1
Aj	A04_047	0	0	1	1	1	0	0	1	1	1	1	1	1	1	0	0	0	1	1	1	0	0	1	1	0	0	0	1	0	0	0	1	1	0	0	1	1	1	0	0	1	1	1	0	1	0	1	1
Aj	A04_048	0	0	1	1	1	0	0	1	1	1	1	1	1	1	0	0	0	1	1	1	0	0	1	1	0	0	0	1	0	0	0	1	1	0	0	1	1	1	0	0	1	1	1	0	1	0	1	1
Aj	A04_049	0	0	1	1	1	0	0	1	1	1	1	1	1	1	0	0	0	1	1	1	0	0	1	1	0	0	0	1	0	0	0	1	1	0	0	1	1	1	0	0	1	1	1	0	1	0	1	1
Aj	A04_050	0	0	1	1	1	0	NA	1	1	1	1	1	1	1	0	0	0	1	1	1	0	0	1	1	0	0	0	1	0	0	0	1	1	0	0	1	1	1	0	0	1	1	1	0	1	0	1	1
Aj	A04_051	0	0	1	1	1	0	0	1	1	1	1	1	1	1	0	0	0	1	1	1	0	0	1	1	0	0	0	1	0	0	0	1	1	0	0	1	1	1	0	0	1	1	1	0	1	0	1	1
Aj	A04_052	0	0	1	1	1	0	0	1	1	1	1	1	1	1	0	0	0	1	1	1	0	0	1	1	0	0	0	1	0	0	0	1	1	0	0	1	1	1	0	0	1	1	1	0	1	0	1	1
Aj	A04_053	0	0	1	1	1	0	0	1	1	1	1	1	1	1	0	0	0	1	1	1	0	0	1	1	0	0	0	1	0	0	0	1	1	0	0	1	1	1	0	0	1	1	1	0	1	0	1	1
Aj	A04_054	0	0	1	1	1	0	0	1	1	1	1	1	1	1	0	0	0	1	1	1	0	0	1	1	0	0	0	1	0	0	0	1	1	0	0	1	1	1	0	0	1	1	1	0	1	0	1	1
Aj	A04_055	0	0	1	1	1	0	0	1	1	1	1	1	1	1	0	0	0	1	1	1	0	0	1	1	0	0	0	1	0	1	0	1	1	0	0	1	1	1	0	0	1	1	1	0	1	0	1	1
Aj	A04_056	0	0	1	1	1	0	0	1	1	1	1	1	1	1	0	0	0	1	1	1	0	0	1	1	0	0	0	1	0	1	0	1	1	0	0	1	1	1	0	0	1	1	1	0	1	0	1	1
Aj	A04_057	0	0	1	1	1	0	0	1	1	1	1	1	1	1	0	0	0	1	1	1	0	0	1	1	0	0	0	1	0	1	0	1	1	0	0	1	1	1	0	0	1	1	1	0	1	0	1	1
Aj	A04_058	0	0	1	1	1	0	0	1	1	1	1	1	1	1	0	0	0	1	1	1	0	0	1	1	0	0	0	1	0	1	0	1	1	0	0	1	1	1	0	0	1	1	1	0	1	0	1	1
Aj	A04_059	0	0	1	1	1	0	0	1	1	1	1	1	1	1	0	0	0	1	1	1	0	0	1	1	0	0	0	1	0	1	0	1	1	0	0	1	1	1	0	0	1	1	1	0	1	0	1	1
Aj	A04_060	0	0	1	1	1	0	0	1	1	1	1	1	1	1	0	0	0	1	1	1	0	0	1	1	0	0	0	1	0	1	0	1	1	0	0	1	1	1	0	1	1	1	1	0	1	0	1	1
Aj	A04_061	0	0	1	1	1	0	0	1	1	1	1	1	1	1	0	0	0	1	1	1	0	0	1	1	0	0	0	1	0	1	0	1	1	0	0	1	1	1	0	1	1	1	1	0	1	0	1	1
Aj	A04_062	0	0	1	1	1	0	0	1	1	1	1	1	1	1	0	0	0	1	1	1	0	0	1	1	0	0	0	1	0	1	0	1	1	0	0	1	1	1	0	1	1	1	1	0	1	0	1	1
Aj	A04_063	0	0	1	1	1	0	0	1	1	1	1	1	1	1	0	0	0	1	1	1	0	0	1	1	0	0	0	1	0	1	0	1	1	0	0	1	1	1	0	1	1	1	1	0	1	0	1	1
Aj	A04_064	0	0	1	1	1	0	0	1	1	1	1	1	1	1	0	0	0	1	1	1	0	0	1	1	0	0	0	1	0	1	0	1	1	0	0	1	1	1	0	1	1	1	1	0	1	0	1	1
Aj	A04_065	0	0	1	1	1	0	0	1	1	1	1	1	1	1	0	0	0	1	1	1	0	0	1	1	0	0	0	1	0	1	0	1	1	0	0	1	1	1	0	1	1	1	1	0	1	0	1	1
Aj	A04_066	0	0	1	1	1	0	0	1	1	1	1	1	1	1	0	0	0	1	1	0	1	0	1	1	0	0	0	1	0	1	0	1	1	0	0	1	1	1	0	1	1	1	1	0	1	0	1	1
Aj	A04_067	0	0	1	1	1	0	0	1	1	1	1	1	1	1	0	0	0	1	1	0	1	0	1	1	0	0	0	1	0	1	0	1	1	0	0	1	1	1	0	1	1	1	1	1	1	0	1	1
Aj	A04_068	0	0	1	1	1	0	0	1	1	1	1	1	1	1	0	0	0	1	1	0	1	0	1	1	0	0	0	1	0	1	0	1	1	0	0	1	1	1	0	1	1	1	1	1	1	0	1	1
Aj	A04_069	0	0	1	1	1	0	0	1	1	1	1	1	1	1	0	0	0	1	1	0	1	0	1	1	0	0	0	1	0	1	0	1	1	0	0	1	1	1	0	1	1	1	1	1	1	0	1	1
Aj	A04_070	0	0	1	1	1	0	0	1	1	1	1	1	1	1	0	0	0	1	1	0	1	0	1	1	0	0	0	1	0	1	0	1	1	0	0	1	1	1	0	1	1	1	1	1	1	0	1	1
Aj	A04_071	0	0	1	1	1	0	0	1	1	1	1	1	1	1	0	0	0	1	1	0	1	0	1	1	0	0	0	1	0	1	0	1	1	0	0	1	1	1	0	1	1	1	1	1	1	0	1	1
Aj	A04_072	0	0	1	1	1	0	0	1	1	1	1	1	1	1	0	0	0	1	1	0	1	0	1	1	0	0	0	1	0	1	0	1	1	0	0	1	1	1	0	1	1	1	1	1	1	0	1	1
Aj	A04_073	0	0	1	1	1	0	0	1	1	1	1	1	1	1	0	0	0	1	1	0	1	0	1	1	0	0	0	1	0	1	0	1	1	0	0	1	1	1	0	1	1	1	1	1	1	0	1	1
Aj	A04_074	0	0	1	1	1	0	0	1	1	1	1	1	1	1	0	0	0	1	1	0	1	0	1	1	0	0	0	1	0	1	0	1	1	0	0	1	1	1	0	1	1	1	1	1	1	0	1	1
Aj	A04_075	0	0	1	1	1	0	0	1	1	1	1	1	1	1	0	0	0	1	1	0	1	0	1	1	0	0	0	1	0	1	0	1	1	0	0	1	1	1	0	1	1	1	1	1	1	0	1	1
Aj	A04_076	0	0	1	1	1	0	0	1	1	1	1	1	1	1	0	0	0	1	1	0	1	0	1	1	0	0	0	1	0	1	0	1	1	0	0	1	1	1	0	1	1	1	1	1	1	0	1	1
Aj	A04_077	0	0	1	1	1	0	0	1	1	1	1	1	1	1	0	0	0	1	1	0	1	0	1	1	0	0	0	1	0	1	0	1	1	0	0	1	1	1	0	1	1	1	1	1	1	0	1	1
Aj	A04_078	0	0	1	1	1	0	0	1	1	1	1	1	1	1	0	0	0	1	1	0	1	0	1	1	0	0	0	1	0	1	0	1	1	0	0	1	1	1	0	1	1	1	1	1	1	0	1	1
Aj	A04_079	0	0	1	1	1	0	0	1	1	1	1	1	1	1	0	0	0	1	1	0	1	0	1	1	0	0	0	1	0	1	0	1	1	0	0	1	1	1	0	1	1	1	1	1	1	0	1	1
Aj	A04_080	0	0	1	1	1	0	0	1	1	1	1	1	1	1	0	0	0	1	1	0	1	0	1	1	0	0	0	1	0	1	0	1	1	0	0	1	1	1	0	1	1	1	1	1	1	0	1	1
Aj	A04_081	0	0	1	1	1	0	0	1	1	1	1	1	1	1	0	0	0	1	1	0	1	0	1	1	0	0	0	1	0	1	0	1	1	0	0	1	1	1	0	1	1	1	1	1	1	0	1	1
Aj	A04_082	0	0	1	1	1	0	0	1	1	1	1	1	1	1	0	0	0	1	1	0	1	0	1	1	0	0	0	1	0	1	0	1	1	0	0	1	1	1	0	1	1	1	1	1	1	0	1	1
Aj	A04_083	0	0	1	1	1	0	0	1	1	1	1	1	1	1	0	0	0	1	1	0	1	0	1	1	0	0	0	1	0	1	0	1	1	0	0	1	1	1	0	1	1	1	1	1	1	0	1	1
Aj	A04_084	0	0	1	1	1	0	0	1	1	1	1	1	1	1	0	0	0	1	1	0	1	0	1	1	0	0	0	1	0	1	0	1	1	0	0	1	1	1	0	1	1	1	1	1	1	0	1	1
Aj	A04_085	0	0	1	1	1	0	0	1	1	1	1	1	1	1	0	0	0	1	1	0	1	0	1	1	0	0	0	1	0	1	0	1	1	0	0	1	1	1	0	1	1	1	1	1	1	0	1	1
Aj	A04_086	0	0	1	1	1	0	0	1	1	1	1	1	1	1	0	0	0	1	1	0	1	0	1	1	0	0	0	1	0	1	0	1	1	0	0	1	1	1	0	1	1	1	1	1	1	0	1	1
Aj	A04_087	0	0	1	1	1	0	0	1	1	1	1	1	1	1	0	0	0	1	1	0	1	0	1	1	0	0	0	1	0	1	0	1	1	0	0	1	1	1	0	1	1	1	1	1	1	0	1	1
Aj	A04_088	0	0	1	1	1	0	0	1	1	1	1	1	1	1	0	0	0	1	1	0	1	0	1	1	0	0	0	1	0	1	0	1	1	0	0	1	1	1	0	1	1	1	1	1	1	0	1	1
Aj	A04_089	0	0	1	1	1	0	0	1	1	1	1	1	1	1	0	0	0	1	1	0	1	0	1	1	0	0	0	1	0	1	0	1	1	0	0	1	1	1	0	1	1	1	1	1	1	0	1	1
Aj	A04_090	0	0	1	1	1	0	0	1	1	1	1	1	1	1	0	0	0	1	1	0	1	0	1	1	0	0	0	1	0	1	0	1	1	0	0	1	1	1	0	1	1	1	1	1	1	0	1	1
Aj	A04_091	0	0	1	1	1	0	0	1	1	1	1	1	1	1	0	0	0	1	1	0	1	0	1	1	0	0	0	1	0	1	0	1	1	0	0	1	1	1	0	1	1	1	1	1	1	0	1	1
Aj	A04_092	0	0	1	1	1	NA	NA	1	1	1	1	1	1	1	0	0	0	1	1	0	1	0	1	1	0	0	0	1	0	1	0	1	1	0	0	1	1	1	0	1	1	1	1	1	1	0	1	1
Aj	A04_093	0	0	1	NA	NA	0	0	1	1	1	1	1	1	1	0	0	0	1	1	0	1	0	1	1	0	0	0	1	0	1	0	1	1	0	0	1	1	1	0	1	1	1	1	1	1	0	1	1
Aj	A04_094	0	0	1	1	NA	0	NA	1	1	1	1	1	1	1	0	0	0	1	1	0	1	0	1	1	0	0	0	1	0	1	0	1	1	0	0	1	1	1	0	1	1	1	1	1	1	0	1	1
Aj	A04_095	0	0	1	1	1	0	0	1	1	1	1	1	1	1	0	0	0	1	1	0	1	0	1	1	0	0	0	1	0	1	0	1	1	0	0	1	1	1	0	1	1	1	1	1	1	0	1	1
Aj	A04_096	0	0	1	1	1	0	0	1	1	1	1	1	1	1	0	0	0	1	1	0	1	0	1	1	0	0	0	1	0	1	0	1	1	0	0	1	1	1	0	1	1	1	1	1	1	0	1	1
Aj	A04_097	0	0	1	1	1	0	0	1	1	1	1	1	1	1	0	0	0	1	1	0	1	0	1	1	0	0	0	1	0	1	0	1	1	0	0	1	1	1	0	1	1	1	1	1	1	0	1	1
Aj	A04_098	0	0	1	1	NA	0	0	1	1	1	1	1	1	1	0	0	0	1	1	0	1	0	1	1	0	0	0	1	0	1	0	1	1	0	0	1	1	1	0	1	1	1	1	1	1	0	1	1
Aj	A04_099	0	0	1	1	1	0	0	1	1	1	1	1	1	1	0	0	0	1	1	0	1	0	1	1	0	0	0	1	0	1	0	1	1	0	0	1	1	1	0	1	1	1	1	1	1	0	1	1
Aj	A04_100	0	0	1	1	1	0	0	1	1	1	1	1	1	1	0	0	0	1	1	0	1	0	1	1	0	0	0	1	0	1	0	1	1	0	0	1	1	1	0	1	1	1	1	1	1	0	1	1
Aj	A04_101	0	0	1	1	1	0	0	1	1	1	1	1	1	1	0	0	0	1	1	0	1	0	1	1	0	0	0	1	0	1	0	1	1	0	0	1	1	1	0	1	1	1	1	1	1	0	1	1
Aj	A04_102	0	0	1	1	1	0	0	1	1	1	1	1	1	1	0	0	0	1	1	0	1	0	1	1	0	0	0	1	0	1	0	1	1	0	0	1	1	1	0	1	1	1	1	1	1	0	1	1
Aj	A04_103	0	0	1	1	1	0	0	1	1	1	1	1	1	1	0	0	0	1	1	0	1	0	1	1	0	0	0	1	0	1	0	1	1	0	0	1	1	1	0	1	1	1	1	1	1	0	1	1
Aj	A04_104	0	0	1	1	NA	0	NA	1	1	1	1	1	1	1	0	0	0	1	1	0	1	0	1	1	0	0	0	1	0	1	0	1	1	0	0	1	1	1	0	1	1	1	1	1	1	0	1	1
Aj	A04_105	0	0	1	1	1	0	0	1	1	1	1	1	1	1	0	0	0	1	1	0	1	0	1	1	0	0	0	1	0	1	0	1	1	0	0	1	1	1	0	1	1	1	1	1	1	0	1	1
Aj	A04_106	0	0	1	1	1	0	0	1	1	1	1	1	1	1	0	0	0	1	1	0	1	0	1	1	0	0	0	1	0	1	0	1	1	0	0	1	1	1	0	1	1	1	1	1	1	0	1	1
Aj	A04_107	0	0	1	1	1	0	0	1	1	1	1	1	1	1	0	0	0	1	1	0	1	0	1	1	0	0	0	1	0	1	0	1	1	0	0	1	1	1	0	1	1	1	1	1	1	0	1	1
Aj	A04_108	0	0	1	1	1	0	0	1	1	1	1	1	1	1	0	0	0	1	1	0	1	0	1	1	0	0	0	1	0	1	0	1	1	0	0	1	1	1	0	1	1	1	1	1	1	0	1	1
Aj	A04_109	0	0	1	1	1	0	0	1	1	1	1	1	1	1	0	0	0	1	1	0	1	0	1	1	0	0	0	1	0	1	0	1	1	0	0	1	1	1	0	1	1	1	1	1	1	0	1	1
Aj	A04_110	0	0	1	1	1	0	0	1	1	1	1	1	1	1	0	0	0	1	1	0	1	0	1	1	0	0	0	1	0	1	0	1	1	0	0	1	1	1	0	1	1	1	1	1	1	0	0	1
Aj	A04_111	0	0	1	1	1	0	0	1	1	1	1	1	1	1	0	0	0	1	1	0	1	0	1	1	0	0	0	1	0	1	0	1	1	0	0	1	1	1	0	1	1	1	1	1	1	0	0	1
Aj	A04_112	0	0	1	1	NA	0	0	1	1	1	1	1	1	1	0	0	0	1	1	0	1	0	1	1	0	0	0	1	0	1	0	1	1	0	0	1	1	1	0	1	1	1	1	1	1	0	0	1
Aj	A04_113	0	0	1	1	1	0	NA	1	1	1	1	1	1	1	0	0	0	1	1	0	1	0	1	1	0	0	0	1	0	1	0	1	1	0	0	1	1	1	0	1	1	1	1	1	1	0	0	1
Aj	A04_114	0	0	1	1	NA	0	0	1	1	1	1	1	1	1	0	0	0	1	1	0	1	0	1	1	0	0	0	1	0	1	0	1	1	0	0	1	1	1	0	1	1	1	1	1	1	0	0	1
Aj	A04_115	0	0	1	1	1	0	0	1	1	1	1	1	1	1	0	0	0	1	1	0	1	0	1	1	0	0	0	1	0	1	0	1	1	0	0	1	1	1	0	1	1	1	1	1	1	0	0	1
Aj	A04_116	0	0	1	1	1	0	0	1	1	1	1	1	1	1	0	0	0	1	1	0	1	0	1	1	0	0	0	1	0	1	0	1	1	0	0	1	1	1	0	1	1	1	1	1	1	0	0	1
Aj	A04_117	0	0	1	1	1	0	0	1	1	1	1	1	1	1	0	0	0	1	1	0	1	0	1	1	0	0	0	1	0	1	0	1	1	0	0	1	1	1	0	1	1	1	1	1	1	0	0	1
Aj	A04_118	0	0	1	1	1	0	0	1	1	1	1	1	1	1	0	0	0	1	1	0	1	0	1	1	0	0	0	1	0	1	0	1	1	0	0	1	1	1	0	1	1	1	1	1	1	0	0	1
Aj	A04_119	0	0	1	1	1	0	0	1	1	1	1	1	1	1	0	0	0	1	1	0	1	0	1	1	0	0	0	1	0	1	0	1	1	0	0	1	1	1	0	1	1	1	1	1	1	0	0	1
Aj	A04_120	0	0	1	1	1	0	0	1	1	1	1	1	1	1	0	0	0	1	1	0	1	0	1	1	0	0	0	1	0	1	0	1	1	0	0	1	1	1	0	1	1	1	1	1	1	0	0	1
Aj	A04_121	0	0	1	1	1	0	0	1	1	1	1	1	1	1	0	0	0	1	1	0	1	0	1	1	0	0	0	1	0	1	0	1	1	0	0	1	1	1	0	1	1	1	1	1	1	0	0	1
Aj	A04_122	0	0	1	1	1	0	0	1	1	1	1	1	1	1	0	0	0	1	1	0	1	0	1	1	0	0	0	1	0	1	0	1	1	0	0	1	1	1	0	1	1	1	1	1	1	0	0	1
Aj	A04_123	0	0	1	1	1	0	0	1	1	1	1	1	1	1	0	0	0	1	1	0	1	0	1	1	0	0	0	1	0	1	0	1	1	0	0	1	1	1	0	1	1	1	1	1	1	0	0	1
Aj	A04_124	0	0	1	1	1	0	0	1	1	1	1	1	1	1	0	0	0	1	1	0	1	0	1	1	0	0	0	1	0	1	0	1	1	0	0	1	1	1	0	1	1	1	1	1	1	0	0	1
Aj	A04_125	0	0	1	1	1	0	0	1	1	1	1	1	1	1	0	0	0	1	1	0	1	0	1	1	0	0	0	1	0	1	0	1	1	0	0	1	1	1	0	1	1	1	1	1	1	0	0	1
Aj	A04_126	0	0	1	1	1	0	0	1	1	1	1	1	1	1	0	0	0	1	1	0	1	0	1	1	0	0	0	1	0	1	0	1	1	0	0	1	1	1	0	1	1	1	1	1	1	0	0	1
Aj	A04_127	0	0	1	1	1	0	0	1	1	1	1	1	1	1	0	0	0	1	1	0	1	0	1	1	0	0	0	1	0	1	0	1	1	0	0	1	1	1	0	1	1	1	1	1	1	0	0	1
Aj	A04_128	0	0	1	1	1	0	0	1	1	1	1	1	1	1	0	0	0	1	1	0	1	0	1	1	0	0	0	1	0	1	0	1	1	0	0	1	1	1	0	1	1	1	1	1	1	0	0	1
Aj	A04_129	0	0	1	1	1	0	0	1	1	1	1	1	1	1	0	0	0	1	1	0	1	0	1	1	0	0	0	1	0	1	0	1	1	0	0	1	1	1	0	1	1	1	1	1	1	0	0	1
Aj	A04_130	0	0	1	1	1	0	0	1	1	1	1	1	1	1	0	0	0	1	1	0	1	0	1	1	0	0	0	1	0	1	0	1	1	0	0	1	1	1	0	1	1	1	1	1	1	0	0	1
Aj	A04_131	0	0	1	1	1	0	0	1	1	1	1	1	1	1	0	0	0	1	1	0	1	0	1	1	0	0	0	1	0	1	0	1	1	0	0	1	1	1	0	1	1	1	1	1	1	0	0	1
Aj	A04_132	0	0	1	1	1	0	0	1	1	1	1	1	1	1	0	0	0	1	1	0	1	0	1	1	0	0	0	1	0	1	0	1	1	0	0	1	1	1	0	1	1	1	1	1	1	0	0	1
Aj	A04_133	0	0	1	1	1	0	0	1	1	1	1	1	1	1	0	0	0	1	1	0	1	0	1	1	0	0	0	1	0	1	0	1	1	0	0	1	1	1	0	1	1	1	1	1	1	0	0	1
Aj	A04_134	0	0	1	1	1	0	0	1	1	1	1	1	1	1	0	0	0	1	1	0	1	0	1	1	0	0	0	1	0	1	0	1	1	0	0	1	1	1	0	1	1	1	1	1	1	0	0	1
Aj	A04_135	0	0	1	1	1	0	0	1	1	1	1	1	1	1	0	0	0	1	1	0	1	0	1	1	0	0	0	1	0	1	0	1	1	0	0	1	1	1	0	1	1	1	1	1	1	0	0	1
Aj	A04_136	0	0	1	1	1	0	0	1	1	1	1	1	1	1	0	0	NA	1	1	0	1	0	1	1	0	0	0	1	0	1	0	1	1	0	0	1	1	1	0	1	1	1	1	1	1	0	0	1
Aj	A04_137	0	0	1	1	1	0	0	1	1	1	1	1	1	1	0	0	0	1	1	0	1	0	1	1	0	0	0	1	0	1	0	1	1	0	0	1	1	1	0	1	1	1	1	1	1	0	0	1
Aj	A04_138	0	0	1	1	1	0	0	1	1	1	1	1	1	1	0	0	0	1	1	0	1	0	1	1	0	0	0	1	0	1	0	1	1	0	0	1	1	1	0	1	1	1	1	1	1	0	0	1
Aj	A04_139	0	0	1	1	1	0	0	1	1	1	1	1	1	1	0	0	0	1	1	0	1	0	1	1	0	0	0	1	0	1	0	1	1	0	0	1	1	1	0	1	1	1	1	1	1	0	0	1
Aj	A04_140	0	0	1	1	1	0	0	1	1	1	1	1	1	1	0	0	NA	1	1	0	1	0	1	1	0	0	0	1	0	1	0	1	1	0	0	1	1	1	0	1	1	1	1	1	1	0	0	1
Aj	A04_141	0	0	1	1	1	0	0	1	1	1	1	1	1	1	0	0	0	1	1	0	1	0	1	1	0	0	0	1	0	1	0	1	1	0	0	1	1	1	0	1	1	1	1	1	1	0	0	1
Aj	A04_142	0	0	1	1	1	0	0	1	1	1	1	1	1	1	0	0	0	1	1	0	1	0	1	1	0	0	0	1	0	1	0	1	1	0	0	1	1	1	0	1	1	1	1	1	1	0	0	1
Aj	A04_143	0	0	1	1	1	0	0	1	1	1	1	1	1	1	0	0	0	1	1	0	1	0	1	1	0	0	0	1	0	1	0	1	1	0	0	1	1	1	0	1	1	1	1	1	1	0	0	1
Aj	A04_144	0	0	1	1	1	0	0	1	1	1	1	1	1	1	0	0	0	1	1	0	1	0	1	1	0	0	0	1	0	1	0	1	1	0	0	1	1	1	0	1	1	1	1	1	1	0	0	1
Aj	A04_145	0	0	1	1	1	0	0	1	1	1	1	1	1	1	0	0	0	1	1	0	1	0	1	1	0	0	0	1	0	1	0	1	1	0	0	1	1	1	0	1	1	1	1	1	1	0	0	1
Aj	A04_146	0	0	1	1	1	0	0	1	1	1	1	1	1	1	0	0	0	1	1	0	1	0	1	1	0	0	0	1	0	1	0	1	1	0	0	1	1	1	0	1	1	1	1	1	1	0	0	1
Aj	A04_147	0	0	1	1	1	0	0	1	1	1	1	1	1	1	0	0	0	1	1	0	1	0	1	1	0	0	0	1	0	1	0	1	1	0	0	1	1	1	0	1	1	1	1	1	1	0	0	1
Aj	A04_148	0	0	1	1	1	0	0	1	1	1	1	1	1	1	0	0	0	1	1	0	1	0	1	1	0	0	0	1	0	1	0	1	1	0	0	1	1	1	0	1	1	1	1	1	1	0	0	1
Aj	A04_149	0	0	1	1	1	0	0	1	1	1	1	1	1	1	0	0	0	1	1	0	1	0	1	1	0	0	0	1	0	1	0	1	1	0	0	1	1	1	0	1	1	1	1	1	1	0	0	1
Aj	A04_150	0	0	1	1	NA	0	0	1	1	1	1	1	1	1	0	0	0	1	1	0	1	0	1	1	0	0	0	1	0	1	0	1	1	0	0	1	1	1	0	1	1	1	1	1	1	0	0	1
Aj	A04_151	0	0	1	NA	NA	0	0	1	1	1	1	1	1	1	0	0	0	1	1	0	1	0	1	1	0	0	0	1	0	1	0	1	1	0	0	1	1	1	0	1	1	1	1	1	1	0	0	1
Aj	A04_152	0	0	1	1	NA	0	0	1	1	1	1	1	1	1	0	0	0	1	1	0	1	0	1	1	0	0	0	1	0	1	0	1	1	0	0	1	1	1	0	1	1	1	1	1	1	0	0	1
Aj	A04_153	0	0	1	1	1	0	0	1	1	1	1	1	1	1	0	0	0	1	1	0	1	0	1	1	0	0	0	1	0	1	0	1	1	0	0	1	1	1	0	1	1	1	1	1	1	0	0	1
Aj	A04_154	0	0	1	1	1	0	0	1	1	1	1	1	1	1	0	0	0	1	1	0	1	0	1	1	0	0	0	1	0	1	0	1	1	0	0	1	1	1	0	1	1	1	1	1	1	0	0	1
Aj	A04_155	0	0	1	1	1	0	0	1	1	1	1	1	1	1	0	0	0	1	1	0	1	0	1	1	0	0	0	1	0	1	0	1	1	0	0	1	1	1	0	1	1	1	1	1	1	0	0	1
Aj	A04_156	0	0	1	1	1	0	0	1	1	1	1	1	1	1	0	0	0	1	1	0	1	0	1	1	0	0	0	1	0	1	0	1	1	0	0	1	1	1	0	1	1	1	1	1	1	0	0	1
Aj	A04_157	0	0	1	1	1	0	0	1	1	1	1	1	1	1	0	0	0	1	0	0	1	0	1	1	0	0	0	1	0	1	0	1	1	0	0	1	1	1	0	1	1	1	1	1	1	0	0	1
Aj	A04_158	0	0	1	1	1	0	0	1	1	1	1	1	1	1	0	0	0	1	0	0	1	0	1	1	0	0	0	1	0	1	0	1	1	0	0	1	1	1	0	1	1	1	1	1	1	0	0	1
Aj	A04_159	0	0	1	1	NA	0	0	1	1	1	1	1	1	1	0	0	0	1	0	0	1	0	1	1	0	0	0	1	0	1	0	1	1	0	0	1	1	1	0	1	1	1	1	1	1	0	0	1
Aj	A04_160	0	0	1	1	1	0	0	1	1	1	1	1	1	1	0	0	0	1	0	0	1	0	1	1	0	0	0	1	0	1	0	1	1	0	0	1	1	1	0	1	1	1	1	1	1	0	0	1
Aj	A04_161	0	0	1	1	1	0	0	1	1	1	1	1	1	1	0	0	0	1	0	0	1	0	1	1	0	0	0	1	0	1	0	1	1	0	0	1	1	1	0	1	1	1	1	1	1	0	0	1
Aj	A04_162	0	0	1	1	1	0	0	1	1	1	1	1	1	1	0	0	0	1	0	0	1	0	1	1	0	0	0	1	0	1	0	1	1	0	0	1	1	1	0	1	1	1	1	1	1	0	0	1
Aj	A04_163	0	0	1	1	1	0	0	1	1	1	1	1	1	1	0	0	0	1	0	0	1	0	1	1	0	0	0	1	0	1	0	1	1	0	0	1	1	1	0	1	1	1	1	1	1	0	0	1
Aj	A04_164	0	0	1	1	NA	0	0	1	1	1	1	1	1	1	0	0	0	1	0	0	1	0	1	1	0	0	0	1	0	1	0	1	1	0	0	1	1	1	0	1	1	1	1	1	1	0	0	1
Aj	A04_165	0	0	1	1	1	0	0	1	1	1	1	1	1	1	0	0	0	1	0	0	1	0	1	1	0	0	0	1	0	1	0	1	1	0	0	1	1	1	0	1	1	1	1	1	1	0	0	1
Aj	A04_166	0	0	1	1	1	0	0	1	1	1	1	1	1	1	0	0	0	1	0	0	1	0	1	1	0	0	0	1	0	1	0	1	1	0	0	1	1	1	0	1	1	1	1	1	1	0	0	1
Aj	A04_167	0	0	1	1	1	0	0	1	1	1	1	1	1	1	0	0	0	1	0	0	1	0	1	1	0	0	0	1	0	1	0	1	1	0	0	1	1	1	0	1	1	1	1	1	1	0	0	1
Aj	A04_168	0	0	1	1	1	0	0	1	1	1	1	1	1	1	0	0	0	1	0	0	1	0	1	1	0	0	0	1	0	1	0	1	1	0	0	1	1	1	0	1	1	1	1	1	1	0	0	1
Aj	A04_169	0	0	1	1	1	0	0	1	1	1	1	1	1	1	0	0	0	1	0	0	1	0	1	1	0	0	0	1	0	1	0	1	1	0	0	1	1	1	0	1	1	1	1	1	1	0	0	1
Aj	A04_170	0	0	1	1	1	0	0	1	1	1	1	1	1	1	0	0	0	1	0	0	1	0	1	1	0	0	0	1	0	1	0	1	1	0	0	1	1	1	0	1	1	1	1	1	1	0	0	0
Aj	A04_171	0	0	1	1	NA	0	0	1	1	1	1	1	1	1	0	0	0	1	NA	0	1	0	1	1	0	0	0	1	0	1	0	1	1	0	0	1	1	1	0	1	1	1	1	1	1	0	0	0
Aj	A04_172	0	0	1	1	1	0	0	1	1	1	1	1	1	1	0	0	0	1	0	0	1	0	1	1	0	0	0	1	0	1	0	1	1	0	0	1	1	1	0	1	1	1	1	1	1	0	0	0
Aj	A04_173	0	0	1	1	1	0	0	1	1	1	1	1	1	1	0	0	0	1	0	0	1	0	1	1	0	0	0	1	0	1	0	1	1	0	0	1	1	1	0	1	1	1	1	1	1	0	0	0
Aj	A04_174	0	0	1	1	1	0	0	1	1	1	1	1	1	1	0	0	0	1	0	0	1	0	1	1	0	0	0	1	0	1	0	1	1	0	0	1	1	1	0	1	1	1	1	1	1	0	0	0
Aj	A04_175	0	0	1	1	1	0	0	1	1	1	1	1	1	1	0	0	0	1	0	0	1	0	1	1	0	0	0	1	0	1	0	1	1	0	0	1	1	1	0	1	0	1	1	1	1	0	0	0
Aj	A04_176	0	0	1	1	1	0	0	1	1	1	1	1	1	1	0	0	0	1	0	0	1	0	1	1	0	0	0	1	0	1	0	1	1	0	0	1	1	1	0	1	0	1	1	1	1	0	0	0
Aj	A04_177	0	0	1	1	1	0	0	1	1	1	1	1	1	1	0	0	0	1	0	0	1	0	1	1	0	0	0	0	0	1	0	1	1	0	0	1	1	1	0	1	0	1	1	1	1	0	0	0
Aj	A04_178	0	0	1	1	1	0	0	1	1	1	1	1	1	0	0	0	0	1	0	0	1	0	1	1	0	0	1	0	0	1	0	1	1	0	0	1	1	1	0	1	0	1	1	1	1	0	0	0
Aj	A04_179	0	0	1	1	1	0	0	1	1	1	0	1	1	0	0	0	0	1	0	0	1	0	1	1	0	0	1	0	0	1	0	1	1	0	0	1	1	1	0	1	0	1	1	1	1	0	0	0
Aj	A04_180	0	0	1	1	NA	0	0	1	1	1	0	1	1	0	0	0	0	1	0	0	1	0	1	1	0	0	1	0	0	1	0	1	1	0	0	1	1	1	0	1	0	1	1	1	1	0	0	0
Aj	A04_181	0	0	1	1	NA	0	0	1	1	1	0	1	1	0	0	0	0	1	0	0	1	0	1	1	0	0	1	0	0	1	0	1	0	0	0	1	1	1	0	1	0	1	1	1	1	0	0	0
Aj	A04_182	0	0	1	1	1	0	0	1	1	1	0	1	1	0	0	0	0	1	0	0	1	0	1	1	0	0	1	0	0	1	0	1	0	0	0	1	1	1	0	1	0	1	1	1	1	0	0	0
Aj	A04_183	0	0	1	1	1	0	0	1	1	1	0	1	1	0	0	0	0	1	0	0	1	0	1	1	0	0	1	0	0	1	0	1	0	0	0	1	1	1	0	1	0	1	1	1	1	0	0	0
Aj	A04_184	0	0	1	1	1	0	0	1	1	1	0	1	1	0	0	0	0	1	0	0	1	0	1	1	0	0	1	0	0	1	0	1	0	0	0	1	1	1	0	1	0	1	1	1	1	0	0	0
Aj	A04_185	0	0	1	1	1	0	0	1	1	1	0	1	1	0	0	0	0	1	0	0	1	0	0	1	0	0	1	0	0	1	0	1	0	0	0	1	1	1	0	1	0	1	1	1	1	0	0	1
Aj	A04_186	0	1	1	1	1	0	0	1	1	1	0	1	1	0	0	0	0	1	0	0	1	0	0	1	0	0	1	0	0	1	0	1	0	0	0	1	1	1	0	1	0	1	1	1	1	0	0	1
Aj	A04_187	0	0	1	NA	1	0	0	NA	1	1	0	1	1	0	0	0	0	1	0	0	1	0	0	1	0	0	1	0	0	1	0	1	0	0	0	1	1	1	0	1	0	1	1	1	1	0	0	1
Aj	A04_188	0	0	1	1	1	0	0	1	1	1	0	1	1	0	0	0	0	1	0	0	1	0	0	1	0	0	1	0	0	1	0	1	0	0	0	1	1	1	0	1	0	1	1	1	1	0	0	1
Aj	A04_189	0	0	1	1	1	0	0	1	1	1	0	1	1	0	0	0	0	1	0	0	1	0	0	1	0	0	1	0	0	1	0	1	0	0	0	1	1	1	0	1	0	1	1	1	1	0	0	1
Aj	A04_190	0	0	1	1	NA	0	0	1	1	1	0	1	1	0	0	0	0	1	0	0	1	0	0	1	0	0	1	0	0	1	0	1	0	0	0	1	1	1	0	1	0	1	1	1	1	0	0	1
Aj	A04_191	0	0	1	1	1	0	0	1	1	1	0	1	1	0	0	0	0	1	0	0	1	0	0	1	0	0	1	0	0	1	0	1	0	0	0	1	1	1	0	1	0	1	1	1	1	0	0	1
Aj	A04_192	0	0	1	1	1	0	0	1	1	1	0	1	1	0	0	0	0	1	0	0	1	0	0	1	0	0	1	0	0	1	0	1	0	0	0	1	1	1	0	1	0	1	1	1	1	0	0	1
Aj	A04_193	0	0	1	1	1	0	0	1	1	1	0	1	1	0	0	0	0	1	0	0	1	0	0	1	0	0	1	0	0	1	0	1	0	0	0	1	1	1	0	1	0	1	1	1	1	0	0	1
Aj	A04_194	0	0	1	1	1	0	0	1	1	1	0	1	1	0	0	0	0	1	0	0	1	0	0	1	0	0	1	0	0	1	0	1	0	0	0	1	1	1	0	1	0	1	1	1	1	0	0	1
Aj	A04_195	0	0	1	1	NA	0	0	1	1	1	0	1	1	0	0	0	0	1	0	0	1	0	0	1	0	0	1	0	0	1	0	1	0	0	0	1	1	1	0	1	0	1	1	1	1	0	0	1
Aj	A04_196	0	0	1	1	1	0	0	1	1	1	0	1	1	0	0	0	0	1	0	0	1	0	0	1	0	0	1	0	0	1	0	1	0	0	0	1	1	1	0	1	0	1	1	1	1	0	0	1
Aj	A04_197	0	0	1	1	NA	0	0	1	1	1	0	1	1	0	0	0	0	1	0	0	1	0	0	1	0	0	1	0	0	1	0	1	0	0	0	1	1	1	0	1	0	1	1	1	1	0	0	1
Aj	A04_198	0	0	1	1	1	0	0	1	1	1	0	1	1	0	0	0	0	1	0	0	1	0	0	1	0	0	1	0	0	1	0	1	0	0	0	1	1	1	0	1	0	1	1	1	1	0	0	1
Aj	A04_199	0	0	1	1	1	0	0	1	1	1	0	1	1	0	0	0	0	1	0	0	1	0	0	1	0	0	1	0	0	1	0	1	0	0	0	1	1	1	0	1	0	1	1	1	1	0	0	1
Aj	A04_200	0	0	1	1	1	0	0	1	1	1	0	1	1	0	0	0	0	1	0	0	1	0	0	1	0	0	1	0	0	1	0	1	0	0	0	1	1	1	0	1	0	1	1	1	1	0	0	1
Aj	A04_201	0	0	1	1	1	0	0	1	1	1	0	1	1	0	0	0	0	1	0	0	1	0	0	1	0	0	1	0	0	1	0	1	0	0	0	1	1	1	0	1	0	1	1	1	1	0	0	1
Aj	A04_202	0	0	1	1	1	0	0	1	1	1	0	1	1	0	0	0	0	1	0	0	1	0	0	1	0	0	1	0	0	1	0	1	0	0	0	1	1	1	0	1	0	1	1	1	1	0	0	1
Aj	A04_203	0	0	1	1	1	0	0	1	1	1	0	1	1	0	0	0	0	1	0	0	1	0	0	1	0	0	1	0	0	1	0	1	0	0	0	1	1	1	0	1	0	1	1	1	1	0	0	1
Aj	A04_204	0	0	1	1	1	0	0	1	1	1	0	1	1	0	0	0	0	1	0	0	1	0	0	1	0	0	1	0	0	1	0	1	0	0	0	1	1	1	0	1	0	1	1	1	1	0	0	1
Aj	A04_205	0	0	1	1	1	0	0	1	1	1	0	1	1	0	0	0	0	1	0	0	1	0	0	1	0	0	1	0	0	1	0	1	0	0	0	1	1	1	0	1	0	1	1	1	1	0	0	1
Aj	A04_206	0	0	1	1	1	0	0	1	1	1	0	1	1	0	0	0	0	1	0	0	1	0	0	1	0	0	1	0	0	1	0	1	0	0	0	1	1	1	0	1	0	1	1	1	1	0	0	1
Aj	A04_207	0	0	1	1	1	0	0	1	1	1	0	1	1	0	0	0	0	1	0	0	1	0	0	1	0	0	1	0	0	1	0	1	0	0	0	1	1	1	0	1	0	1	1	1	1	0	0	1
Aj	A04_208	0	0	1	1	1	0	0	1	1	1	0	1	1	0	0	0	0	1	0	0	1	0	0	1	0	0	1	0	0	1	0	1	0	0	0	1	1	1	0	1	0	1	1	1	1	0	0	1
Aj	A04_209	0	0	1	1	1	0	0	1	1	1	0	1	1	0	0	0	0	1	0	0	1	0	0	1	0	0	1	0	0	1	0	1	0	0	0	1	1	1	0	1	0	1	1	1	1	0	0	1
Aj	A04_210	0	0	1	1	1	0	0	1	1	1	0	1	1	0	0	0	0	1	0	0	1	0	0	1	0	0	1	0	0	1	0	1	0	0	0	1	1	1	0	1	0	1	1	1	1	0	0	1
Aj	A04_211	0	0	1	1	1	0	0	1	1	1	0	1	1	0	0	0	0	1	0	0	1	0	0	1	0	0	1	0	0	1	0	1	0	0	0	1	1	1	0	1	0	1	1	1	1	0	0	1
Aj	A04_212	0	0	1	1	1	0	0	1	1	1	0	1	1	0	0	0	0	1	0	0	1	0	0	1	0	0	1	0	0	1	0	1	0	0	0	1	1	1	0	1	0	1	1	1	1	0	0	1
Aj	A04_213	0	0	1	1	NA	0	0	1	1	1	0	1	1	0	0	0	0	1	0	0	1	0	0	1	0	0	1	0	0	1	0	1	0	0	0	1	1	1	0	1	0	1	1	1	1	0	0	1
Aj	A04_214	0	0	1	1	1	0	NA	1	1	1	0	1	1	0	0	0	0	1	0	0	1	0	0	1	0	0	1	0	0	1	0	1	0	0	0	1	1	1	0	1	0	1	1	1	1	0	0	1
Aj	A04_215	0	0	1	1	1	0	0	1	1	1	0	1	1	0	0	0	0	1	0	0	1	0	0	1	0	0	1	0	0	1	0	1	0	0	0	1	1	1	0	1	0	1	1	1	1	0	0	1
Aj	A04_216	0	0	1	1	1	0	0	1	1	1	0	1	1	0	0	0	0	1	0	0	1	0	0	1	0	0	1	0	0	1	0	1	0	0	0	1	1	1	0	1	0	1	1	1	1	0	0	1
Aj	A04_217	0	0	1	1	1	0	0	1	1	1	0	1	1	0	0	0	0	1	0	0	1	0	0	1	0	0	1	0	0	1	0	1	0	0	0	1	1	1	0	1	0	0	1	1	1	0	0	1
Aj	A04_218	0	0	1	1	1	0	0	1	1	1	0	1	1	0	0	0	0	1	0	0	1	0	0	1	0	0	1	0	0	1	0	1	0	0	0	1	1	1	0	1	0	0	1	1	1	0	0	1
Aj	A04_219	0	0	1	1	1	0	0	1	1	1	0	1	1	0	0	0	0	1	0	0	1	0	0	1	0	0	1	0	0	1	0	1	0	0	0	1	1	1	0	1	0	0	1	1	1	0	0	1
Aj	A04_220	0	0	1	1	1	0	0	1	1	1	0	1	1	0	0	0	0	1	0	0	1	0	0	1	0	0	1	0	0	1	0	1	0	0	0	1	1	1	0	1	0	0	1	1	1	0	0	1
Aj	A04_221	0	0	1	1	1	0	0	1	1	1	0	1	1	0	0	0	0	1	0	0	1	0	0	1	0	0	1	0	0	1	0	1	0	0	0	1	1	1	0	1	0	0	1	1	1	0	0	1
Aj	A04_222	0	0	1	1	1	0	0	1	1	1	0	1	1	0	0	0	0	1	0	0	1	0	0	1	0	0	1	0	0	1	0	1	0	0	0	1	1	1	0	1	0	0	1	1	1	0	0	1
Aj	A04_223	0	0	1	1	1	0	0	1	1	1	0	1	1	0	0	0	0	1	0	0	1	0	0	1	0	0	1	0	0	1	0	1	0	0	0	1	1	1	0	1	0	0	1	1	1	0	0	1
Aj	A04_224	0	0	1	1	1	0	0	1	1	1	0	1	1	0	0	0	0	1	0	0	1	0	0	1	0	0	1	0	0	1	0	1	0	0	0	1	1	1	1	1	0	0	1	1	1	0	0	1
Aj	A04_225	0	0	1	1	1	0	0	1	1	1	0	1	1	0	0	0	0	1	0	0	1	0	0	1	0	0	1	0	0	1	0	1	0	0	0	1	1	1	1	1	0	0	1	1	1	0	0	1
Aj	A04_226	0	0	1	1	1	0	0	1	1	1	0	1	1	0	0	0	0	1	0	0	1	0	0	1	0	0	1	0	0	1	0	1	0	0	0	1	1	1	1	1	0	0	1	1	1	0	0	1
Aj	A04_227	0	0	1	1	1	0	0	1	1	1	0	1	1	0	0	0	0	1	0	0	1	0	0	1	0	0	1	0	0	1	0	1	0	0	0	1	1	1	1	1	0	0	1	1	1	0	0	1
Aj	A04_228	0	0	1	1	1	0	0	1	1	1	0	1	1	0	0	0	0	1	0	0	1	0	0	1	0	0	1	0	0	1	0	1	0	0	0	1	1	1	1	1	0	0	1	1	1	0	0	1
Aj	A04_229	0	0	1	1	1	0	0	1	1	1	0	1	1	0	0	0	0	1	0	0	1	0	0	1	0	0	1	0	0	1	0	1	0	0	0	1	1	1	1	1	0	0	1	1	1	0	0	1
Aj	A04_230	0	0	1	1	1	0	0	1	1	1	0	1	1	0	0	0	0	1	0	0	1	0	0	1	0	0	1	0	0	1	0	1	0	0	0	1	1	1	1	1	0	0	1	1	1	0	0	1
Aj	A04_231	0	0	1	1	1	0	0	1	1	1	0	1	1	0	0	0	0	1	0	0	1	0	0	1	0	0	1	0	0	1	0	1	0	0	0	1	1	1	1	1	0	0	1	1	1	0	0	1
Aj	A04_232	0	0	1	1	1	0	0	1	1	1	0	1	1	0	0	0	0	1	0	0	1	0	0	1	0	0	1	0	0	0	0	1	0	0	0	1	1	1	1	1	0	0	1	1	1	0	0	1
Aj	A04_233	0	0	1	1	1	0	0	1	1	1	0	1	1	0	0	0	0	1	0	0	1	0	0	1	0	0	1	0	0	0	0	1	0	0	0	1	1	1	1	1	0	0	1	1	1	0	0	1
Aj	A04_234	0	0	1	1	1	0	0	1	1	1	0	1	1	0	0	0	0	1	0	0	1	0	0	1	0	0	1	0	0	0	0	1	0	0	0	1	1	1	1	1	0	0	1	1	1	0	0	1
Aj	A04_235	0	0	1	1	1	0	0	1	1	1	0	1	1	0	0	0	0	1	0	0	1	0	0	1	0	0	1	0	0	0	0	1	0	0	0	1	1	1	1	1	0	0	1	1	1	0	0	1
Aj	A04_236	0	0	1	1	1	0	0	1	1	1	0	1	1	0	0	0	0	1	0	0	1	0	0	1	0	0	1	0	0	0	0	1	0	0	0	1	1	1	1	1	0	0	1	1	1	0	0	1
Aj	A04_237	0	0	1	1	1	0	0	1	1	1	0	1	1	0	0	0	0	1	0	0	1	0	0	1	0	0	1	0	0	0	0	1	0	0	0	1	1	1	1	1	0	0	1	1	1	0	0	1
Aj	A04_238	0	0	1	1	1	0	0	1	1	1	0	1	1	0	0	0	0	1	0	0	1	0	0	1	0	0	1	0	0	0	0	1	0	0	0	1	1	1	1	1	0	0	1	1	1	0	0	1
Aj	A04_239	0	0	1	1	1	0	0	1	1	1	0	1	1	0	0	0	0	1	0	0	1	0	0	1	0	0	1	0	0	0	0	1	0	0	0	1	1	1	1	1	0	0	1	1	1	0	0	1
Aj	A04_240	0	0	1	1	NA	0	0	1	1	1	0	1	1	0	0	0	0	1	0	0	1	0	0	1	0	0	1	0	0	0	0	1	0	0	0	1	1	1	1	1	0	0	1	1	1	0	0	1
Aj	A04_241	0	0	1	1	NA	0	NA	1	1	1	0	1	1	0	0	0	0	1	0	0	1	0	0	1	0	0	1	0	0	0	0	1	0	0	0	1	1	1	1	1	0	0	1	1	1	0	0	1
Aj	A04_242	0	0	1	1	1	0	0	1	1	1	0	1	1	0	0	0	0	1	0	0	1	0	0	1	0	0	1	0	0	0	0	1	0	0	0	1	1	1	1	1	0	0	1	1	1	0	0	1
Aj	A04_243	0	0	1	1	1	0	0	1	1	1	0	1	1	0	0	0	0	1	0	0	1	0	0	1	0	0	1	0	0	0	0	1	0	0	0	1	1	1	1	1	0	0	1	1	1	0	0	1
Aj	A04_244	0	0	1	1	1	0	0	1	1	1	0	1	1	0	0	0	0	1	0	0	1	0	0	1	0	0	1	0	0	0	0	1	0	0	0	1	1	1	1	1	0	0	1	1	1	0	0	1
Aj	A04_245	0	0	1	1	1	0	0	1	1	1	0	1	1	0	0	0	0	1	0	0	1	0	0	1	0	0	1	0	0	0	0	1	0	0	0	1	1	1	1	1	0	0	1	1	1	0	0	1
Aj	A04_246	0	0	1	1	1	0	0	1	1	1	0	1	1	0	0	0	0	1	0	0	1	0	0	1	0	0	1	0	0	0	0	1	0	0	0	1	1	1	1	1	0	0	1	1	1	0	0	1
Aj	A04_247	0	0	1	1	1	0	0	1	1	1	0	1	1	0	0	0	0	1	0	0	1	0	0	1	0	0	1	0	0	0	0	1	0	0	0	1	1	1	1	1	0	0	1	1	1	0	0	1
Aj	A04_248	0	0	1	1	1	0	0	1	1	1	0	1	1	0	0	0	0	1	0	0	1	0	0	1	0	0	1	0	0	0	0	1	0	0	0	1	1	1	1	1	0	0	1	1	1	0	0	1
Aj	A04_249	0	0	1	1	1	0	0	1	1	1	0	1	1	0	0	0	0	1	0	0	1	0	0	1	0	0	1	0	0	0	0	1	0	0	0	1	1	1	1	1	0	0	1	1	1	0	0	1
Aj	A04_250	0	0	1	1	1	0	0	1	1	1	0	1	1	0	0	0	0	1	0	0	1	0	0	1	0	0	1	0	0	0	0	1	0	0	0	1	1	1	1	1	0	0	1	1	1	0	0	1
Aj	A04_251	0	0	1	1	1	0	0	1	1	1	0	1	1	0	0	0	0	1	0	0	1	0	0	1	0	0	1	0	0	0	0	1	0	0	0	1	1	1	1	1	0	0	1	1	1	0	0	1
Aj	A04_252	0	0	1	1	NA	0	0	1	1	1	0	1	1	0	0	0	0	1	0	0	1	0	0	1	0	0	1	0	0	0	0	1	0	0	0	1	1	1	1	1	0	0	1	1	1	0	0	1
Aj	A04_253	0	0	1	1	NA	0	NA	1	1	1	0	1	1	0	0	0	0	1	0	0	1	0	0	1	0	0	1	0	0	0	0	1	0	0	0	1	1	1	1	1	0	0	1	1	1	0	0	1
Aj	A04_254	0	0	1	1	1	0	0	1	1	1	0	1	1	0	0	0	0	1	0	0	1	0	0	1	0	0	1	0	0	0	0	1	0	0	0	1	1	1	1	1	0	0	1	1	1	0	0	1
Aj	A04_255	0	0	1	1	1	0	0	1	1	1	0	1	1	0	0	0	0	1	0	0	1	0	0	1	0	0	1	0	0	0	0	1	0	0	0	1	1	1	1	1	0	0	1	1	1	0	0	1
Aj	A04_256	0	0	1	1	1	0	0	1	1	1	0	1	1	0	0	0	0	1	0	0	1	0	0	1	0	0	1	0	0	0	0	1	0	0	0	1	1	1	1	1	0	0	1	1	1	0	0	1
Aj	A04_257	0	0	1	1	1	0	0	1	1	1	0	1	1	0	0	0	0	1	0	0	1	0	0	1	0	0	1	0	0	0	0	1	0	0	0	1	1	1	1	1	0	0	1	1	1	0	0	1
Aj	A04_258	0	0	1	1	1	0	0	1	1	1	0	1	1	0	0	0	0	1	0	0	1	0	0	1	0	0	1	0	0	0	0	1	0	0	0	1	1	1	1	1	0	0	1	1	1	0	0	1
Aj	A04_259	0	0	1	1	1	0	0	1	1	1	0	1	1	0	0	0	0	1	0	0	1	0	0	1	0	0	1	0	0	0	0	1	0	0	0	1	1	1	1	1	0	0	1	1	1	0	0	1
Aj	A04_260	0	0	1	1	1	0	0	1	1	1	0	1	1	0	0	0	0	1	0	0	1	0	0	1	0	0	1	0	0	0	0	1	0	0	0	1	1	1	1	1	0	0	1	1	1	0	0	1
Aj	A04_261	0	0	1	1	1	0	0	1	1	1	0	1	1	0	0	0	0	1	0	0	1	0	0	1	0	0	1	0	0	0	0	1	0	0	0	1	1	1	1	1	0	0	1	1	1	0	0	1
Aj	A04_262	0	0	1	1	1	0	0	1	1	1	0	1	1	0	0	0	0	1	0	0	1	0	0	1	0	0	1	0	0	0	0	1	0	0	0	1	1	1	1	1	0	0	1	1	1	0	0	1
Aj	A04_263	0	0	1	1	1	0	0	1	1	1	0	1	1	0	0	0	0	1	0	0	1	0	0	1	0	0	1	0	0	0	0	1	0	0	0	1	1	1	1	1	0	0	1	1	1	0	0	1
Aj	A04_264	0	0	1	1	NA	0	0	1	1	1	0	1	1	0	0	0	0	1	0	0	1	0	0	1	0	0	1	0	0	0	0	1	0	0	0	1	1	1	1	1	0	0	1	1	1	0	0	1
Aj	A04_265	0	0	1	1	1	0	0	1	1	1	0	1	1	0	0	0	0	1	0	0	1	0	0	1	0	0	1	0	0	0	0	1	0	0	0	1	1	1	1	1	0	0	1	1	1	0	0	1
Aj	A04_266	0	0	1	1	1	0	NA	1	1	1	0	1	1	0	0	0	0	1	0	0	1	0	0	1	0	0	1	0	0	0	0	1	0	0	0	1	1	1	1	1	0	0	1	1	1	0	0	1
Aj	A04_267	0	0	1	1	1	0	0	1	1	1	0	1	NA	0	0	0	0	1	0	0	1	0	0	1	0	0	1	0	0	0	0	1	0	0	0	1	1	1	1	1	0	0	1	1	1	1	0	1
Aj	A04_268	0	0	1	1	1	0	0	1	1	1	0	1	1	0	0	0	0	1	0	0	1	0	0	1	0	0	1	0	0	0	0	1	0	0	0	1	1	1	1	1	0	0	1	1	1	1	0	1
Aj	A04_269	0	0	1	1	1	0	0	1	1	1	0	1	1	0	0	0	0	1	0	0	1	0	0	1	0	0	1	0	0	0	0	1	0	0	0	1	1	1	1	1	0	0	1	0	1	1	0	1
Aj	A04_270	0	0	1	1	1	0	0	1	1	1	0	1	1	0	0	0	0	1	0	0	1	0	0	1	0	0	1	0	0	0	0	1	0	0	0	1	1	1	1	1	0	0	1	0	1	1	0	1
Aj	A04_271	0	0	1	1	1	0	0	1	1	1	0	1	1	0	0	0	0	1	0	0	1	0	0	1	0	0	1	0	0	0	0	1	0	0	0	1	1	1	1	1	0	0	1	0	1	1	0	1
Aj	A04_272	0	0	1	1	1	0	0	1	1	1	0	1	1	0	0	0	0	1	0	0	1	0	0	1	0	0	1	0	0	0	0	1	0	0	0	1	1	0	1	1	0	0	1	0	1	1	0	1
Aj	A04_273	0	0	1	1	NA	0	0	1	1	1	0	0	1	0	0	0	0	1	0	0	1	0	0	1	0	0	1	0	0	0	0	1	0	0	0	1	1	0	1	1	0	0	1	0	1	1	0	1
Aj	A04_274	0	0	1	1	1	0	0	1	1	1	0	0	1	0	0	0	0	1	0	0	1	0	0	1	0	0	1	0	0	0	0	1	0	0	0	1	1	0	1	1	0	0	1	0	1	1	0	1
Aj	A04_275	0	0	1	1	1	0	0	1	1	1	0	0	1	0	0	0	0	1	0	0	1	0	0	1	0	0	1	0	0	0	0	1	0	0	0	1	1	0	1	1	0	0	1	0	1	1	0	1
Aj	A04_276	0	0	1	1	1	0	0	1	1	1	0	0	1	0	0	0	0	1	0	0	1	0	0	1	0	0	1	0	0	0	0	1	0	0	0	0	1	0	1	1	0	0	1	0	1	1	0	1
Aj	A04_277	0	0	1	1	1	0	0	1	1	1	0	0	1	0	0	0	0	1	0	0	1	0	0	1	0	0	1	0	0	0	0	1	0	0	0	0	1	0	1	1	0	0	1	0	1	1	0	1
Aj	A04_278	0	0	1	1	1	0	0	1	1	1	0	0	1	0	0	0	0	1	0	0	1	0	0	1	0	0	1	0	0	0	0	1	0	0	0	0	1	0	1	1	0	0	1	0	1	1	0	1
Aj	A04_279	0	0	1	1	1	0	0	1	1	1	0	0	1	0	0	0	0	1	0	0	1	0	0	1	0	0	1	0	0	0	0	1	0	0	0	0	1	0	1	1	0	0	1	0	1	1	0	1
Aj	A04_280	0	0	1	1	1	0	0	1	1	1	0	0	1	0	0	0	0	1	0	0	1	0	0	1	0	0	1	0	0	0	0	1	0	0	0	0	1	0	1	1	0	0	1	0	1	1	0	1
Aj	A04_281	0	0	1	1	1	0	0	1	1	1	0	0	1	0	0	0	0	1	0	0	1	0	0	1	0	0	1	0	0	0	0	1	0	0	0	0	1	0	1	1	0	0	1	0	1	1	0	1
Aj	A04_282	0	0	1	1	1	0	0	1	1	1	0	0	1	0	0	0	0	1	0	0	1	0	0	1	0	0	1	0	0	0	0	1	0	0	0	0	1	0	1	1	0	0	1	0	1	1	0	1
Aj	A04_283	0	0	1	1	1	0	0	1	1	1	0	0	1	0	0	0	0	1	0	0	1	0	0	1	0	0	1	0	0	0	0	1	0	0	0	0	1	0	1	1	0	0	1	0	1	1	0	1
Aj	A04_284	0	0	1	1	1	0	0	1	1	1	0	0	1	0	0	0	0	1	0	0	1	0	0	1	0	0	1	0	0	0	0	1	0	0	0	0	1	0	1	1	0	0	1	0	1	1	0	1
Aj	A04_285	0	0	1	1	1	0	0	1	1	1	0	0	1	0	0	0	0	1	0	0	1	0	0	1	0	0	1	0	0	0	0	1	0	0	0	0	1	0	1	1	0	0	1	0	1	1	0	1
Aj	A04_286	0	1	1	1	1	0	0	1	1	1	0	0	1	0	0	0	0	1	0	0	1	0	0	1	0	0	1	0	0	0	0	1	0	0	0	0	1	0	1	1	0	0	1	0	1	1	0	1
Aj	A04_287	0	0	1	1	1	0	0	1	1	1	0	0	1	0	0	0	0	1	0	0	1	0	0	1	0	0	1	0	0	0	0	1	0	0	0	0	1	0	1	1	0	0	1	0	1	1	0	1
Aj	A04_288	0	0	1	1	1	0	0	1	1	1	0	0	1	0	0	0	0	1	0	0	1	0	0	1	0	0	1	0	0	0	0	1	0	0	0	0	1	0	1	1	0	0	1	0	1	1	0	1
Aj	A04_289	0	0	1	1	1	0	0	1	1	1	0	0	1	0	0	0	0	1	0	0	1	0	0	1	0	0	1	0	0	0	0	1	0	0	0	0	1	0	1	1	0	0	1	0	1	1	0	1
Aj	A04_290	0	0	1	1	1	0	0	1	1	1	0	0	1	0	0	0	0	1	0	0	1	0	0	1	0	0	1	0	0	0	0	1	0	0	0	0	1	0	1	1	0	0	1	0	1	1	0	1
Aj	A04_291	0	0	1	1	1	0	0	1	1	1	0	0	1	0	0	0	0	1	1	0	1	0	0	1	0	0	1	0	0	0	0	1	0	0	0	0	1	0	1	1	0	0	1	0	1	1	0	1
Aj	A04_292	0	0	1	1	1	0	0	1	1	1	0	0	1	0	0	0	NA	1	1	0	1	0	0	1	0	0	1	0	0	0	0	1	0	0	0	0	1	0	1	1	0	0	1	0	1	1	0	1
Aj	A04_293	0	0	1	1	1	0	0	1	1	1	0	0	1	0	0	0	1	1	1	0	1	0	0	1	0	0	1	0	0	0	0	1	0	0	0	0	1	0	1	1	0	0	1	0	1	1	0	1
Aj	A04_294	0	0	1	1	1	0	0	1	1	1	0	0	1	0	0	0	1	1	1	0	1	0	0	1	0	0	1	0	0	0	0	1	0	0	0	0	1	0	1	1	0	0	1	0	1	1	0	1
Aj	A04_295	0	0	1	1	1	0	0	1	1	1	0	0	1	0	0	0	1	1	1	0	1	0	0	1	0	0	1	0	0	0	0	1	0	0	0	0	1	0	1	1	0	0	1	0	1	1	0	1
Aj	A04_296	0	0	1	1	1	0	0	1	1	1	0	0	1	0	0	0	1	1	1	0	1	0	0	1	0	0	1	0	0	0	0	1	0	0	0	0	1	0	1	1	0	0	1	0	1	1	0	1
Aj	A04_297	0	0	1	1	1	0	0	1	1	1	0	0	1	0	0	0	1	1	1	0	1	0	0	1	0	0	1	0	0	0	0	1	0	0	0	0	1	0	1	1	0	0	1	0	1	1	0	1
Aj	A04_298	0	0	1	1	1	0	0	1	1	1	0	0	1	0	0	0	1	1	1	0	1	0	0	1	0	0	1	0	0	0	0	1	0	0	0	0	1	0	1	1	0	0	1	0	1	1	0	1
Aj	A04_299	0	0	1	1	1	0	0	1	1	1	0	0	1	0	0	0	1	1	1	0	1	0	0	1	0	0	1	0	0	0	0	1	0	0	0	0	1	0	1	1	0	0	1	0	1	1	0	1
Aj	A04_300	0	0	1	1	1	0	0	1	1	1	0	0	1	0	0	0	1	1	1	0	1	0	0	1	0	0	1	0	0	0	0	1	0	0	1	0	1	0	1	1	0	0	1	0	1	1	0	1
Aj	A04_301	0	0	1	1	1	0	0	1	1	1	0	0	1	0	0	0	NA	1	1	0	1	0	0	1	0	0	1	0	0	0	0	1	0	0	1	0	1	0	1	1	0	0	1	0	1	1	0	1
Aj	A05_001	0	0	1	1	1	0	0	1	1	1	1	0	1	0	1	1	1	1	0	1	1	0	1	0	1	1	1	0	1	1	0	1	0	1	1	1	1	1	1	1	1	0	1	1	1	1	0	0
Aj	A05_002	0	0	1	1	1	0	0	1	1	1	1	0	1	0	1	1	1	1	0	1	1	0	1	0	1	1	1	0	1	1	0	1	0	1	1	1	1	1	1	1	1	0	1	1	1	1	0	0
Aj	A05_003	0	0	1	1	1	0	0	1	1	1	1	0	1	0	1	1	1	1	0	1	1	0	1	0	1	1	1	0	1	1	0	1	0	1	1	1	1	1	1	1	1	0	1	1	1	1	0	0
Aj	A05_004	0	0	1	1	1	0	0	1	1	1	1	0	1	0	1	1	1	1	0	1	1	0	1	0	1	1	1	0	1	1	0	1	0	1	1	1	1	1	1	1	1	0	1	1	1	1	0	0
Aj	A05_005	0	0	1	1	1	0	0	1	1	1	1	0	1	0	1	1	1	1	0	1	1	0	1	0	1	1	1	0	1	1	0	1	0	1	1	1	1	1	1	1	1	0	1	1	1	1	0	0
Aj	A05_006	0	0	1	1	1	0	0	1	1	1	1	0	1	0	1	1	1	1	0	1	1	0	1	0	1	1	1	0	1	1	0	1	0	1	1	1	1	1	1	1	1	0	1	1	1	1	0	0
Aj	A05_007	0	0	1	1	1	0	0	1	1	1	1	0	1	0	1	1	1	1	0	1	1	1	1	0	1	1	1	0	1	1	0	1	0	1	1	1	1	1	1	1	1	0	1	1	1	1	0	0
Aj	A05_008	0	0	1	1	1	0	0	1	1	1	1	0	1	0	1	1	1	1	0	1	1	1	1	0	1	1	1	0	1	1	0	1	0	1	1	1	1	1	1	1	1	0	1	1	1	1	0	0
Aj	A05_009	0	0	1	1	1	0	0	1	1	1	1	0	1	0	1	1	1	1	0	1	1	1	1	0	1	1	1	0	1	1	0	1	0	1	1	1	1	1	1	1	1	0	1	1	1	1	0	0
Aj	A05_010	0	0	1	1	NA	0	NA	1	1	1	1	0	1	0	1	1	1	1	0	1	1	1	1	0	1	1	1	0	1	1	0	1	0	1	1	1	1	1	1	1	1	0	1	1	1	1	0	0
Aj	A05_011	0	0	1	1	1	0	0	1	1	1	1	0	1	0	1	1	1	1	0	1	1	1	1	0	1	1	1	0	1	1	0	1	0	1	1	1	1	1	1	1	1	0	1	1	1	1	0	0
Aj	A05_012	0	0	1	1	1	0	0	1	1	1	1	0	1	0	1	1	1	1	0	1	1	1	1	0	1	1	1	0	1	1	0	1	0	1	1	1	1	1	1	1	1	0	1	1	1	1	0	0
Aj	A05_013	0	0	1	1	1	0	0	1	1	1	1	0	1	0	1	1	1	1	0	1	1	1	1	0	1	1	1	0	1	1	0	1	0	1	1	1	1	1	1	1	1	0	1	1	1	1	0	0
Aj	A05_014	0	0	1	1	1	0	0	1	1	1	1	0	1	0	1	1	1	1	0	1	1	1	1	0	1	1	1	0	1	1	0	1	0	1	1	1	1	1	1	1	1	0	1	1	1	1	0	0
Aj	A05_015	0	0	1	1	1	0	0	1	1	1	1	0	1	0	1	1	1	1	0	1	1	1	1	0	1	1	1	0	1	1	0	1	0	1	1	1	1	1	1	1	1	0	1	1	1	1	0	0
Aj	A05_016	0	0	1	1	1	0	0	1	1	1	1	0	1	0	1	1	1	1	0	1	1	1	1	0	1	1	1	0	1	1	0	1	0	1	1	1	1	1	1	1	1	0	1	1	1	1	0	0
Aj	A05_017	0	0	1	1	1	0	0	1	1	1	1	0	1	0	1	1	1	1	0	1	1	1	1	0	1	1	1	0	1	1	0	1	0	1	1	1	1	1	1	1	1	0	1	1	1	1	0	0
Aj	A05_018	0	0	1	1	1	0	0	1	1	1	1	0	1	0	1	1	1	1	0	1	1	1	1	0	1	1	1	0	1	1	0	1	0	1	1	1	1	1	1	1	1	0	1	1	1	1	0	0
Aj	A05_019	0	0	1	1	1	0	0	1	1	1	1	0	1	0	1	1	1	1	0	1	1	1	1	0	1	1	1	0	1	1	0	1	0	1	1	1	1	1	1	1	1	0	1	1	1	1	0	1
Aj	A05_020	0	0	1	1	1	0	0	1	1	1	1	0	1	0	1	1	1	1	0	1	1	1	1	0	1	1	1	0	1	1	0	1	0	1	1	1	1	1	1	1	1	0	1	1	1	1	0	1
Aj	A05_021	0	0	1	1	1	0	0	1	1	1	1	0	1	0	1	1	1	1	0	1	1	1	1	0	1	1	1	0	1	1	0	1	0	1	1	1	1	1	1	1	1	0	1	1	1	1	0	1
Aj	A05_022	0	0	1	1	1	0	0	1	1	1	1	0	1	0	1	1	1	1	0	1	1	1	1	0	1	1	1	0	1	1	0	1	0	1	1	1	1	1	1	1	1	0	1	1	1	1	0	1
Aj	A05_023	0	0	1	1	1	0	0	1	1	1	1	0	1	0	1	1	1	1	0	1	1	1	1	0	1	1	1	0	1	1	0	1	0	1	1	1	1	1	1	1	1	0	1	1	1	1	0	1
Aj	A05_024	0	0	1	1	1	0	NA	1	1	1	1	0	1	0	1	1	1	1	NA	1	1	1	1	0	1	1	1	0	1	1	0	1	0	1	1	1	1	1	1	1	1	0	1	1	1	1	0	1
Aj	A05_025	0	0	1	1	1	0	0	1	1	1	1	0	1	0	1	1	1	1	0	1	1	1	1	0	1	1	1	0	1	1	0	1	0	1	1	1	1	1	1	1	1	0	1	1	1	1	0	1
Aj	A05_026	0	0	1	1	1	0	0	1	1	1	1	0	1	0	1	1	1	1	0	1	1	1	1	0	1	1	1	0	0	1	0	1	0	1	1	1	1	1	1	1	1	0	1	1	1	1	0	1
Aj	A05_027	0	0	1	1	1	0	0	1	1	1	1	0	1	0	1	1	1	1	0	1	1	1	1	0	1	1	1	0	0	1	0	1	0	1	1	1	1	1	1	1	1	0	1	1	1	1	0	1
Aj	A05_028	0	0	1	1	1	0	0	1	1	1	1	0	1	0	1	1	1	1	0	1	1	1	1	0	1	1	1	0	0	1	0	1	0	1	1	1	1	1	1	1	1	0	1	1	1	1	0	1
Aj	A05_029	0	0	1	1	1	0	0	1	1	1	1	0	1	0	1	1	1	1	0	1	1	1	1	0	1	1	1	0	0	1	0	1	0	1	1	1	1	1	1	1	1	0	1	1	1	1	0	1
Aj	A05_030	0	0	1	1	1	0	0	1	1	1	1	0	1	0	1	1	1	1	0	1	1	1	1	0	1	1	1	0	0	1	0	1	0	1	1	1	1	1	1	1	1	0	1	1	1	1	0	1
Aj	A05_031	0	0	1	1	1	0	0	1	1	1	1	0	1	0	1	1	1	1	0	1	1	1	1	0	1	1	1	0	0	1	0	1	0	1	1	1	1	1	1	1	1	0	1	1	1	1	0	1
Aj	A05_032	0	0	1	1	1	0	0	1	1	1	1	0	1	0	1	1	1	1	0	1	1	1	1	0	1	1	1	0	0	1	0	1	0	1	1	1	1	1	1	1	1	0	1	1	1	1	0	1
Aj	A05_033	0	0	1	1	1	0	0	1	1	1	1	0	1	0	1	1	1	1	0	1	1	1	1	0	1	1	1	0	0	1	0	1	0	1	1	1	1	1	1	1	1	0	1	1	1	1	0	1
Aj	A05_034	0	0	1	1	1	0	0	1	1	1	1	0	1	0	1	1	1	1	0	1	1	1	1	0	1	1	1	0	0	1	0	1	0	1	1	1	1	1	1	1	1	0	1	1	1	1	0	1
Aj	A05_035	0	0	1	1	1	0	0	1	1	1	1	0	1	0	1	1	1	1	0	1	1	1	1	0	1	1	1	0	0	1	0	1	0	1	1	1	1	1	1	1	1	0	1	1	1	1	0	1
Aj	A05_036	0	0	1	1	1	0	0	1	1	1	1	0	1	0	1	1	NA	1	0	1	1	1	1	0	1	1	1	0	0	1	0	1	0	1	1	1	1	1	1	1	1	0	1	1	1	1	0	1
Aj	A05_037	0	0	1	1	1	0	0	1	1	1	1	0	1	0	1	1	1	1	0	1	1	1	1	0	1	1	1	0	0	1	0	1	0	1	1	1	1	1	1	1	1	0	1	1	1	1	0	1
Aj	A05_038	0	0	1	1	1	0	0	1	1	1	1	0	1	0	1	1	1	1	0	1	1	1	1	0	1	1	1	0	0	1	0	1	0	0	1	1	1	1	1	1	1	0	1	1	1	1	0	1
Aj	A05_039	0	0	1	1	1	0	0	1	1	1	1	0	1	0	1	1	1	1	0	1	1	1	1	0	1	1	1	0	0	1	0	1	0	0	1	1	1	1	1	1	1	0	1	1	1	1	0	1
Aj	A05_040	0	0	1	1	1	0	0	1	1	1	1	0	1	0	1	1	1	1	0	1	1	1	1	0	1	1	1	0	0	1	0	1	0	0	1	1	1	1	1	1	1	0	1	1	1	1	0	1
Aj	A05_041	0	0	1	1	1	0	0	1	1	1	1	0	1	0	1	1	1	1	0	1	1	1	1	0	1	1	1	0	0	1	0	1	0	0	1	1	1	1	1	1	1	0	1	1	1	1	0	1
Aj	A05_042	0	0	1	1	1	0	0	1	1	1	1	0	1	0	1	1	1	1	0	1	1	1	1	0	1	1	1	0	0	1	0	1	0	0	1	1	1	1	1	1	1	0	1	1	1	1	0	1
Aj	A05_043	0	0	1	1	1	0	0	1	1	1	1	0	1	0	1	1	1	1	0	1	1	1	1	0	1	1	1	0	0	1	0	1	0	0	1	1	1	1	1	1	1	0	1	1	1	1	0	1
Aj	A05_044	0	0	1	1	1	0	0	1	1	1	1	0	1	0	1	1	1	1	0	1	0	1	1	0	1	1	1	0	0	1	0	1	0	0	1	1	1	1	1	1	1	0	1	1	1	1	0	1
Aj	A05_045	0	0	1	1	1	0	NA	1	1	1	1	0	1	0	1	1	1	1	0	1	0	1	1	0	1	1	1	0	0	1	0	1	0	0	1	1	1	1	1	1	1	0	1	1	1	1	0	1
Aj	A05_046	0	0	1	1	1	0	0	1	1	1	1	0	1	0	1	1	1	1	0	1	0	1	1	0	1	1	1	0	0	1	0	1	0	0	1	1	1	1	1	1	1	0	1	1	1	1	0	1
Aj	A05_047	0	0	1	1	1	0	0	1	1	1	1	0	1	0	1	1	1	1	0	1	0	1	1	0	1	1	1	0	0	1	0	1	0	0	1	1	1	1	1	1	1	0	1	1	1	1	0	1
Aj	A05_048	0	0	1	1	1	0	0	1	1	1	1	0	1	0	1	1	1	1	0	1	0	1	1	0	1	1	1	0	0	1	0	1	0	0	1	1	1	1	1	1	1	0	1	1	1	1	0	1
Aj	A05_049	0	0	1	1	1	0	0	1	1	1	1	0	1	0	1	1	1	1	0	1	0	1	1	0	1	1	1	0	0	1	0	1	0	0	1	1	1	1	1	1	1	0	1	1	1	1	0	1
Aj	A05_050	0	0	1	1	1	0	0	1	1	1	1	0	1	0	1	1	1	1	0	1	0	1	1	0	1	1	1	0	0	1	0	1	0	0	1	1	1	1	1	1	1	0	1	1	1	1	0	1
Aj	A05_051	0	0	1	1	1	0	0	1	1	1	1	0	1	0	1	1	1	1	0	1	0	1	1	0	1	1	1	0	0	1	0	1	0	0	1	1	1	1	1	1	1	0	1	1	1	1	0	1
Aj	A05_052	0	0	1	1	1	0	0	1	1	1	1	0	1	0	1	1	1	1	0	1	0	1	1	0	1	1	1	0	0	1	0	1	0	0	1	1	1	1	1	1	1	0	1	1	1	1	0	1
Aj	A05_053	0	0	1	1	1	0	0	1	1	1	1	0	1	0	1	1	1	1	0	1	0	1	1	0	1	1	1	0	0	1	0	1	0	0	1	1	1	1	1	1	1	0	1	1	1	1	0	1
Aj	A05_054	0	0	1	1	1	0	0	1	1	1	1	0	1	0	1	1	1	1	0	1	0	1	1	0	1	1	1	0	0	1	0	1	0	0	1	1	1	1	1	1	1	0	1	1	1	1	0	1
Aj	A05_055	0	0	1	1	1	0	0	1	1	1	1	0	1	0	1	1	1	1	0	1	0	1	1	0	1	1	1	0	0	1	0	1	0	0	1	1	1	1	1	1	1	0	1	1	1	1	0	1
Aj	A05_056	0	1	1	1	1	0	0	1	1	1	1	0	1	0	1	1	1	1	0	1	0	1	1	0	1	1	1	0	0	1	0	1	0	0	1	1	1	1	1	1	1	0	1	1	1	1	0	1
Aj	A05_057	0	0	1	1	1	0	0	1	1	1	1	0	1	0	1	1	1	1	0	1	0	1	1	0	1	1	1	0	0	1	0	1	0	0	1	1	1	1	1	1	1	0	1	1	1	1	0	1
Aj	A05_058	0	0	1	1	1	0	0	1	1	1	1	0	1	0	1	1	1	1	0	1	0	1	1	0	1	1	1	0	0	1	NA	1	0	0	1	1	1	1	1	1	1	0	1	1	1	1	0	1
Aj	A05_059	0	0	1	1	1	0	0	1	1	1	1	0	1	0	1	1	1	1	0	1	0	1	1	0	1	1	1	0	0	1	0	1	0	0	1	1	1	1	1	1	1	0	1	1	1	1	0	1
Aj	A05_060	0	0	1	1	1	0	0	1	1	1	1	0	1	0	1	1	1	1	0	1	0	1	1	0	1	1	1	0	0	1	0	1	0	0	1	1	1	1	1	1	1	0	1	1	1	1	0	1
Aj	A05_061	0	0	1	1	1	0	0	1	1	1	1	0	1	0	1	1	1	1	0	1	0	1	1	0	1	1	1	0	0	1	0	1	0	0	1	1	1	1	1	1	1	0	1	1	1	1	0	1
Aj	A05_062	0	0	1	1	1	0	0	1	1	1	1	0	1	0	1	1	1	1	0	1	0	1	1	0	1	1	1	0	0	1	0	1	1	0	1	1	1	1	1	1	1	0	1	1	1	1	0	1
Aj	A05_063	0	0	1	1	1	0	0	NA	1	1	1	0	1	0	1	1	1	1	0	1	0	1	1	0	1	1	1	0	0	1	0	1	1	0	1	1	1	1	1	1	1	0	1	1	1	1	0	1
Aj	A05_064	0	0	1	1	1	0	0	1	1	1	1	0	1	0	1	1	1	1	0	1	0	1	1	0	1	1	1	0	0	1	0	1	1	0	1	1	1	1	1	1	1	0	1	1	1	1	0	1
Aj	A05_065	0	0	1	1	1	0	0	1	1	1	1	0	1	0	1	1	1	1	0	1	0	1	1	0	1	1	1	0	0	1	0	1	1	0	1	1	1	1	1	1	1	0	1	1	1	1	0	1
Aj	A05_066	0	0	1	1	1	0	0	1	1	1	1	0	1	0	1	1	1	1	0	1	0	1	1	0	1	1	1	0	0	1	0	1	1	0	1	1	1	1	1	1	1	0	1	1	1	1	0	1
Aj	A05_067	0	0	1	1	1	0	0	1	1	1	1	0	1	0	1	1	1	1	0	1	0	1	1	0	1	1	1	0	0	1	0	1	1	0	1	1	1	1	1	1	1	0	1	1	1	1	0	1
Aj	A05_068	0	0	1	1	1	0	0	1	1	1	1	0	1	0	1	1	1	1	0	0	0	1	1	0	1	1	1	0	0	1	0	1	1	0	1	1	1	1	1	1	1	0	1	1	1	1	0	1
Aj	A05_069	0	0	1	1	1	0	0	1	1	1	1	0	1	0	1	1	1	1	0	0	0	1	1	0	1	1	1	0	0	1	0	1	1	0	1	1	1	1	1	1	1	0	1	1	1	1	0	1
Aj	A05_070	0	0	1	1	1	0	0	1	1	1	1	0	1	0	1	1	1	1	0	0	0	1	1	0	1	1	1	0	0	1	0	1	1	0	1	1	1	1	1	1	1	0	1	1	1	1	0	1
Aj	A05_071	0	0	1	1	1	0	0	1	1	1	1	0	1	0	1	1	1	1	0	0	0	1	1	0	1	1	1	0	0	1	0	1	1	0	1	1	1	1	1	1	1	0	1	1	1	1	0	1
Aj	A05_072	0	0	1	1	1	0	0	1	1	1	1	0	1	0	1	1	1	1	0	0	0	1	1	0	1	1	1	0	0	1	0	1	1	0	1	1	1	1	1	1	1	0	1	1	1	1	0	1
Aj	A05_073	0	0	1	1	1	0	0	1	1	1	1	0	1	0	1	1	1	1	0	0	0	1	1	0	1	1	1	0	0	1	0	1	1	0	1	1	1	1	1	1	1	0	1	1	1	1	1	1
Aj	A05_074	0	0	1	1	NA	0	0	1	1	1	1	0	1	0	1	1	1	1	0	0	0	1	1	0	1	1	1	0	0	1	0	1	1	0	1	1	1	1	1	1	1	0	1	1	1	1	1	1
Aj	A05_075	0	0	1	1	1	0	0	1	1	1	1	0	1	0	1	1	1	1	0	0	0	1	1	0	1	1	1	0	0	1	0	1	1	0	1	1	1	1	1	1	1	0	1	1	1	1	1	1
Aj	A05_076	0	0	1	1	1	0	0	1	1	1	1	0	1	0	1	1	1	1	0	0	0	1	1	0	1	1	1	0	0	1	0	1	1	0	1	1	1	1	1	1	1	0	1	1	1	1	1	1
Aj	A05_077	0	0	1	1	1	0	0	1	1	1	1	0	1	0	1	1	1	1	0	0	0	1	1	0	1	1	1	0	0	1	0	1	1	0	1	1	1	1	1	1	1	0	0	1	1	1	1	1
Aj	A05_078	0	0	1	1	1	0	0	1	1	1	1	0	1	0	1	1	1	1	0	0	0	1	1	0	1	1	1	0	0	1	0	1	1	0	1	1	1	1	1	1	1	0	0	1	1	1	1	1
Aj	A05_079	0	0	1	1	1	0	0	1	1	1	1	0	1	0	1	1	1	1	0	0	0	1	1	0	1	1	1	0	0	1	0	1	1	0	1	1	1	1	1	1	1	0	0	1	1	1	1	1
Aj	A05_080	0	0	1	1	1	0	0	1	1	1	1	0	1	0	1	1	1	1	0	0	0	1	1	0	1	1	1	0	0	1	0	1	1	0	1	1	1	1	1	1	1	0	0	1	1	1	1	1
Aj	A05_081	0	0	1	1	1	0	0	1	1	1	1	0	1	0	1	1	1	1	0	0	0	1	1	0	1	1	1	0	0	1	0	1	1	0	1	1	1	1	1	1	1	0	0	1	1	1	1	1
Aj	A05_082	0	0	1	1	1	0	0	1	1	1	0	0	1	0	1	1	1	1	0	0	0	1	1	0	1	1	1	0	0	1	0	1	1	0	1	1	1	1	1	1	1	0	0	1	1	1	1	1
Aj	A05_083	0	0	1	1	1	0	0	1	1	1	0	0	1	0	1	1	1	1	0	0	0	1	1	0	1	1	1	0	0	1	0	1	1	0	1	1	1	1	1	1	1	0	0	1	1	1	1	1
Aj	A05_084	0	0	1	1	NA	0	0	1	1	1	0	0	1	0	1	1	1	1	0	0	0	1	1	0	1	1	1	0	0	1	0	1	1	0	1	1	1	1	1	1	1	0	0	1	1	1	1	1
Aj	A05_085	0	0	1	1	1	0	0	1	1	1	0	0	1	0	1	1	1	1	0	0	0	1	1	0	1	1	1	0	0	1	0	1	1	0	1	1	1	1	1	1	1	0	0	1	1	1	1	1
Aj	A05_086	0	0	1	1	1	0	0	1	1	1	0	0	1	0	1	1	1	1	0	0	0	1	1	0	1	1	1	0	0	1	0	1	1	0	1	1	1	1	1	1	1	0	0	1	1	1	1	1
Aj	A05_087	0	0	1	1	1	0	0	1	1	1	0	0	1	0	1	1	1	1	0	0	0	1	1	0	1	1	1	0	0	1	0	1	1	0	1	1	1	1	1	1	1	0	0	1	1	1	1	1
Aj	A05_088	0	0	1	1	1	0	0	1	1	1	0	0	1	0	1	1	1	1	0	0	0	1	1	0	1	1	1	0	0	1	0	1	1	0	1	1	1	1	1	1	1	0	0	1	1	1	1	1
Aj	A05_089	0	0	1	1	1	0	0	1	1	1	0	0	1	0	1	1	1	1	0	0	0	1	1	0	1	1	1	0	0	1	0	1	1	0	1	1	1	1	1	1	1	0	0	1	1	1	1	1
Aj	A05_090	0	0	1	1	1	0	0	1	1	1	0	0	1	0	1	1	1	1	0	0	0	1	1	0	1	1	1	0	0	1	0	1	1	0	1	1	1	1	1	1	1	0	0	1	1	1	1	1
Aj	A05_091	0	0	1	1	1	0	0	1	1	1	0	0	1	0	1	1	1	1	0	0	0	1	1	0	1	1	1	0	0	1	0	1	1	0	1	1	1	1	1	1	1	0	0	1	1	1	1	1
Aj	A05_092	0	0	1	1	1	0	0	1	1	1	0	0	1	1	1	1	1	1	0	0	0	1	1	0	1	1	1	0	0	1	0	1	1	0	1	1	1	1	1	1	1	0	0	1	1	1	1	1
Aj	A05_093	0	0	1	1	NA	0	0	1	1	1	0	0	1	1	1	1	1	1	0	0	0	1	1	0	1	1	1	0	0	1	0	1	1	0	1	1	1	1	1	1	1	0	0	1	1	1	1	1
Aj	A05_094	0	0	1	1	1	0	0	1	1	1	0	0	0	1	1	1	1	1	0	0	0	1	1	0	1	1	1	0	0	1	0	1	1	0	1	1	1	1	1	1	1	0	0	1	1	1	1	1
Aj	A05_095	0	0	1	1	1	0	0	1	1	1	0	0	0	1	1	1	1	1	1	0	0	1	1	0	1	1	1	0	0	1	0	1	1	0	1	1	1	1	1	1	1	0	0	1	1	1	1	1
Aj	A05_096	0	0	1	1	1	0	0	1	1	1	0	0	0	1	1	1	1	1	1	0	0	1	1	0	0	1	1	0	0	1	0	1	1	0	1	1	1	1	1	1	1	0	0	1	1	1	1	1
Aj	A05_097	0	0	1	1	1	0	0	1	1	1	0	0	0	1	1	1	1	1	1	0	0	1	1	0	0	1	1	0	0	1	0	1	1	0	1	1	1	1	1	1	1	0	0	1	1	1	1	1
Aj	A05_098	0	0	1	1	1	0	0	1	1	1	0	0	0	1	1	1	1	1	1	0	0	1	1	0	0	1	1	0	0	1	0	1	1	0	1	1	1	1	1	1	1	0	0	1	1	1	1	1
Aj	A05_099	0	0	1	1	1	0	0	1	1	1	0	0	0	1	1	1	1	1	1	0	0	1	1	0	0	1	1	0	0	1	0	1	1	0	1	1	1	1	1	1	1	0	0	1	1	1	1	1
Aj	A05_100	0	0	1	1	1	0	0	1	1	1	0	0	0	1	1	1	1	1	1	0	0	1	1	0	0	1	1	0	0	1	0	1	1	0	1	1	1	1	1	1	1	0	0	1	1	1	1	0
Aj	A05_101	0	0	1	1	1	0	0	1	1	1	0	0	0	1	1	1	1	1	1	0	0	1	1	0	0	1	1	0	0	1	0	1	1	0	1	1	1	1	1	1	1	0	0	1	1	1	1	0
Aj	A05_102	0	0	1	1	1	0	0	1	1	1	0	0	0	1	1	1	1	1	1	0	0	1	1	0	0	1	1	0	0	1	0	1	1	0	1	1	1	1	1	1	1	0	0	1	1	1	1	0
Aj	A05_103	0	0	1	1	1	0	0	NA	1	1	0	0	0	1	1	1	1	1	1	0	0	1	1	0	0	1	1	0	0	1	0	1	0	0	1	1	1	1	1	1	1	0	0	1	1	1	1	0
Aj	A05_104	0	0	1	1	1	0	0	1	1	1	0	NA	0	1	1	1	1	1	1	0	0	1	1	0	0	1	1	0	0	1	0	1	0	0	1	1	1	1	1	1	1	0	0	1	1	1	1	0
Aj	A05_105	0	0	1	1	1	0	0	1	1	1	0	0	0	1	1	1	1	1	1	0	0	1	1	0	0	1	1	0	0	1	0	1	0	0	1	1	1	1	1	1	1	0	0	1	1	1	1	0
Aj	A05_106	0	0	1	1	1	0	0	1	1	1	0	0	0	1	1	1	1	1	1	0	0	1	1	0	0	1	1	0	0	1	0	1	0	0	1	1	1	0	1	1	1	0	0	1	1	1	1	0
Aj	A05_107	0	0	1	1	1	0	0	1	1	1	0	0	0	1	1	1	1	1	1	0	0	1	1	0	0	1	1	0	0	1	0	1	0	0	1	1	1	0	1	1	1	0	0	1	1	1	1	0
Aj	A05_108	0	0	1	1	1	0	0	1	1	1	0	0	0	1	1	1	1	1	1	0	0	1	1	0	0	1	1	0	0	1	0	1	0	0	1	1	1	0	1	1	1	0	0	1	1	1	1	0
Aj	A05_109	0	0	1	1	1	0	0	1	1	1	0	0	0	1	1	1	1	1	1	0	0	1	1	0	0	1	1	0	0	1	0	1	0	0	1	1	1	0	1	1	1	0	0	1	1	1	1	0
Aj	A05_110	0	0	1	1	1	0	0	1	1	1	0	0	0	1	1	1	1	1	1	0	0	1	1	0	0	1	1	0	0	1	0	1	0	0	1	1	1	0	1	1	1	0	0	1	1	1	1	0
Aj	A05_111	0	0	1	1	1	0	0	1	1	1	0	0	0	1	1	1	1	1	1	0	0	1	1	0	0	1	1	0	0	1	0	1	0	0	1	1	1	0	1	1	1	0	0	1	1	1	1	0
Aj	A05_112	0	0	1	1	1	0	0	1	1	1	0	0	0	1	1	1	1	1	1	0	0	1	1	0	0	1	1	0	0	1	0	1	0	0	1	1	1	0	1	1	1	0	0	1	1	1	1	0
Aj	A05_113	0	0	1	1	1	0	0	1	1	1	0	0	0	1	1	1	1	1	1	0	0	1	1	0	0	1	1	0	0	1	0	1	0	0	1	1	1	0	1	1	1	0	0	1	1	1	1	0
Aj	A05_114	0	0	1	1	1	0	0	1	1	1	0	0	0	1	1	1	1	1	1	0	0	1	1	0	0	1	1	0	0	1	0	1	0	0	1	1	1	0	1	1	1	0	0	1	1	1	1	0
Aj	A05_115	0	0	1	1	1	0	0	1	1	1	0	0	0	1	1	1	1	1	1	0	0	1	1	0	0	1	1	0	0	1	0	1	0	0	1	1	1	0	1	1	1	0	0	1	1	1	1	0
Aj	A05_116	0	0	1	1	1	0	0	1	1	1	0	0	0	1	1	1	1	1	1	0	0	1	1	0	0	1	1	0	0	1	0	1	0	0	1	1	1	0	1	1	1	0	0	1	1	1	1	0
Aj	A05_117	0	0	1	1	1	0	0	1	1	1	0	0	0	1	1	1	1	1	1	0	0	1	1	0	0	1	1	0	0	1	0	1	0	0	1	1	1	0	1	1	1	0	0	1	1	1	1	0
Aj	A05_118	0	0	1	1	1	0	0	1	1	1	0	0	0	1	1	1	1	1	1	0	0	1	1	0	0	1	1	0	0	1	0	1	0	0	1	1	1	0	1	1	1	0	0	1	1	1	1	0
Aj	A05_119	0	0	1	1	1	0	0	1	1	1	0	0	0	1	1	1	1	1	1	0	0	1	1	0	0	1	1	0	0	1	0	1	0	0	1	1	1	0	1	1	1	0	0	1	1	1	1	0
Aj	A05_120	0	0	1	1	1	0	0	1	1	1	0	0	0	1	1	1	1	1	1	0	0	1	1	0	0	1	1	0	0	1	0	1	0	0	1	1	1	0	1	1	1	0	0	1	1	1	1	0
Aj	A05_121	0	0	1	1	1	0	0	1	1	1	0	0	0	1	1	1	1	1	1	0	0	1	1	0	0	1	1	0	0	1	0	1	0	0	1	1	1	0	1	1	1	0	0	1	1	1	1	0
Aj	A05_122	0	0	1	1	1	0	0	NA	1	1	0	0	0	1	1	1	1	1	1	0	0	1	1	0	0	1	1	0	0	1	0	1	0	0	1	1	1	0	1	1	1	0	0	1	1	1	1	0
Aj	A05_123	0	0	1	1	1	0	0	1	1	1	0	0	0	1	1	1	1	1	1	0	0	1	1	0	0	1	1	0	0	1	0	1	0	0	1	1	1	0	1	1	1	0	0	1	1	1	1	0
Aj	A05_124	0	0	1	1	1	0	0	1	1	1	0	0	0	1	1	1	1	1	1	0	0	1	1	0	0	1	1	0	0	1	0	1	0	0	1	1	1	0	1	1	1	0	0	1	1	1	1	0
Aj	A05_125	0	0	1	1	1	0	0	1	1	1	0	0	0	1	1	1	1	1	1	0	0	1	1	0	0	1	1	0	0	1	0	1	0	0	1	1	1	0	1	1	1	0	0	1	1	1	1	0
Aj	A05_126	0	0	1	1	1	0	0	1	1	1	0	0	0	1	1	1	1	1	1	0	0	1	1	0	0	1	1	0	0	1	0	1	0	0	1	1	1	0	1	1	1	0	0	1	1	1	1	0
Aj	A05_127	0	0	1	1	1	0	0	1	1	1	0	0	0	1	1	1	1	1	1	0	0	1	1	0	0	1	1	0	0	1	0	1	0	0	1	1	1	0	1	1	1	0	0	1	1	1	1	0
Aj	A05_128	0	0	1	1	1	0	0	1	1	1	0	0	0	1	1	1	1	1	1	0	0	1	1	0	0	1	1	0	0	1	0	1	0	0	1	1	1	0	1	1	1	0	0	1	1	1	1	0
Aj	A05_129	0	0	1	1	1	0	0	1	1	1	0	0	0	1	0	1	1	1	1	0	0	1	1	0	0	1	1	0	0	1	0	1	0	0	1	1	1	0	1	1	1	0	0	1	1	1	1	0
Aj	A05_130	0	0	1	1	1	0	0	1	1	1	0	0	0	1	0	1	1	1	1	0	0	1	1	0	0	1	1	0	0	1	0	1	0	0	1	1	1	0	1	1	1	0	0	1	1	1	1	0
Aj	A05_131	0	0	1	1	1	0	0	1	1	1	0	0	0	1	0	1	1	1	1	0	0	1	1	0	0	1	1	0	0	1	0	1	0	0	1	1	1	0	1	1	1	0	0	1	1	1	1	0
Aj	A05_132	0	0	1	1	1	0	NA	1	1	1	0	0	0	1	0	1	1	1	1	0	0	1	1	0	0	1	1	0	0	1	0	1	0	0	1	1	1	0	1	1	1	0	0	1	1	1	1	0
Aj	A05_133	0	0	1	1	1	0	0	1	1	1	0	0	0	1	0	1	1	1	1	0	0	1	1	0	0	1	1	0	0	1	0	1	0	0	1	1	1	0	1	1	1	0	0	1	1	1	1	0
Aj	A05_134	0	0	1	1	1	0	0	1	1	1	0	0	0	1	0	1	1	1	1	0	0	1	1	0	0	1	1	0	0	1	0	1	0	0	1	1	1	0	1	1	1	0	0	1	1	1	1	0
Aj	A05_135	0	0	1	1	1	0	0	1	1	1	0	0	0	1	0	1	1	1	1	0	0	1	1	0	0	1	1	0	0	1	0	1	0	0	1	1	1	0	1	1	1	0	0	1	1	1	1	0
Aj	A05_136	0	0	1	1	1	0	0	1	1	1	0	0	0	1	0	1	1	1	1	0	0	1	1	0	0	1	1	0	0	1	0	1	0	0	1	1	1	0	1	1	1	0	0	1	1	1	1	0
Aj	A05_137	0	0	1	1	NA	0	NA	1	1	1	0	0	0	1	0	1	1	1	1	0	0	1	1	0	0	1	1	0	0	1	0	1	0	0	1	1	1	0	1	1	1	0	0	1	1	1	1	0
Aj	A05_138	0	0	1	1	1	0	0	1	1	1	0	0	0	1	0	1	1	1	1	0	0	1	1	0	0	1	1	0	0	1	0	1	0	0	1	1	1	0	1	1	1	0	0	1	1	1	1	0
Aj	A05_139	0	0	1	1	1	0	0	1	1	1	0	0	0	1	0	1	1	1	1	0	0	1	1	0	0	1	1	0	0	1	0	1	0	0	1	1	1	0	1	1	1	0	0	1	1	1	1	0
Aj	A05_140	0	0	1	1	1	0	0	1	1	1	0	0	0	1	0	1	1	1	1	0	0	1	1	0	0	1	1	0	0	1	0	1	0	0	1	1	1	0	1	1	1	0	0	1	1	1	1	0
Aj	A05_141	0	0	1	1	1	0	0	1	1	1	0	0	0	1	0	1	1	1	1	0	0	1	1	0	0	1	1	0	0	1	0	1	0	0	1	1	1	0	1	1	1	0	0	1	1	1	1	0
Aj	A05_142	0	0	1	1	1	0	0	1	1	1	0	0	0	1	0	1	1	1	1	0	0	1	1	0	0	1	1	0	0	1	0	1	0	0	1	1	1	0	1	1	1	0	0	1	1	1	1	0
Aj	A05_143	0	0	1	1	NA	0	0	1	1	1	0	0	0	1	0	1	1	1	1	0	0	1	1	0	0	1	1	0	0	1	0	1	0	0	1	1	1	0	1	1	1	0	0	1	1	1	1	0
Aj	A05_144	0	0	1	1	1	0	0	1	1	1	0	0	0	1	0	1	1	1	1	0	0	1	1	0	0	1	1	0	0	1	0	1	0	0	1	1	1	0	1	1	1	0	0	1	1	1	1	0
Aj	A05_145	0	0	1	1	1	0	0	1	1	1	0	0	0	1	0	1	1	1	1	0	0	1	1	0	0	1	1	0	0	1	0	1	0	0	1	1	1	0	1	1	1	0	0	1	1	1	1	0
Aj	A05_146	0	0	1	1	1	0	0	1	1	1	0	0	0	1	0	1	1	1	1	0	0	1	1	0	0	1	1	0	0	1	0	1	0	0	1	1	1	0	1	1	1	0	0	1	1	1	1	0
Aj	A05_147	0	0	1	1	1	0	0	1	1	1	0	0	0	1	0	1	1	1	1	0	0	1	1	0	0	1	1	0	0	1	0	1	0	0	1	1	1	0	1	1	1	0	0	1	1	1	1	0
Aj	A05_148	0	0	1	1	1	0	NA	1	1	1	0	0	0	1	0	1	1	1	1	0	0	1	1	0	0	1	1	0	0	1	0	1	0	0	1	1	1	0	1	1	1	0	0	1	1	1	1	0
Aj	A05_149	0	0	1	1	1	0	0	1	1	1	0	0	0	1	0	1	1	1	1	0	0	1	1	0	0	1	1	0	0	1	0	1	0	0	1	1	1	0	1	1	1	0	0	1	1	1	1	0
Aj	A05_150	0	0	1	1	1	0	0	1	1	1	0	0	0	1	0	1	1	1	1	0	0	1	1	0	0	1	1	0	0	1	0	1	0	0	1	1	1	0	1	1	1	0	0	1	1	1	1	0
Aj	A05_151	0	0	1	1	1	0	0	1	1	1	0	0	0	1	0	1	1	1	1	0	0	1	1	0	0	1	1	0	0	1	0	1	0	0	1	1	1	0	1	1	1	0	0	1	1	1	1	0
Aj	A05_152	0	0	1	1	1	0	0	1	1	1	0	0	0	1	0	1	1	1	1	0	0	1	1	0	0	1	1	0	0	1	0	1	0	0	1	1	1	0	1	1	1	0	0	1	1	1	1	0
Aj	A05_153	0	0	1	1	1	0	0	1	1	1	0	0	0	1	0	1	1	1	1	0	0	1	1	0	0	1	1	0	0	1	0	1	0	0	1	1	1	0	1	1	1	0	0	1	1	1	1	0
Aj	A05_154	0	0	1	1	1	0	0	1	1	1	0	0	0	1	0	1	1	1	1	0	0	1	1	0	0	1	1	0	0	1	0	1	0	0	1	1	1	0	1	1	1	0	0	1	1	1	1	0
Aj	A05_155	0	0	1	1	1	0	0	1	1	1	0	0	0	1	0	1	1	1	1	0	0	1	1	0	0	1	1	0	0	1	0	1	0	0	1	1	1	0	1	1	1	0	0	1	1	1	1	0
Aj	A05_156	0	0	1	1	1	0	0	1	1	1	0	0	0	1	0	1	1	1	1	0	0	1	1	0	0	1	1	0	0	1	0	1	0	0	1	1	1	0	1	1	1	0	0	1	1	1	1	0
Aj	A05_157	0	0	1	1	1	0	0	1	1	1	0	0	0	1	0	1	1	1	1	0	0	1	1	0	0	1	1	0	0	1	0	1	0	0	1	1	1	0	1	1	1	0	0	1	1	1	1	0
Aj	A05_158	0	0	1	1	1	0	0	1	1	1	0	0	0	1	0	1	1	1	1	0	0	1	1	0	0	1	1	0	0	1	0	1	0	0	1	1	1	0	1	1	1	0	0	1	1	1	1	0
Aj	A05_159	0	0	1	1	1	0	0	1	1	1	0	0	0	1	0	1	1	1	1	0	0	1	1	0	0	1	1	0	0	1	0	1	0	0	1	1	1	0	1	1	1	0	0	1	1	1	1	0
Aj	A05_160	0	0	1	1	1	0	0	1	1	1	0	0	0	1	0	1	1	1	1	0	0	1	1	0	0	1	1	0	0	1	0	1	0	0	1	1	1	0	1	1	1	0	0	1	1	1	1	0
Aj	A05_161	0	0	1	1	1	0	0	1	1	1	0	0	0	1	0	1	1	1	1	0	0	1	1	0	0	1	1	0	0	1	0	1	0	0	1	1	1	0	1	1	1	0	0	1	1	1	1	0
Aj	A05_162	0	0	1	1	NA	0	0	1	1	1	0	0	0	1	0	1	1	1	1	0	0	1	1	0	0	1	1	0	0	1	0	1	0	0	1	1	1	0	1	1	1	0	0	1	1	1	1	0
Aj	A05_163	0	0	1	1	NA	0	0	1	1	1	0	0	0	1	0	1	1	1	1	0	0	1	1	0	0	1	1	0	0	1	0	1	0	0	1	1	1	0	1	1	1	0	0	1	1	1	1	0
Aj	A05_164	0	0	1	1	1	0	0	1	1	1	0	0	0	1	0	1	1	1	1	0	0	1	1	0	0	1	1	0	0	1	0	1	0	0	1	1	1	0	1	1	1	0	0	1	1	1	1	0
Aj	A05_165	0	0	1	1	1	0	0	1	1	1	0	0	0	1	0	1	1	0	1	0	0	1	1	0	0	1	1	0	0	1	0	1	0	0	1	1	1	0	1	1	1	0	0	1	1	1	1	0
Aj	A05_166	0	0	1	1	1	0	0	1	1	1	0	0	0	1	0	1	1	0	1	0	0	1	1	0	0	1	1	0	0	1	0	1	0	0	1	1	1	0	1	1	1	0	0	1	1	1	1	0
Aj	A05_167	0	0	1	1	1	0	0	1	1	1	0	0	0	1	0	1	1	0	1	0	0	1	1	0	0	1	1	0	0	1	0	1	0	0	1	1	1	0	1	1	1	0	0	1	1	1	1	0
Aj	A05_168	0	0	NA	1	1	0	0	NA	1	1	0	0	0	1	0	1	1	0	1	0	0	1	1	0	0	1	1	0	0	1	0	1	0	0	1	1	1	0	1	1	1	0	0	1	1	1	1	0
Aj	A05_169	0	0	1	1	1	0	0	1	1	1	0	0	0	1	0	1	1	0	1	0	0	1	1	0	0	1	1	0	0	1	0	1	0	0	1	1	1	0	1	1	1	0	0	1	1	1	1	0
Aj	A05_170	0	0	1	1	1	0	0	1	1	1	0	0	0	1	NA	1	1	0	1	0	0	1	1	0	0	1	1	0	0	1	0	1	0	0	1	1	1	0	1	1	1	0	0	1	1	1	1	0
Aj	A05_171	0	0	1	1	1	0	0	1	1	1	0	0	0	1	0	1	1	0	1	0	0	1	1	0	0	1	1	0	0	1	0	1	0	0	1	1	1	0	1	1	1	0	0	1	1	1	1	0
Aj	A05_172	0	0	1	1	1	0	0	1	1	1	0	0	0	1	0	1	1	0	1	0	0	1	1	0	0	1	1	0	0	1	0	1	0	0	1	1	1	0	1	1	1	0	0	1	1	1	1	0
Aj	A05_173	0	0	1	1	1	0	0	1	1	1	0	0	0	1	0	1	1	0	1	0	0	1	1	0	0	1	1	0	0	1	0	1	0	0	1	1	1	0	1	1	1	0	0	1	1	1	1	0
Aj	A05_174	0	0	1	1	1	0	0	1	1	1	0	0	0	1	0	1	1	0	1	0	0	1	1	0	0	1	1	0	0	1	0	1	0	0	1	1	1	0	1	1	1	0	0	1	1	1	1	0
Aj	A05_175	0	0	1	1	NA	0	0	1	1	1	0	0	0	1	0	1	1	0	1	0	0	1	1	0	0	1	1	0	0	1	0	1	0	0	1	1	1	0	1	1	1	0	0	1	1	1	1	0
Aj	A05_176	0	0	1	1	1	0	0	1	1	1	0	0	0	1	0	1	1	0	1	0	0	1	1	0	0	1	1	0	0	1	0	1	0	0	1	1	1	0	1	1	1	0	0	1	1	1	1	0
Aj	A05_177	0	0	1	1	1	0	0	1	1	1	0	0	0	1	0	1	1	0	1	0	0	1	1	0	0	1	1	0	0	1	0	1	0	0	1	1	1	0	1	1	1	0	0	1	1	1	1	0
Aj	A05_178	0	0	1	1	NA	0	0	1	1	1	0	0	0	1	0	1	1	0	1	0	0	1	1	0	0	1	1	0	0	1	0	1	0	0	1	1	1	0	1	1	1	0	0	1	1	1	1	0
Aj	A05_179	0	0	1	1	1	0	0	1	1	1	0	0	0	1	0	1	1	0	1	0	0	1	1	0	0	1	1	0	0	1	0	1	0	0	1	1	1	0	1	1	1	0	0	1	1	1	1	0
Aj	A05_180	0	0	1	1	1	0	0	1	1	1	0	0	0	1	0	1	1	0	1	0	0	1	1	0	0	1	1	0	0	1	0	1	0	0	1	1	1	0	1	1	1	0	0	1	1	1	1	0
Aj	A05_181	0	0	1	1	1	0	NA	1	1	1	0	0	0	1	0	1	1	0	1	0	0	1	1	0	0	1	1	0	0	1	0	1	0	0	1	1	1	0	1	1	1	0	0	1	1	1	1	0
Aj	A05_182	0	0	1	1	1	0	0	1	1	1	0	0	0	1	0	1	NA	0	1	0	0	1	1	0	0	1	1	0	0	1	0	1	0	0	1	1	1	0	1	1	1	0	0	1	1	1	1	0
Aj	A05_183	0	0	1	1	1	0	0	1	1	1	0	0	0	1	0	1	1	0	1	0	0	1	1	0	0	1	1	0	0	1	0	1	0	0	1	1	1	0	1	1	1	0	0	1	1	1	1	0
Aj	A05_184	0	0	1	1	1	0	0	1	1	1	0	0	0	1	0	1	1	0	1	0	0	1	1	0	0	1	1	0	0	1	0	1	0	0	1	1	1	0	1	1	1	0	0	1	1	1	1	0
Aj	A05_185	0	0	1	1	NA	0	0	1	1	1	0	0	0	1	0	1	1	0	1	0	0	1	1	0	0	1	1	0	0	1	0	1	0	0	1	1	1	0	1	1	1	0	0	1	1	1	1	0
Aj	A05_186	0	0	1	1	NA	0	0	1	1	1	0	0	0	1	0	1	1	0	1	0	0	1	1	0	0	1	1	0	0	1	0	1	0	0	1	1	1	0	1	1	1	0	0	1	1	1	1	0
Aj	A05_187	0	0	1	1	1	0	0	1	1	1	0	0	0	1	0	1	1	0	1	0	0	1	1	0	0	1	1	0	0	1	0	1	0	0	1	1	1	0	1	1	1	0	0	1	1	1	1	0
Aj	A05_188	0	0	1	1	1	0	0	1	1	1	0	0	0	1	0	1	1	0	1	0	0	1	1	0	0	1	1	0	0	1	0	1	0	0	1	1	1	0	1	1	1	0	0	1	1	1	1	0
Aj	A05_189	0	0	1	1	1	0	0	1	1	1	0	0	0	1	0	1	1	0	1	0	0	1	1	0	0	1	1	0	0	1	0	1	0	0	1	1	1	0	1	1	1	0	0	1	1	1	1	0
Aj	A05_190	0	0	1	1	1	0	0	1	1	1	0	0	0	1	0	1	1	0	1	0	0	1	0	0	0	1	1	0	0	1	1	1	0	0	1	1	1	0	1	1	1	0	0	1	1	1	1	0
Aj	A05_191	0	0	1	1	1	0	0	1	1	1	0	0	0	1	0	1	1	0	1	0	0	1	0	0	0	1	1	0	0	1	1	1	0	0	1	1	1	0	1	1	1	0	0	1	1	1	1	0
Aj	A05_192	0	0	1	1	1	0	0	1	1	1	0	0	0	1	0	1	1	0	1	0	0	1	0	0	0	1	1	0	0	1	1	1	0	0	1	1	1	0	1	1	1	0	0	1	1	1	1	0
Aj	A05_193	0	0	1	1	1	0	0	1	1	1	0	0	NA	1	0	1	1	0	1	0	0	1	0	0	0	1	1	0	0	1	1	1	0	0	1	1	1	0	1	1	1	0	0	1	1	1	1	0
Aj	A05_194	0	0	1	1	1	0	0	1	1	1	0	0	0	1	0	1	1	0	1	0	0	1	0	0	0	1	1	0	0	1	1	1	0	0	1	1	1	0	1	1	1	0	0	1	1	1	1	0
Aj	A05_195	0	0	1	1	NA	0	0	1	1	1	0	0	0	1	0	1	1	0	1	0	0	1	0	0	0	1	1	0	0	1	1	1	0	0	1	1	1	0	1	1	1	0	0	1	1	1	1	0
Aj	A05_196	0	0	1	1	1	0	0	1	1	1	0	0	0	1	0	1	1	0	1	0	0	1	0	0	0	1	1	0	0	1	1	1	0	0	1	1	1	0	1	1	1	0	0	1	1	1	1	0
Aj	A05_197	0	0	1	1	1	0	0	1	1	1	0	0	0	1	0	1	1	0	1	0	0	1	0	0	0	1	1	0	0	1	1	1	0	0	1	1	1	0	1	1	1	0	0	1	1	1	1	0
Aj	A05_198	0	0	1	1	1	0	0	1	1	1	0	0	0	1	0	1	1	0	1	0	0	1	0	0	0	1	1	0	0	1	1	1	0	0	1	1	1	0	1	1	1	0	0	1	1	1	1	0
Aj	A05_199	0	0	1	1	1	0	0	1	1	1	0	0	0	1	0	1	1	0	1	0	0	1	0	0	0	1	1	0	0	1	1	1	0	0	1	1	1	0	1	1	1	0	0	1	1	1	1	0
Aj	A05_200	0	0	1	1	1	0	0	1	1	1	0	0	0	1	0	1	1	0	1	0	0	1	0	0	0	1	1	0	0	1	1	1	0	0	1	1	1	0	1	1	1	0	0	1	1	1	1	0
Aj	A05_201	0	0	1	1	1	0	0	1	1	1	0	0	0	1	0	1	1	0	1	0	0	1	0	0	0	0	1	0	0	1	1	1	1	0	1	1	1	0	1	1	1	0	0	1	1	1	1	0
Aj	A05_202	0	0	1	1	1	0	0	1	1	1	0	0	0	1	0	1	1	0	1	0	0	1	0	0	0	0	1	0	0	1	1	1	1	0	1	1	1	0	1	1	1	0	0	1	1	1	1	0
Aj	A05_203	0	0	1	1	1	0	0	1	1	1	0	0	0	1	0	1	1	0	1	0	0	1	0	0	0	0	1	0	0	1	1	1	1	0	1	1	1	0	1	1	1	0	0	1	1	1	1	0
Aj	A05_204	0	0	1	1	1	0	0	1	1	1	0	0	0	1	0	1	1	0	1	0	0	1	0	0	0	0	1	0	0	1	1	1	1	0	1	1	1	0	1	1	1	0	0	1	1	1	1	0
Aj	A05_205	0	0	1	1	1	0	0	1	1	1	0	0	0	1	0	1	1	0	1	0	0	1	0	0	0	0	1	0	0	1	1	1	1	0	1	1	1	0	1	1	1	0	0	1	1	1	1	0
Aj	A05_206	0	0	1	1	1	0	0	1	1	1	0	0	0	1	0	1	1	0	1	0	0	1	0	0	0	0	1	0	0	1	1	1	1	0	1	1	1	0	1	1	1	0	0	1	1	1	1	0
Aj	A05_207	0	0	1	1	1	0	0	1	1	1	0	0	0	1	0	1	1	0	1	1	0	1	0	0	0	0	1	0	0	1	1	1	1	0	1	1	1	0	1	1	1	0	0	1	1	1	1	0
Aj	A05_208	0	0	1	1	1	0	0	1	1	1	0	0	0	1	0	1	1	0	1	1	0	1	0	0	0	0	1	0	0	1	1	1	1	0	1	1	1	0	1	1	1	0	0	1	1	1	1	0
Aj	A05_209	0	0	1	1	1	0	0	1	1	1	0	0	0	1	0	1	1	0	1	1	0	1	0	0	0	0	1	0	0	1	1	1	1	0	1	1	1	0	1	1	1	0	0	1	1	1	1	0
Aj	A05_210	0	0	1	1	1	0	0	1	1	1	0	0	0	1	0	1	1	0	1	1	0	1	0	0	0	0	1	0	0	1	1	1	1	0	1	1	1	0	1	1	1	0	0	1	1	1	1	0
Aj	A05_211	0	0	1	1	1	0	0	1	1	1	0	0	0	1	0	1	1	0	1	1	0	1	0	0	0	0	1	0	0	1	1	1	1	0	1	1	1	0	1	1	1	0	0	1	1	1	1	0
Aj	A05_212	0	0	1	1	1	0	0	1	1	1	0	0	0	1	0	1	1	0	1	1	0	1	0	0	0	0	1	0	0	1	1	1	1	0	1	1	1	0	1	1	1	0	0	1	1	1	1	0
Aj	A05_213	0	0	1	1	1	0	0	1	1	1	0	0	0	1	0	1	1	0	1	1	0	1	0	0	0	0	1	0	0	1	1	1	1	0	1	1	1	0	1	1	1	0	0	1	1	1	1	0
Aj	A05_214	0	0	1	1	1	0	0	1	1	1	0	0	0	1	0	1	1	0	1	1	0	1	0	0	0	0	1	0	0	1	1	1	1	0	1	1	1	0	1	1	1	0	0	1	1	1	1	0
Aj	A05_215	0	0	1	1	1	0	0	1	1	1	0	0	0	1	0	1	1	0	1	1	0	1	0	0	0	0	1	0	0	1	1	1	1	0	1	1	1	0	1	1	1	0	0	1	1	1	1	0
Aj	A05_216	0	0	1	1	1	0	0	1	1	1	0	0	0	1	0	1	1	0	1	1	0	1	0	0	0	0	1	0	0	1	1	1	1	0	1	1	1	0	1	1	1	0	0	1	1	1	1	0
Aj	A05_217	0	0	1	1	1	0	0	1	1	1	0	0	0	1	0	1	1	0	1	1	0	1	0	0	0	0	1	0	0	1	1	1	1	0	1	1	1	0	1	1	1	0	0	1	1	1	1	0
Aj	A05_218	0	0	1	1	1	0	0	1	1	1	0	0	0	1	0	1	1	0	1	1	0	1	0	0	0	0	1	0	0	1	1	1	1	0	1	1	1	0	1	1	1	0	0	1	1	1	1	0
Aj	A05_219	0	0	1	1	1	0	0	1	1	1	0	0	0	1	0	1	1	0	1	1	0	1	0	0	0	0	1	0	0	1	1	1	1	0	1	1	1	0	1	1	1	0	0	1	1	1	1	0
Aj	A05_220	0	0	1	1	NA	0	0	1	1	1	0	0	0	1	0	1	1	0	1	1	0	1	0	0	0	0	1	0	0	1	1	1	1	0	1	1	1	0	1	1	1	0	0	1	1	1	1	0
Aj	A05_221	0	0	1	1	NA	0	0	1	1	1	0	0	0	1	0	1	1	0	1	1	0	1	0	0	0	0	1	0	0	1	1	1	1	0	1	1	1	0	1	1	1	0	0	1	1	1	1	0
Aj	A05_222	0	0	1	1	1	0	0	1	1	1	0	0	0	1	0	1	1	0	1	1	0	1	0	0	0	0	1	0	0	1	1	1	1	0	1	1	1	0	1	1	1	0	0	1	1	1	1	0
Aj	A05_223	0	0	1	1	1	0	0	1	1	1	0	0	0	1	0	1	1	0	1	1	0	1	0	0	0	0	1	0	0	1	1	1	1	0	1	1	1	0	1	1	1	0	0	1	1	1	1	0
Aj	A05_224	0	0	1	1	1	0	0	1	1	1	0	0	0	1	0	1	1	0	1	1	0	1	0	0	0	0	1	0	0	1	1	1	1	0	1	1	1	0	1	1	1	0	0	1	1	1	1	0
Aj	A05_225	0	0	1	1	1	0	0	1	1	1	0	0	0	1	0	1	1	0	1	1	0	1	0	0	0	0	1	0	0	1	1	1	1	0	1	1	1	0	1	1	1	0	0	1	1	1	1	0
Aj	A05_226	0	0	1	1	1	0	0	1	1	1	0	0	0	1	0	1	1	0	1	1	0	1	0	0	0	0	1	0	0	1	1	1	1	0	1	1	1	0	1	1	1	0	0	1	1	1	1	0
Aj	A05_227	0	0	1	1	1	0	0	1	1	1	0	0	0	1	0	1	1	0	1	1	0	0	0	0	0	0	1	0	0	1	1	1	1	0	1	1	1	0	1	1	1	0	0	1	1	1	1	0
Aj	A05_228	0	0	1	1	1	0	0	1	1	1	0	0	0	1	0	1	1	0	1	1	0	0	0	0	0	0	1	0	0	1	1	1	1	0	1	1	1	0	1	1	1	0	0	1	1	1	1	0
Aj	A05_229	0	0	1	1	1	0	0	1	1	1	0	0	0	1	0	1	1	0	1	1	0	0	0	0	0	0	1	0	0	1	1	1	1	0	1	1	1	0	1	1	1	0	0	1	1	1	1	0
Aj	A05_230	0	0	1	1	1	0	0	1	1	1	0	0	0	1	0	1	1	0	1	1	0	0	0	0	0	0	1	0	0	1	1	1	1	0	1	1	1	0	1	1	1	0	0	1	1	1	1	0
Aj	A05_231	0	0	1	1	NA	0	0	1	1	1	0	0	0	1	0	1	1	0	1	1	0	0	0	0	0	0	1	0	0	1	1	1	1	0	1	1	1	0	1	1	1	0	0	1	1	1	1	0
Aj	A05_232	0	0	1	1	1	0	0	1	1	1	0	0	0	1	0	1	1	0	1	1	0	0	0	0	0	0	1	0	0	1	1	1	1	0	1	1	1	0	1	1	1	0	0	1	1	1	1	0
Aj	A05_233	0	0	1	1	1	0	0	1	1	1	0	0	0	1	0	1	1	0	1	1	0	0	0	0	0	0	1	0	0	1	1	1	1	0	1	1	1	0	1	1	1	0	0	1	1	1	1	0
Aj	A05_234	0	0	1	1	1	0	0	1	1	1	0	0	0	1	0	1	1	0	1	1	0	0	0	0	0	0	1	0	0	1	1	1	1	0	1	1	1	0	1	1	1	0	0	1	1	1	1	0
Aj	A05_235	0	0	1	1	1	0	0	1	1	1	0	0	0	1	0	1	1	0	1	1	0	0	0	0	0	0	1	0	0	1	1	1	1	0	1	1	1	0	1	1	1	0	0	1	1	1	1	0
Aj	A05_236	0	0	1	1	1	0	0	1	1	1	0	0	0	1	0	1	1	0	1	1	0	0	0	0	0	0	1	0	0	1	1	1	1	0	1	1	1	0	1	1	1	0	0	1	1	1	1	0
Aj	A05_237	0	0	1	1	1	0	0	1	1	1	0	0	0	1	0	1	1	0	1	1	0	0	0	0	0	0	1	0	0	1	1	1	1	0	1	1	1	0	1	1	1	0	0	1	1	1	1	0
Aj	A05_238	0	0	1	1	1	0	0	1	1	1	0	0	0	1	0	1	1	0	1	1	0	0	0	0	0	0	1	0	0	1	1	1	1	0	1	1	1	0	1	1	1	0	0	1	1	1	1	0
Aj	A05_239	0	0	1	1	1	0	0	1	1	1	0	0	0	1	0	1	1	0	1	1	0	0	0	0	0	0	1	0	0	1	1	1	1	0	1	1	1	0	1	1	1	0	0	1	1	1	1	0
Aj	A05_240	0	0	1	1	1	0	0	1	1	1	0	0	0	1	0	1	1	0	1	1	0	0	0	0	0	0	1	0	0	1	1	1	1	0	1	1	1	0	1	1	1	0	0	1	1	1	1	0
Aj	A05_241	0	0	1	1	1	0	0	1	1	1	0	0	0	1	0	1	1	0	1	1	0	0	0	0	0	0	1	0	0	1	1	1	1	0	1	1	1	0	1	1	1	0	0	1	1	1	1	0
Aj	A05_242	0	0	1	1	1	0	0	1	1	1	0	0	0	1	0	1	1	0	1	1	0	0	0	0	0	0	1	0	0	1	1	1	1	0	1	1	1	0	1	1	1	0	0	1	1	1	1	0
Aj	A05_243	0	0	1	1	1	0	0	1	1	1	0	0	0	1	0	1	1	0	1	1	0	0	0	0	0	0	1	0	0	1	1	1	1	0	1	1	1	0	1	1	1	0	0	1	1	1	1	0
Aj	A05_244	0	0	1	1	1	0	0	1	1	1	0	0	0	1	0	1	1	0	1	1	0	0	0	0	0	0	1	0	0	1	1	1	1	0	1	1	1	0	1	1	1	0	0	1	1	1	1	0
Aj	A05_245	0	0	1	1	1	0	0	1	1	1	0	0	0	1	0	1	1	0	1	1	0	0	0	0	0	0	1	0	0	1	1	1	1	0	1	1	1	0	1	1	1	0	0	1	1	1	1	0
Aj	A05_246	0	0	1	1	1	0	0	1	1	1	0	0	0	1	0	1	1	0	1	1	0	0	0	0	0	0	1	0	0	1	1	1	1	0	1	1	1	0	1	1	1	0	0	1	1	1	1	0
Aj	A05_247	0	0	1	1	1	0	0	1	1	1	0	0	0	1	0	1	1	0	1	1	0	0	0	0	0	0	1	0	0	1	1	1	1	0	1	1	1	0	1	1	1	0	0	1	1	1	1	0
Aj	A05_248	0	0	1	1	1	0	0	1	1	1	0	0	0	1	0	1	1	0	1	1	0	0	0	0	0	0	1	0	0	1	1	1	1	0	1	1	1	0	0	1	1	0	0	1	1	1	1	0
Aj	A05_249	0	0	1	1	1	0	0	1	1	1	0	0	0	1	0	1	1	0	1	1	0	0	0	0	0	0	1	0	0	1	1	1	1	0	1	0	1	0	0	1	1	0	0	1	1	1	1	0
Aj	A05_250	0	0	1	1	1	0	0	1	1	1	0	0	0	1	0	1	1	0	1	1	0	0	0	0	0	0	1	0	0	1	1	1	1	0	1	0	1	0	0	1	1	0	0	1	1	1	1	0
Aj	A05_251	0	0	1	1	1	0	0	1	1	1	0	0	0	1	0	1	1	0	1	1	0	0	0	0	0	0	1	0	0	1	1	1	1	0	1	0	1	0	0	1	1	0	0	1	1	1	1	0
Aj	A05_252	0	0	1	1	1	0	0	1	1	1	0	0	0	1	0	1	1	0	1	1	0	0	0	0	0	0	1	0	0	1	1	1	1	0	1	0	1	0	0	1	1	0	0	1	1	1	1	0
Aj	A05_253	0	0	1	1	1	0	0	1	1	1	0	0	0	1	0	1	1	0	1	1	0	0	0	0	0	0	1	0	0	1	1	1	1	0	1	0	1	0	0	1	1	0	0	1	1	1	1	0
Aj	A05_254	0	0	1	1	1	0	0	1	1	1	0	0	0	1	0	1	1	0	1	1	0	0	0	0	0	0	1	0	0	1	1	1	1	0	1	0	1	0	0	1	1	0	0	1	1	1	1	0
Aj	A05_255	0	0	1	1	1	0	0	1	1	1	0	0	0	1	0	1	1	0	1	1	0	0	0	0	0	0	1	0	0	1	1	1	1	0	1	0	1	0	0	1	1	0	0	1	1	1	1	0
Aj	A05_256	0	0	1	1	1	0	0	1	1	1	0	0	0	1	0	1	1	0	1	1	0	0	0	0	0	0	1	0	0	1	1	1	1	0	1	0	1	0	0	1	1	0	0	1	1	1	1	0
Aj	A05_257	0	0	1	1	1	0	0	1	1	1	0	0	0	1	0	1	1	0	1	1	0	0	0	0	0	0	1	0	0	1	1	1	1	0	1	0	1	0	0	1	1	0	0	1	1	1	1	0
Aj	A05_258	0	0	1	1	1	0	0	1	1	1	0	0	0	1	0	1	1	0	1	1	0	0	0	0	0	0	1	0	0	1	1	1	1	0	1	0	1	0	0	1	1	0	0	1	1	1	1	0
Aj	A05_259	0	0	1	1	1	0	0	1	1	1	0	0	0	1	0	1	1	0	1	1	0	0	0	0	0	0	1	0	0	1	1	1	1	0	1	0	1	0	0	1	1	0	0	1	1	1	1	0
Aj	A05_260	0	0	1	1	NA	0	0	1	1	1	0	0	0	1	0	1	1	0	1	1	0	0	0	0	0	0	1	0	0	1	1	1	1	0	1	0	1	0	0	1	1	0	0	1	1	1	0	0
Aj	A05_261	0	0	1	1	1	0	0	1	1	1	0	0	0	1	0	1	1	0	1	1	0	0	0	0	0	0	1	0	0	1	1	1	1	0	1	0	1	0	0	1	1	0	0	1	1	1	0	0
Aj	A05_262	0	0	1	1	1	0	0	1	1	1	0	0	0	1	0	1	1	0	1	0	0	0	0	0	0	0	1	0	0	1	1	1	1	0	1	0	1	0	0	1	1	0	0	1	1	1	0	0
Aj	A05_263	0	0	1	1	1	0	0	1	1	1	0	0	0	1	0	1	1	0	1	0	0	0	0	0	0	0	1	0	0	1	1	1	1	0	1	0	1	0	0	1	1	0	0	1	1	1	0	0
Aj	A05_264	0	0	1	1	1	0	0	1	1	1	0	0	0	1	0	1	1	0	1	0	0	0	0	0	0	0	1	0	0	1	1	1	1	0	1	0	1	0	0	1	1	0	0	1	1	1	0	0
Aj	A05_265	0	0	1	1	1	0	0	1	1	1	0	0	0	1	0	1	1	0	1	0	0	0	0	0	0	0	1	0	0	1	1	1	1	0	1	0	1	0	0	1	1	0	0	1	1	1	0	0
Aj	A05_266	0	0	1	1	1	0	0	1	1	1	0	0	1	1	0	1	1	0	1	0	0	0	0	0	0	0	1	0	0	1	1	1	1	0	1	0	1	0	0	1	1	0	0	1	1	1	0	0
Aj	A05_267	0	0	1	1	1	0	0	1	1	1	0	0	1	1	0	1	1	0	1	0	0	0	0	0	0	0	1	0	0	1	1	1	1	0	1	0	1	0	0	1	1	1	0	1	1	1	0	0
Aj	A05_268	0	0	1	1	1	0	0	1	1	1	0	0	1	1	0	1	1	0	1	0	0	0	0	0	0	0	1	0	0	1	1	1	1	0	1	0	1	0	0	1	1	1	0	1	1	1	0	0
Aj	A05_269	0	0	1	1	1	0	0	1	1	1	0	0	1	1	0	1	1	0	1	0	0	0	0	0	0	0	1	0	0	1	1	1	1	0	1	0	1	0	0	1	1	1	0	1	1	1	0	0
Aj	A05_270	0	0	1	1	1	0	0	1	1	1	0	0	1	1	0	1	1	0	1	0	0	0	0	0	0	0	1	0	0	1	1	1	1	0	1	0	1	0	0	1	1	1	0	1	1	1	0	0
Aj	A05_271	0	0	1	1	1	0	0	1	1	1	0	0	1	1	0	1	1	0	1	0	0	0	0	1	0	0	1	0	0	1	1	1	1	0	1	0	1	0	0	1	1	1	0	1	0	1	0	0
Aj	A05_272	0	0	1	1	1	0	0	1	1	1	0	0	1	1	0	1	1	0	1	0	0	0	0	1	0	0	1	0	0	1	1	1	1	0	1	0	1	0	0	1	1	1	0	1	0	1	0	0
Aj	A05_273	0	0	1	1	1	0	0	1	1	1	0	0	1	1	0	1	1	0	1	0	0	0	0	1	0	0	1	0	0	1	1	1	1	0	1	0	1	0	0	1	1	1	0	1	0	1	0	0
Aj	A05_274	0	0	1	1	1	0	0	1	1	1	0	0	1	1	0	1	1	0	1	0	0	0	0	1	0	0	1	0	0	1	1	1	1	0	1	0	1	0	0	1	1	1	0	1	0	1	0	0
Aj	A05_275	0	0	1	1	1	0	NA	1	1	1	0	0	1	1	0	1	1	0	1	0	0	0	0	1	0	0	1	0	0	1	1	1	1	0	1	0	1	0	0	1	1	1	0	1	0	1	0	0
Aj	A05_276	0	0	1	1	1	0	0	1	1	1	0	0	1	1	0	1	1	0	1	0	0	0	0	1	0	0	1	0	0	1	1	1	1	0	1	0	1	0	0	1	1	1	0	0	0	1	0	0
Aj	A05_277	0	0	1	1	1	0	0	1	1	1	0	0	1	1	0	1	1	0	1	0	0	0	0	1	0	0	1	0	0	1	1	1	1	0	1	0	1	0	0	1	1	1	0	0	0	1	0	0
Aj	A05_278	0	0	1	1	1	0	0	1	1	1	0	0	1	1	0	1	1	0	1	0	0	0	0	1	0	0	1	0	0	1	1	1	1	0	1	0	1	0	0	1	0	1	0	0	0	1	0	0
Aj	A05_279	0	0	1	1	1	0	0	1	1	1	0	0	1	1	0	1	1	0	1	0	0	0	0	1	0	0	1	0	0	1	1	1	1	0	1	0	1	0	0	1	0	1	0	0	0	1	0	0
Aj	A05_280	0	0	1	1	1	0	0	1	1	1	0	0	1	1	0	1	1	0	1	0	0	0	0	1	0	0	1	0	0	1	1	1	1	0	1	0	1	0	0	1	0	1	0	0	0	1	0	0
Aj	A05_281	0	0	1	1	1	0	0	1	1	1	0	0	1	1	0	1	1	0	1	0	0	0	0	1	0	0	1	0	0	1	1	1	1	0	1	0	1	0	0	1	0	1	0	0	0	1	0	0
Aj	A05_282	0	0	1	1	1	0	0	1	1	1	0	0	1	1	0	1	1	0	1	0	0	0	0	1	0	0	1	0	0	1	1	1	1	0	1	0	1	0	0	1	0	1	0	0	0	1	0	0
Aj	A05_283	0	0	1	1	1	0	0	1	1	1	0	0	1	1	0	1	1	0	1	0	0	0	0	1	0	0	1	0	0	1	1	1	1	0	1	0	1	0	0	1	0	1	0	0	0	1	0	0
Aj	A05_284	0	0	1	1	1	0	0	1	1	1	0	0	1	1	0	1	1	0	1	0	0	0	0	1	0	0	1	0	0	1	1	1	1	0	1	0	1	0	0	1	0	1	0	0	0	1	0	0
Aj	A05_285	0	0	1	1	1	0	0	1	1	1	0	0	1	1	0	1	1	0	1	0	0	0	0	1	0	0	1	0	0	1	1	1	1	0	1	0	1	0	0	1	0	1	0	0	0	1	0	0
Aj	A05_286	0	0	1	1	1	0	0	1	1	1	0	0	1	1	0	1	1	0	1	0	0	0	0	1	0	0	1	0	0	1	1	1	1	0	1	0	1	0	0	1	0	1	0	0	0	1	0	0
Aj	A05_287	0	0	1	1	1	0	0	1	1	1	0	0	1	1	0	1	1	0	1	0	0	0	0	1	0	0	1	0	0	1	1	0	1	0	1	0	1	0	0	1	0	1	0	0	0	1	0	0
Aj	A05_288	0	0	1	1	1	0	0	1	1	1	0	0	1	1	0	1	1	0	1	0	0	0	0	1	0	0	1	0	0	1	1	0	1	0	1	0	1	0	0	1	0	1	0	0	0	1	0	0
Aj	A05_289	0	0	1	1	1	0	0	1	1	1	0	0	1	1	0	1	1	0	1	0	0	0	0	1	0	0	1	0	0	1	1	0	1	0	1	0	1	0	0	1	0	1	0	0	0	1	0	0
Aj	A05_290	0	0	1	1	1	0	0	1	1	1	0	0	1	1	0	1	1	0	1	0	0	0	0	1	0	0	1	0	0	1	1	0	1	0	1	0	1	0	0	1	0	1	0	0	0	1	0	0
Aj	A05_291	0	0	1	1	1	0	0	1	1	1	0	0	1	1	0	1	1	0	1	0	0	0	0	1	0	0	1	0	0	1	1	0	1	0	1	0	1	0	0	1	0	1	0	0	0	1	0	0
Aj	A05_292	0	0	1	1	1	0	0	1	1	1	0	0	1	1	0	1	1	0	1	0	0	0	0	1	0	0	1	0	0	1	1	0	1	0	1	0	1	0	0	1	0	1	0	0	0	1	0	0
Aj	A05_293	0	0	1	1	1	0	0	1	1	1	0	0	1	1	0	1	1	0	1	0	0	0	0	1	0	0	1	0	0	1	1	0	1	0	1	0	1	0	0	1	0	1	0	0	0	1	0	0
Aj	A05_294	0	0	1	1	1	0	0	1	1	1	0	0	1	1	0	1	1	0	1	0	0	0	0	1	0	0	1	0	0	1	1	0	1	0	1	0	1	0	0	1	0	1	0	0	0	1	0	0
Aj	A05_295	0	0	1	1	1	0	0	1	1	1	0	0	1	1	0	1	1	0	1	0	0	0	0	1	0	0	1	0	0	1	1	0	1	0	1	0	1	0	0	1	0	1	0	0	0	1	0	0
Aj	A06_001	0	0	1	1	1	0	0	1	1	1	NA	0	0	0	0	0	1	0	1	1	0	0	0	1	0	0	0	1	0	1	1	1	1	1	0	0	1	1	1	1	0	1	0	1	0	0	1	0
Aj	A06_002	0	0	1	1	1	0	0	1	1	1	NA	0	0	0	0	0	1	0	1	1	0	0	0	1	0	0	0	1	0	1	1	1	1	1	0	0	1	1	1	1	0	1	0	1	0	0	1	0
Aj	A06_003	0	0	1	1	1	0	0	1	1	1	NA	0	0	0	0	0	1	0	1	1	0	0	0	1	0	0	0	1	0	1	1	1	1	1	0	0	1	1	1	1	0	1	0	1	0	0	1	0
Aj	A06_004	0	0	1	1	1	0	0	1	1	1	NA	0	0	0	0	0	1	0	1	1	0	0	0	1	0	0	0	1	0	1	1	1	1	1	0	0	1	1	1	1	0	1	0	1	0	0	1	0
Aj	A06_005	0	0	1	1	1	0	0	1	1	1	NA	0	0	0	0	0	1	0	1	1	0	0	0	1	0	0	0	1	0	1	1	1	1	1	0	0	1	1	1	1	0	1	0	1	0	0	1	0
Aj	A06_006	0	0	1	1	1	0	0	1	1	1	NA	0	0	0	0	0	1	0	1	1	0	0	0	1	0	0	0	1	0	1	1	1	1	1	0	0	1	1	1	1	0	1	0	1	0	0	1	0
Aj	A06_007	0	0	1	1	1	0	0	1	1	1	NA	0	0	0	0	0	1	0	1	1	0	0	0	1	0	0	0	1	0	1	1	1	1	1	0	0	1	1	1	1	0	1	0	1	0	0	1	0
Aj	A06_008	0	0	1	1	1	0	0	1	1	1	NA	0	0	0	0	0	1	0	1	1	0	0	0	1	0	0	0	1	0	1	1	1	1	1	0	0	1	1	1	1	0	1	0	1	0	0	1	0
Aj	A06_009	0	0	1	1	1	0	0	1	1	1	NA	0	0	0	0	0	1	0	1	1	0	0	0	1	0	0	0	1	0	1	1	1	1	1	0	0	1	1	1	1	0	1	0	1	0	0	1	0
Aj	A06_010	0	0	1	1	1	0	0	1	1	1	NA	0	0	0	0	0	1	0	1	1	0	0	0	1	0	0	0	1	0	1	1	1	1	1	0	0	1	1	1	1	0	1	0	1	0	0	1	0
Aj	A06_011	0	0	1	1	1	0	0	1	1	1	NA	0	0	0	0	0	1	0	1	1	0	0	0	1	0	0	0	1	0	1	1	1	1	1	0	0	1	1	1	1	0	1	0	1	0	0	1	0
Aj	A06_012	0	0	1	1	1	0	0	1	1	1	NA	0	0	0	0	0	1	0	1	1	0	0	0	1	0	0	0	1	0	1	1	1	1	1	0	0	1	1	1	1	0	1	0	1	0	0	1	0
Aj	A06_013	0	0	1	1	1	0	0	1	1	1	NA	0	0	0	0	0	1	0	1	1	0	0	0	1	0	0	0	1	0	1	1	1	1	1	0	0	1	1	1	1	0	1	0	1	0	0	1	0
Aj	A06_014	0	0	1	1	1	0	0	1	1	1	NA	0	0	0	0	0	1	0	1	1	0	0	0	1	0	0	0	1	0	1	1	1	1	1	0	0	1	1	1	1	0	1	0	1	0	0	1	0
Aj	A06_015	0	0	1	1	1	0	0	1	1	1	NA	0	0	0	0	0	1	0	1	1	0	0	0	1	0	0	0	1	0	1	1	1	1	1	0	0	1	1	1	1	0	1	0	1	0	0	1	0
Aj	A06_016	0	0	1	1	1	0	0	1	1	1	NA	0	0	0	0	0	1	0	1	1	0	0	0	1	0	0	0	1	0	1	1	1	1	1	0	0	1	1	1	1	0	1	0	1	0	0	1	0
Aj	A06_017	0	0	1	1	1	0	0	1	1	1	NA	0	0	0	0	0	1	0	1	1	0	0	0	1	0	0	0	1	0	1	1	1	1	1	0	0	1	1	1	1	0	1	0	1	0	0	1	0
Aj	A06_018	0	0	1	1	1	0	0	1	1	1	NA	0	0	0	0	0	1	0	1	1	0	0	0	1	0	0	0	1	0	1	1	1	1	1	0	0	1	1	1	1	0	1	0	1	0	0	1	0
Aj	A06_019	0	0	1	1	1	0	0	1	1	1	NA	0	0	0	0	0	1	0	1	1	0	0	0	1	0	0	0	1	0	1	1	1	1	1	0	0	1	1	1	1	0	1	0	1	0	0	1	0
Aj	A06_020	0	0	1	1	1	0	0	1	1	1	NA	0	0	0	0	0	1	0	1	1	0	0	0	1	0	0	0	1	0	1	1	1	1	1	0	0	1	1	1	1	0	1	0	1	0	0	1	0
Aj	A06_021	0	0	1	1	1	0	0	1	1	1	NA	0	0	0	0	0	1	0	1	1	0	0	0	1	0	0	0	1	0	1	1	1	1	1	0	0	1	1	1	1	0	1	0	1	0	0	1	0
Aj	A06_022	0	0	1	1	1	0	0	1	1	1	NA	0	0	0	0	0	1	0	1	1	0	0	0	1	0	0	0	1	0	1	1	1	1	1	0	0	1	1	1	1	0	1	0	1	0	0	1	0
Aj	A06_023	0	0	1	1	1	0	0	1	1	1	NA	0	0	0	0	0	1	0	1	1	0	0	0	1	0	0	0	1	0	1	1	1	1	1	0	0	1	1	1	1	0	1	0	1	0	0	1	0
Aj	A06_024	0	0	1	1	1	0	0	1	1	1	NA	0	0	0	0	0	1	0	1	1	0	0	0	1	0	0	0	1	0	1	1	1	1	1	0	0	1	1	1	1	0	1	0	1	0	0	1	0
Aj	A06_025	0	0	1	1	1	0	0	1	1	1	NA	0	0	0	0	0	1	0	1	1	0	0	0	1	0	0	0	1	0	1	1	1	1	1	0	0	1	1	1	1	0	1	0	1	0	0	1	0
Aj	A06_026	0	0	1	1	1	0	0	1	1	1	NA	0	0	0	0	0	1	0	1	1	0	0	0	1	0	0	0	1	0	1	1	1	1	1	0	0	1	1	1	1	0	1	0	1	0	0	1	0
Aj	A06_027	0	0	1	1	1	0	0	1	1	1	NA	0	0	0	0	0	1	0	1	1	0	0	0	1	0	0	0	1	0	1	1	1	1	1	0	0	1	1	1	1	0	1	0	1	0	0	1	0
Aj	A06_028	0	0	1	1	1	0	0	1	1	1	NA	0	0	0	0	0	1	0	1	1	0	0	0	1	0	0	0	1	0	1	1	1	1	1	0	0	1	1	1	1	0	1	0	1	0	0	1	0
Aj	A06_029	0	0	1	1	1	0	0	1	1	1	NA	0	0	0	0	0	1	0	1	1	0	0	0	1	0	0	0	1	0	1	1	1	1	1	0	0	1	1	1	1	0	1	0	1	0	0	1	0
Aj	A06_030	0	0	1	1	NA	0	0	1	1	1	NA	0	0	0	0	0	1	0	1	1	0	0	0	1	0	0	0	1	0	1	1	1	1	1	0	0	1	1	1	1	0	1	0	1	0	0	1	0
Aj	A06_031	0	0	1	1	1	0	0	1	1	1	NA	0	0	0	0	0	1	0	1	1	0	0	0	1	0	0	0	1	0	1	1	1	1	1	0	0	1	1	1	1	0	1	0	1	0	0	1	0
Aj	A06_032	0	0	1	NA	1	0	0	1	1	1	NA	0	0	0	0	0	1	0	NA	1	0	0	0	1	0	0	0	1	0	1	1	1	1	1	0	0	1	1	1	1	1	1	0	1	0	0	1	0
Aj	A06_033	0	0	1	1	1	0	0	1	1	1	NA	0	0	0	0	0	1	0	1	1	0	0	0	1	0	0	0	1	0	1	1	1	1	1	0	0	1	1	1	1	1	1	0	1	0	0	1	0
Aj	A06_034	0	0	1	1	1	0	0	1	1	1	NA	0	0	0	0	0	1	0	NA	1	0	0	0	1	0	0	0	1	0	1	1	1	1	1	0	0	1	1	1	1	1	1	0	1	0	0	1	0
Aj	A06_035	0	0	1	1	1	0	0	1	1	1	NA	0	0	0	0	0	1	0	1	1	0	0	0	1	0	0	0	1	0	1	1	1	1	1	0	0	1	1	1	1	1	1	0	1	0	0	1	0
Aj	A06_036	0	0	1	1	1	0	0	1	1	1	NA	0	0	0	0	0	1	0	1	1	0	0	0	1	0	0	0	1	0	1	1	1	1	1	0	0	1	1	1	1	1	1	0	1	0	0	1	0
Aj	A06_037	0	0	1	1	1	0	0	1	1	1	NA	0	0	0	0	0	1	0	1	1	0	0	0	1	0	0	0	1	0	1	1	1	1	1	0	0	1	1	1	1	1	1	0	1	0	0	1	0
Aj	A06_038	0	0	1	1	1	0	0	1	1	1	NA	0	0	0	0	0	1	0	1	1	0	0	0	1	0	0	0	1	0	1	1	1	1	1	0	0	1	1	1	1	1	1	0	1	0	0	1	0
Aj	A06_039	0	0	1	1	1	0	0	1	1	1	NA	0	0	0	0	0	1	0	1	1	0	0	0	1	0	0	0	1	0	1	1	1	1	1	0	0	1	1	1	1	1	1	0	1	0	0	1	0
Aj	A06_040	0	0	1	1	1	0	0	1	1	1	NA	0	0	0	0	0	1	0	1	1	0	0	0	1	0	0	0	1	0	1	1	1	1	1	0	0	1	1	1	1	1	1	0	1	0	0	1	0
Aj	A06_041	0	0	1	1	1	0	0	1	1	1	NA	0	0	0	0	0	1	0	1	1	0	0	0	1	0	0	0	1	0	1	1	1	1	1	0	0	1	1	1	1	1	1	0	1	0	0	1	0
Aj	A06_042	0	0	1	1	1	0	0	1	1	1	NA	0	0	0	0	0	1	0	1	1	0	0	0	1	0	0	0	1	0	1	1	1	1	1	0	0	1	1	1	1	1	1	0	1	0	0	1	0
Aj	A06_043	0	0	1	1	1	0	0	1	1	1	NA	0	0	0	0	0	1	0	1	1	0	0	0	1	0	0	0	1	0	1	1	1	1	1	0	0	1	1	1	1	1	1	0	1	0	0	1	0
Aj	A06_044	0	0	1	1	1	0	0	1	1	1	NA	0	0	0	0	0	1	0	1	1	0	0	0	1	0	0	0	1	0	1	1	1	1	1	0	0	1	1	1	1	1	1	0	1	0	0	1	0
Aj	A06_045	0	0	1	1	1	0	0	1	1	1	NA	0	0	0	0	0	1	0	1	1	0	0	0	1	0	0	0	1	0	1	1	1	1	1	0	0	1	1	1	1	1	1	0	1	0	0	1	0
Aj	A06_046	0	0	1	1	1	0	0	1	1	1	NA	0	0	0	0	0	1	0	1	1	0	0	0	1	0	0	0	1	0	1	1	1	1	1	0	0	1	1	1	1	1	1	0	1	0	0	1	0
Aj	A06_047	0	0	1	1	1	0	0	1	1	1	NA	0	0	0	0	0	1	0	1	1	0	0	0	1	0	0	0	1	0	1	1	1	1	1	0	0	1	1	1	1	1	1	0	1	0	0	1	0
Aj	A06_048	0	0	1	1	1	0	0	1	1	1	NA	0	0	0	0	0	1	0	1	1	0	0	0	1	0	0	0	1	0	1	1	1	1	1	0	0	1	1	1	1	1	1	0	1	0	0	1	0
Aj	A06_049	0	0	1	1	1	0	0	1	1	1	NA	0	0	0	0	0	1	0	1	1	0	0	0	1	0	0	0	1	0	1	1	1	1	1	0	0	1	1	1	1	1	1	0	1	0	0	1	0
Aj	A06_050	0	0	1	1	1	0	0	1	1	1	NA	0	0	0	0	0	1	0	1	1	0	0	0	1	0	0	0	1	0	1	1	1	1	1	0	0	1	1	1	1	1	1	0	1	0	0	1	0
Aj	A06_051	0	0	1	1	1	0	0	1	1	1	NA	0	0	0	0	0	1	0	1	1	0	0	0	1	0	0	0	1	0	1	1	1	1	1	0	0	1	1	1	1	1	1	0	1	0	0	1	0
Aj	A06_052	0	0	1	1	1	0	0	1	1	1	NA	0	0	0	0	0	1	0	1	1	0	0	0	1	0	0	0	1	0	1	1	1	1	1	0	0	1	1	1	1	1	1	0	1	0	0	1	0
Aj	A06_053	0	0	1	1	1	0	0	1	1	1	NA	0	0	0	0	0	1	0	1	1	0	0	0	1	0	0	0	1	0	1	1	1	1	1	0	0	1	1	1	1	1	1	0	1	0	0	1	0
Aj	A06_054	0	0	1	1	1	0	0	1	1	1	NA	0	0	0	0	0	1	0	1	1	0	0	0	1	0	0	0	1	0	1	1	1	1	1	0	0	1	1	1	1	1	1	0	1	0	0	1	0
Aj	A06_055	0	0	1	1	1	0	0	1	1	1	NA	0	0	0	0	0	1	0	1	1	0	0	0	1	0	0	0	1	0	1	1	1	1	1	0	0	1	1	1	1	1	1	0	1	0	0	1	0
Aj	A06_056	0	0	1	1	1	0	0	1	1	1	NA	0	0	0	0	0	1	0	1	1	0	0	0	1	0	0	0	1	0	1	1	1	1	1	0	0	1	1	1	1	1	1	0	1	0	0	1	0
Aj	A06_057	0	0	1	1	1	0	0	1	1	1	NA	0	0	0	0	0	1	0	1	1	0	0	0	1	0	0	0	1	0	1	1	1	1	1	0	0	1	1	1	1	1	1	0	1	0	0	1	0
Aj	A06_058	0	0	1	1	1	0	0	1	1	1	NA	0	0	0	0	0	1	0	1	1	0	0	0	1	0	0	0	1	0	1	1	1	1	1	0	0	1	1	1	1	1	1	0	1	0	0	1	0
Aj	A06_059	0	0	1	1	1	0	0	1	1	1	NA	0	0	0	0	0	1	0	1	1	0	0	0	1	0	0	0	1	0	1	1	1	1	1	0	0	1	1	1	1	1	1	0	1	0	0	1	0
Aj	A06_060	0	0	1	1	1	0	0	1	1	1	NA	0	0	0	0	0	1	0	1	1	0	0	0	1	0	0	0	1	0	1	1	1	1	1	0	0	1	1	1	1	1	1	0	1	0	0	1	0
Aj	A06_061	0	0	1	1	1	0	0	1	1	1	NA	0	0	0	0	0	1	0	1	1	0	0	0	1	0	0	0	1	0	1	1	1	1	1	0	0	1	1	1	1	1	1	0	1	0	0	1	0
Aj	A06_062	0	0	1	1	1	0	0	1	1	1	NA	0	0	0	0	0	1	0	1	1	0	0	0	1	0	0	0	1	0	1	1	1	1	1	0	0	1	1	1	1	1	1	0	1	0	0	1	0
Aj	A06_063	0	0	1	1	1	0	0	1	1	1	NA	0	0	0	0	0	1	0	1	1	0	0	0	1	0	0	0	1	0	1	1	1	1	1	0	0	1	1	1	1	1	1	0	1	0	0	1	0
Aj	A06_064	0	0	1	1	1	0	0	1	1	1	NA	0	0	0	0	0	1	0	1	1	0	0	0	1	0	0	0	1	0	1	1	1	1	1	0	0	1	1	1	1	1	1	0	1	0	0	1	0
Aj	A06_065	0	0	1	1	1	0	0	1	1	1	NA	0	0	0	0	0	1	0	1	1	0	0	0	1	0	0	0	1	0	1	1	1	1	1	0	0	1	1	1	1	1	1	0	1	0	0	1	0
Aj	A06_066	0	0	1	1	1	0	0	1	1	1	NA	0	0	0	0	0	1	0	1	1	0	0	0	1	0	0	0	1	0	1	1	1	1	1	0	0	1	1	1	1	1	1	0	1	0	0	1	0
Aj	A06_067	0	0	1	1	1	0	0	1	1	1	NA	0	0	0	0	0	1	0	1	1	0	0	0	1	0	0	0	1	0	1	1	1	1	1	0	0	1	1	1	1	1	1	0	1	0	0	1	0
Aj	A06_068	0	0	1	1	1	0	0	1	1	1	NA	0	0	0	0	0	1	0	1	1	0	0	0	1	0	0	0	1	0	1	1	1	1	1	0	0	1	1	1	1	1	1	0	1	0	0	1	0
Aj	A06_069	0	0	1	1	1	0	0	1	1	1	NA	0	0	0	0	0	1	0	1	1	0	0	0	1	0	0	0	1	0	1	1	1	1	1	0	0	1	1	1	1	1	1	0	1	0	0	1	0
Aj	A06_070	0	0	1	1	1	0	0	1	1	1	NA	0	0	0	0	0	1	0	1	1	0	0	0	1	0	0	0	1	0	1	1	1	1	1	0	0	1	1	1	1	1	1	0	1	0	0	1	0
Aj	A06_071	0	0	1	1	1	0	0	1	1	1	NA	0	0	0	0	0	1	0	1	1	0	0	0	1	0	0	0	1	0	1	1	1	1	1	0	0	1	1	1	1	1	1	0	1	0	0	1	0
Aj	A06_072	0	0	1	1	1	0	0	1	1	1	NA	0	0	0	0	0	1	0	1	1	0	0	0	1	0	0	0	1	0	1	1	1	1	1	0	0	1	1	1	1	1	1	0	1	0	0	1	0
Aj	A06_073	0	0	1	1	1	0	0	1	1	1	NA	0	0	0	0	0	1	0	1	1	0	0	0	1	0	0	0	1	0	1	1	1	1	1	0	0	1	1	1	1	1	1	0	1	0	0	1	0
Aj	A06_074	0	0	1	1	1	0	0	1	1	1	NA	0	0	0	0	0	1	0	1	1	0	0	0	1	0	0	0	1	0	1	1	1	1	1	0	0	1	1	1	1	1	1	0	1	0	0	1	0
Aj	A06_075	0	0	1	1	1	0	0	1	1	1	NA	0	0	0	0	0	1	0	1	1	0	0	0	1	0	0	0	1	0	1	1	1	1	1	0	0	1	1	1	1	1	1	0	1	0	0	1	0
Aj	A06_076	0	0	1	1	1	0	0	1	1	1	NA	0	0	0	0	0	1	0	1	1	0	0	0	1	0	0	0	1	0	1	1	1	1	1	0	0	1	1	1	1	1	1	0	1	0	0	1	0
Aj	A06_077	0	0	1	1	1	0	0	1	1	1	NA	0	0	0	0	0	1	0	1	1	0	0	0	1	0	0	0	1	0	1	1	1	1	1	0	0	1	1	1	1	1	1	0	1	0	0	1	0
Aj	A06_078	0	0	1	1	1	0	0	1	1	1	NA	0	0	0	0	0	1	0	1	1	0	0	0	1	0	0	0	1	0	1	1	1	1	1	0	0	1	1	1	1	1	1	0	1	0	0	1	0
Aj	A06_079	0	0	1	1	1	0	0	1	1	1	NA	0	0	0	0	0	1	0	1	1	0	0	0	1	0	0	0	1	0	1	1	1	1	1	0	0	1	1	1	1	1	1	0	1	0	0	1	0
Aj	A06_080	0	0	1	1	1	0	0	1	1	1	NA	0	0	0	0	0	1	0	1	1	0	0	0	1	0	0	0	1	0	1	1	1	1	1	0	0	1	1	1	1	1	1	0	1	0	0	1	0
Aj	A06_081	0	0	1	1	1	0	0	1	1	1	NA	0	0	0	0	0	1	0	1	1	0	0	0	1	0	0	0	1	0	1	1	1	1	1	0	0	1	1	1	1	1	1	0	1	0	0	1	0
Aj	A06_082	0	0	1	1	1	0	0	1	1	1	NA	0	0	0	0	0	1	0	1	1	0	0	0	1	0	0	0	1	0	1	1	1	1	1	0	0	1	1	1	1	1	1	0	1	0	0	1	0
Aj	A06_083	0	0	1	1	1	0	0	1	1	1	NA	0	0	0	0	0	1	0	1	1	0	0	0	1	0	0	0	1	0	1	1	1	1	1	0	0	1	1	1	1	1	1	0	1	0	0	1	0
Aj	A06_084	0	0	1	1	1	0	0	1	1	1	NA	0	0	0	0	0	1	0	1	1	0	0	0	1	0	0	0	1	0	1	1	1	1	1	0	0	1	1	1	1	1	1	0	1	0	0	1	0
Aj	A06_085	0	0	1	1	NA	0	0	1	1	1	NA	0	0	0	0	0	1	0	NA	1	0	0	0	1	0	0	0	1	0	1	1	1	1	1	0	0	1	1	1	1	1	1	0	1	0	0	1	0
Aj	A06_086	0	0	1	1	1	0	0	1	1	1	NA	0	0	0	0	0	1	0	1	1	0	0	0	1	0	0	0	1	0	1	1	1	1	1	0	0	1	1	1	1	1	1	0	1	0	0	1	0
Aj	A06_087	0	0	1	1	1	0	0	1	1	1	NA	0	0	0	0	0	1	0	1	1	0	0	0	1	0	0	0	1	0	1	1	1	1	1	0	0	1	1	1	1	1	1	0	1	0	0	1	0
Aj	A06_088	0	0	1	1	1	0	0	1	1	1	NA	0	0	0	0	0	1	0	1	1	0	0	0	1	0	0	0	1	0	1	1	1	1	1	0	0	1	1	1	1	1	1	0	1	0	0	1	0
Aj	A06_089	0	0	1	1	1	0	0	1	1	1	NA	0	0	0	0	0	1	0	1	1	0	0	0	1	0	0	0	1	0	1	1	1	1	1	0	0	1	1	1	1	1	1	0	1	0	0	1	0
Aj	A06_090	0	0	1	1	1	0	0	1	1	1	NA	0	0	0	0	0	1	0	1	1	0	0	0	1	0	0	0	1	0	1	1	1	1	1	0	0	1	1	1	1	1	1	0	1	0	0	1	0
Aj	A06_091	0	0	1	1	1	0	0	1	1	1	NA	0	0	0	0	0	1	0	1	1	0	0	0	1	0	0	0	1	0	1	1	1	1	1	0	0	1	1	1	1	1	1	0	1	0	0	1	0
Aj	A06_092	0	0	1	1	1	0	0	1	1	1	NA	0	0	0	0	0	1	0	1	1	0	0	0	1	0	0	0	1	0	1	1	1	1	1	0	0	1	1	1	1	1	1	0	1	0	0	1	0
Aj	A06_093	0	0	1	1	1	0	0	1	1	1	NA	0	0	0	0	0	1	0	1	1	0	0	0	1	0	0	0	1	0	1	1	1	1	1	0	0	1	1	1	1	1	1	0	1	0	0	1	0
Aj	A06_094	0	0	1	1	1	0	0	1	1	1	NA	0	0	0	0	0	1	0	1	1	0	0	0	1	0	0	0	1	0	1	1	1	1	1	0	0	1	1	1	1	1	1	0	1	0	0	1	0
Aj	A06_095	0	0	1	1	1	0	0	1	1	1	NA	0	0	0	0	0	1	0	1	1	0	0	0	1	0	0	0	1	0	1	1	1	1	1	0	0	1	1	1	1	1	1	0	1	0	0	1	0
Aj	A06_096	0	0	1	1	1	0	0	1	1	1	NA	0	0	0	0	0	1	0	1	1	0	0	0	1	0	0	0	1	0	1	1	1	1	1	0	0	1	1	1	1	1	1	0	1	0	0	1	0
Aj	A06_097	0	0	1	1	1	0	0	1	1	1	NA	0	0	0	0	0	1	0	1	1	0	0	0	1	0	0	0	1	0	1	1	1	1	1	0	0	1	1	1	1	1	1	0	1	0	0	1	0
Aj	A06_098	0	0	1	1	1	0	0	1	1	1	NA	0	0	0	0	0	1	0	1	1	0	0	0	1	0	0	0	1	0	1	1	1	1	1	0	0	1	1	1	1	1	1	0	1	0	0	1	0
Aj	A06_099	0	0	1	1	1	0	0	1	1	1	NA	0	0	0	0	0	1	0	1	1	0	0	0	1	0	0	0	1	0	1	1	1	1	1	0	0	1	1	1	1	1	1	0	1	0	0	1	0
Aj	A06_100	0	0	1	1	1	0	0	1	1	1	NA	0	0	0	0	0	1	0	1	1	0	0	0	1	0	0	0	1	0	1	1	1	1	1	0	0	1	1	1	1	1	1	0	1	0	0	1	0
Aj	A06_101	0	0	1	1	1	0	0	1	1	1	NA	0	0	0	0	0	1	0	1	1	0	0	0	1	0	0	0	1	0	1	1	1	1	1	0	0	1	1	1	1	1	1	0	1	0	0	1	0
Aj	A06_102	0	0	1	1	NA	0	0	1	1	1	NA	0	0	0	0	0	1	0	1	1	0	0	0	1	0	0	0	1	0	1	1	1	1	1	0	0	1	1	1	1	1	1	0	1	0	0	1	0
Aj	A06_103	0	0	1	1	1	0	0	1	1	1	NA	0	0	0	0	0	1	0	1	1	0	0	0	1	0	0	0	1	0	1	1	1	1	1	0	0	1	1	1	1	1	1	0	1	0	0	1	0
Aj	A06_104	0	0	1	1	1	0	0	1	1	1	NA	0	0	0	0	0	1	0	1	1	0	0	0	1	0	0	0	1	0	1	1	1	1	1	0	0	1	1	1	1	1	1	0	1	0	0	1	0
Aj	A06_105	0	0	1	1	1	0	0	1	1	1	NA	0	0	0	0	0	1	0	1	1	0	0	0	1	0	0	0	1	0	1	1	1	1	1	0	0	1	1	1	1	1	1	0	1	0	0	1	0
Aj	A06_106	0	0	1	1	1	0	0	1	1	1	NA	0	0	0	0	0	1	0	1	1	0	0	0	1	0	0	0	1	0	1	1	1	1	1	0	0	1	1	1	1	1	1	0	1	0	0	1	0
Aj	A06_107	0	0	1	1	1	0	0	1	1	1	NA	0	0	0	0	0	1	0	1	1	0	0	0	1	0	0	0	1	0	1	1	1	1	1	0	0	1	1	1	1	1	1	0	1	0	0	1	0
Aj	A06_108	0	0	1	1	1	0	0	1	1	1	NA	0	0	0	0	0	1	0	1	1	0	0	0	1	0	0	0	1	0	1	1	1	1	1	0	0	1	1	1	1	1	1	0	1	0	0	1	0
Aj	A06_109	0	0	1	1	1	0	0	0	1	1	NA	0	0	0	0	0	1	0	1	1	0	0	0	1	0	0	0	1	0	1	1	1	1	1	0	0	1	1	1	1	1	1	0	1	0	0	1	0
Aj	A06_110	0	0	1	1	1	0	0	1	1	1	NA	0	0	0	0	0	1	0	1	1	0	0	0	1	0	0	0	1	0	1	1	1	1	1	0	0	1	1	1	1	1	1	0	1	0	0	1	0
Aj	A06_111	0	0	1	1	1	0	0	1	1	1	NA	0	0	0	0	0	NA	0	1	1	0	0	0	1	0	0	0	1	0	1	1	1	1	1	0	0	1	1	1	1	1	1	0	1	0	0	1	0
Aj	A06_112	0	0	1	1	1	0	0	1	1	1	NA	0	0	0	0	0	1	0	1	1	0	0	0	1	0	0	0	1	0	1	1	1	1	1	0	0	1	1	1	1	1	1	0	1	0	0	1	0
Aj	A06_113	0	0	1	1	1	0	0	1	1	1	NA	0	0	0	0	0	1	0	1	1	0	0	0	1	0	0	0	1	0	1	1	1	1	1	0	0	1	1	1	1	1	1	0	1	0	0	1	0
Aj	A06_114	0	0	1	1	1	0	0	1	1	1	NA	0	0	0	0	0	1	0	1	1	0	0	0	1	0	0	0	1	0	1	1	1	1	1	0	0	1	1	1	1	1	1	0	1	0	0	1	0
Aj	A06_115	0	0	1	1	1	0	0	1	1	1	NA	0	0	0	0	0	1	0	1	1	0	0	0	1	0	0	0	1	0	1	1	1	1	1	0	0	1	1	1	1	1	1	0	1	0	0	1	0
Aj	A06_116	0	0	1	1	1	0	0	1	1	1	NA	0	0	0	0	0	1	0	1	1	0	0	0	1	0	0	0	1	0	1	1	1	1	1	0	0	1	1	1	1	1	1	0	1	0	0	1	0
Aj	A06_117	0	0	1	1	1	0	0	1	1	1	NA	0	0	0	0	0	1	0	1	1	0	0	0	1	0	0	0	1	0	1	1	1	1	1	0	0	1	1	1	1	1	1	0	1	0	0	1	0
Aj	A06_118	0	0	1	1	1	0	0	1	1	1	NA	0	0	0	0	0	1	0	1	1	0	0	0	1	0	0	0	1	0	1	1	1	1	1	0	0	1	1	1	1	1	1	0	1	0	0	1	0
Aj	A06_119	0	0	1	1	1	0	0	1	1	1	NA	0	0	0	0	0	1	0	1	1	0	0	0	1	0	0	0	1	0	1	1	1	1	1	0	0	1	1	1	1	1	1	0	1	0	0	1	0
Aj	A06_120	0	0	1	1	1	0	0	1	1	1	NA	0	0	0	0	0	1	0	1	1	0	0	0	1	0	0	0	1	0	1	1	1	1	1	0	0	1	1	1	1	1	1	0	1	0	0	1	0
Aj	A06_121	0	0	1	1	1	0	0	1	1	1	NA	0	0	0	0	0	1	0	1	1	0	0	0	1	0	0	0	1	0	1	1	1	1	1	0	0	1	1	1	1	1	1	0	1	0	0	1	0
Aj	A06_122	0	0	1	1	1	0	0	1	1	1	NA	0	0	0	0	0	1	0	1	1	0	0	0	1	0	0	0	1	0	1	1	1	1	1	0	0	1	1	1	1	1	1	0	1	0	0	1	0
Aj	A06_123	0	0	1	1	NA	0	0	1	1	1	NA	0	0	0	0	0	1	0	1	1	0	0	0	1	0	0	0	1	0	1	1	1	1	1	0	0	1	1	1	1	1	1	0	1	0	0	1	0
Aj	A06_124	0	0	1	1	1	0	0	1	1	1	NA	0	0	0	0	0	1	0	1	1	0	0	0	1	0	0	0	1	0	1	1	1	1	1	0	0	1	1	1	1	1	1	0	1	0	0	1	0
Aj	A06_125	0	0	1	1	1	0	0	1	1	1	NA	0	0	0	0	0	1	0	1	1	0	0	0	1	0	0	0	1	0	1	1	1	1	1	0	0	1	1	1	1	1	1	0	1	0	0	1	0
Aj	A06_126	0	0	1	1	1	0	0	1	1	1	NA	0	0	0	0	0	NA	0	1	1	0	0	0	1	0	0	0	1	0	1	1	1	1	1	0	0	1	1	1	1	1	1	0	1	0	0	1	0
Aj	A06_127	0	0	1	1	1	0	0	1	1	1	NA	0	0	0	0	0	1	0	1	1	0	0	0	1	0	0	0	1	0	1	1	1	1	1	0	0	1	1	1	1	1	1	0	1	0	0	1	0
Aj	A06_128	0	0	1	1	1	0	0	1	1	1	NA	0	0	0	0	0	1	0	1	1	0	0	0	1	0	0	0	1	0	1	1	1	1	1	0	0	1	1	1	1	1	1	0	1	0	0	1	0
Aj	A06_129	0	0	1	1	1	0	0	1	1	1	NA	0	0	0	0	0	1	0	1	1	0	0	0	1	0	0	0	1	0	1	1	1	1	1	0	0	1	1	1	1	1	1	0	1	0	0	1	0
Aj	A06_130	0	0	1	1	1	0	0	1	1	1	NA	0	0	0	0	0	1	0	1	1	0	0	0	1	0	0	0	1	0	1	1	1	1	1	0	0	1	1	1	1	1	1	0	1	0	0	1	0
Aj	A06_131	0	0	1	1	1	0	0	1	1	1	NA	0	0	0	0	0	1	0	1	1	0	0	0	1	0	0	0	1	0	1	1	1	1	1	0	0	1	1	1	1	1	1	0	1	0	0	1	0
Aj	A06_132	0	0	1	1	1	0	0	1	1	1	NA	0	0	0	0	0	1	0	1	1	0	0	0	1	0	0	0	1	0	1	1	1	1	1	0	0	1	1	1	1	1	1	0	1	0	0	1	0
Aj	A06_133	0	0	1	1	1	0	0	1	1	1	NA	0	0	0	0	0	1	0	1	1	0	0	0	1	0	0	0	1	0	1	1	1	1	1	0	0	1	1	1	1	1	1	0	1	0	0	1	0
Aj	A06_134	0	0	1	1	1	0	0	1	1	1	NA	0	0	0	0	0	1	0	1	1	0	0	0	1	0	0	0	1	0	1	1	1	1	1	0	0	1	1	1	1	1	1	0	1	0	0	1	0
Aj	A06_135	0	0	1	1	1	0	0	1	1	1	NA	0	0	0	0	0	1	0	1	1	0	0	0	1	0	0	0	1	0	1	1	1	1	1	0	0	1	1	1	1	1	1	0	1	0	0	1	0
Aj	A06_136	0	0	1	1	1	0	0	1	1	1	NA	0	0	0	0	0	1	0	1	1	0	0	0	1	0	0	0	1	0	1	1	1	1	1	0	0	1	1	1	1	1	1	0	1	0	0	1	0
Aj	A06_137	0	0	1	1	1	0	0	1	1	1	NA	0	0	0	0	0	1	0	1	1	0	0	0	1	0	0	0	1	0	1	1	1	1	1	0	0	1	1	1	1	1	1	0	1	0	0	1	0
Aj	A06_138	0	0	1	1	1	0	0	1	1	1	NA	0	0	0	0	0	1	0	1	1	0	0	0	1	0	0	0	1	0	1	1	1	1	1	0	0	1	1	1	1	1	1	0	1	0	0	1	0
Aj	A06_139	0	0	1	1	1	0	0	1	1	1	NA	0	0	0	0	0	1	0	1	1	0	0	0	1	0	0	0	1	0	1	1	1	1	1	0	0	1	1	1	1	1	1	0	1	0	0	1	0
Aj	A06_140	0	0	1	1	1	0	0	1	1	1	NA	0	0	0	0	0	1	0	1	1	0	0	0	1	0	0	0	1	0	1	1	1	1	1	0	0	1	1	1	1	1	1	0	1	0	0	1	0
Aj	A06_141	0	0	1	1	1	0	0	1	1	1	NA	0	0	0	0	0	1	0	1	1	0	0	0	1	0	0	0	1	0	1	1	1	1	1	0	0	1	1	1	1	1	1	0	1	0	0	1	0
Aj	A06_142	0	0	1	1	1	0	0	1	1	1	NA	0	0	0	0	0	1	0	1	1	0	0	0	1	0	0	0	1	0	1	1	1	1	1	0	0	1	1	1	1	1	1	0	1	0	0	1	0
Aj	A06_143	0	0	1	1	1	0	0	1	1	1	NA	0	0	0	0	0	1	0	1	1	0	0	0	1	0	0	0	1	0	1	1	1	1	1	0	0	1	1	1	1	1	1	0	1	0	0	1	0
Aj	A06_144	0	0	1	1	1	0	0	1	1	1	NA	0	0	0	0	0	1	0	1	1	0	0	0	1	0	0	0	1	0	1	1	1	1	1	0	0	1	1	1	1	1	1	0	1	0	0	1	0
Aj	A06_145	0	0	1	1	1	0	0	1	1	1	NA	0	0	0	0	0	1	0	1	1	0	0	0	1	0	0	0	1	0	1	1	1	1	1	0	0	1	1	1	1	1	1	0	1	0	0	1	0
Aj	A06_146	0	0	1	1	1	0	0	1	1	1	NA	0	0	0	0	0	1	0	1	1	0	0	0	1	0	0	0	1	0	1	1	1	1	1	0	0	1	1	1	1	1	1	0	1	0	0	1	0
Aj	A06_147	0	0	1	1	1	0	0	1	1	1	NA	0	0	0	0	0	1	0	1	1	0	0	0	1	0	0	0	1	0	1	1	1	1	1	0	0	1	1	1	1	1	1	0	1	0	0	1	0
Aj	A06_148	0	0	1	1	NA	0	0	1	1	1	NA	0	0	0	0	0	1	0	1	1	0	0	0	1	0	0	0	1	0	1	1	1	1	1	0	0	1	1	1	1	1	1	0	1	0	0	1	0
Aj	A06_149	0	0	1	1	NA	0	0	1	1	1	NA	0	0	0	0	0	1	0	1	1	0	0	0	1	0	0	0	1	0	1	1	1	1	1	0	0	1	1	1	1	1	1	0	1	0	0	1	0
Aj	A06_150	0	0	1	1	1	0	0	1	1	1	NA	0	0	0	0	0	1	0	1	1	0	0	0	1	0	0	0	1	0	1	1	1	1	1	0	0	1	1	1	1	1	1	0	1	0	0	1	0
Aj	A06_151	0	0	1	1	1	0	0	1	1	1	NA	0	0	0	0	0	1	0	1	1	0	0	0	1	0	0	0	1	0	1	1	1	1	1	0	0	1	1	1	1	1	1	0	1	0	0	1	0
Aj	A06_152	0	0	1	1	1	0	0	1	1	1	NA	0	0	0	0	0	1	0	1	1	0	0	0	1	0	0	0	1	0	1	1	1	1	1	0	0	1	1	1	1	1	1	0	1	0	0	1	0
Aj	A06_153	0	0	1	1	1	0	0	1	1	1	NA	0	0	0	0	0	1	0	1	1	0	0	0	1	0	0	0	1	0	1	1	1	1	1	0	0	1	1	1	1	1	1	0	1	0	0	1	0
Aj	A06_154	0	0	1	1	1	0	0	1	1	1	NA	0	0	0	0	0	1	0	1	1	0	0	0	1	0	0	0	1	0	1	1	1	1	1	0	0	1	1	1	1	1	1	0	1	0	0	1	0
Aj	A06_155	0	0	1	1	1	0	0	1	1	1	NA	0	0	0	0	0	1	0	1	1	0	0	0	1	0	0	0	1	0	1	1	1	1	1	0	0	1	1	1	1	1	1	0	1	0	0	1	0
Aj	A06_156	0	0	1	1	1	0	0	1	1	1	NA	0	0	0	0	0	1	0	1	1	0	0	0	1	0	0	0	1	0	1	1	1	1	1	0	0	1	1	1	1	1	1	0	1	0	0	1	0
Aj	A06_157	0	0	1	1	1	0	0	1	1	1	NA	0	0	0	0	0	1	0	1	1	0	0	0	1	0	0	0	1	0	1	1	1	1	1	0	0	1	1	1	1	1	1	0	1	0	0	1	0
Aj	A06_158	0	0	1	1	1	0	0	1	1	1	NA	0	0	0	0	0	1	0	1	1	0	0	0	1	0	0	0	1	0	1	1	1	1	1	0	0	1	1	1	1	1	1	0	1	0	0	1	0
Aj	A06_159	0	0	1	1	1	0	0	1	1	1	NA	0	0	0	0	0	1	0	1	1	0	0	0	1	0	0	0	1	0	1	1	1	1	1	0	0	1	1	1	1	1	1	0	1	0	0	1	0
Aj	A06_160	0	0	1	1	1	0	0	1	1	1	NA	0	0	0	0	0	1	0	1	1	0	0	0	1	0	0	0	1	0	1	1	1	1	1	0	0	1	1	1	1	1	1	0	1	0	0	1	0
Aj	A06_161	0	0	1	1	1	0	0	1	1	1	NA	0	0	0	0	0	1	0	1	1	0	0	0	1	0	0	0	1	0	1	1	1	1	1	0	0	1	1	1	1	1	1	0	1	0	0	1	0
Aj	A06_162	0	0	1	1	1	0	0	1	1	1	NA	0	0	0	0	0	1	0	1	1	0	0	0	1	0	0	0	1	0	1	1	1	1	1	0	0	1	1	1	1	1	1	0	1	0	0	1	0
Aj	A06_163	0	0	1	1	1	0	0	1	1	1	NA	0	0	0	0	0	1	0	1	1	0	0	0	1	0	0	0	1	0	1	1	1	1	1	0	0	1	1	1	1	1	1	0	1	0	0	1	0
Aj	A06_164	0	0	1	1	1	0	0	1	1	1	NA	0	0	0	0	0	1	0	1	1	0	0	0	1	0	0	0	1	0	1	1	1	1	1	0	0	1	1	1	1	1	1	0	1	0	0	1	0
Aj	A06_165	0	0	1	1	1	0	0	1	1	1	NA	0	0	0	0	0	1	0	1	1	0	0	0	1	0	0	0	1	0	1	1	1	1	1	0	0	1	1	1	1	1	1	0	1	0	0	1	0
Aj	A06_166	0	0	1	1	1	0	0	1	1	1	NA	0	0	0	0	0	1	0	1	1	0	0	0	1	0	0	0	1	0	1	1	1	1	1	0	0	1	1	1	1	1	1	0	1	0	0	1	0
Aj	A06_167	0	0	1	1	1	0	0	1	1	1	NA	0	0	0	0	0	1	0	1	1	0	0	0	1	0	0	0	1	0	1	1	1	1	1	0	0	1	1	1	1	1	1	0	1	0	0	1	0
Aj	A06_168	0	0	1	1	1	0	0	1	1	1	NA	0	0	0	0	0	1	0	1	1	0	0	0	1	0	0	0	1	0	1	1	1	1	1	0	0	1	1	1	1	1	1	0	1	0	0	1	0
Aj	A06_169	0	0	1	1	1	0	0	1	1	1	NA	0	0	0	0	0	1	0	1	1	0	0	0	1	0	0	0	1	0	1	1	1	1	1	0	0	1	1	1	1	1	1	0	1	0	0	1	0
Aj	A06_170	0	0	1	1	1	0	0	1	1	1	NA	0	0	0	0	0	1	0	1	1	0	0	0	1	0	0	0	1	0	1	1	1	1	1	0	0	1	1	1	1	1	1	0	1	0	0	1	0
Aj	A06_171	0	0	1	1	1	0	0	1	1	1	NA	0	0	0	0	0	1	0	1	1	0	0	0	1	0	0	0	1	0	1	1	1	1	1	0	0	1	1	1	1	1	1	0	1	0	0	1	0
Aj	A06_172	0	0	1	1	1	0	0	1	1	1	NA	0	0	0	0	0	1	0	1	1	0	0	0	1	0	0	0	1	0	1	1	1	1	1	0	0	1	1	1	1	1	1	0	1	0	0	1	0
Aj	A06_173	0	0	1	1	1	0	0	1	1	1	NA	0	0	0	0	0	1	0	1	1	0	0	0	1	0	0	0	1	0	1	1	1	1	1	0	0	1	1	1	1	1	1	0	1	0	0	1	0
Aj	A06_174	0	0	1	1	NA	0	0	1	1	1	NA	0	0	0	0	0	1	0	1	1	0	0	0	1	0	0	0	1	0	1	1	1	1	1	0	0	1	1	1	1	1	1	0	1	0	0	1	0
Aj	A06_175	0	0	1	1	1	0	0	1	1	1	NA	0	0	0	0	0	1	0	1	1	0	0	0	1	0	0	0	1	0	1	1	1	1	1	0	0	1	1	1	1	1	1	0	1	0	0	1	0
Aj	A06_176	0	0	1	1	1	0	0	1	1	1	NA	0	0	0	0	0	1	0	1	1	0	0	0	1	0	0	0	1	0	1	1	1	1	1	0	0	1	1	1	1	1	1	0	1	0	0	1	0
Aj	A06_177	0	0	1	1	1	0	0	1	1	1	NA	0	0	0	0	0	1	0	1	1	0	0	0	1	0	0	0	1	0	1	1	1	1	1	0	0	1	1	1	1	1	1	0	1	0	0	1	0
Aj	A06_178	0	0	1	1	1	0	0	1	1	1	NA	0	0	0	0	0	1	0	1	1	0	0	0	1	0	0	0	1	0	1	1	1	1	1	0	0	1	1	1	1	1	1	0	1	0	0	1	0
Aj	A06_179	0	0	1	1	NA	0	0	1	1	1	NA	0	0	0	0	0	1	0	1	1	0	0	0	1	0	0	0	1	0	1	1	1	1	1	0	0	1	1	1	1	1	1	0	1	0	0	1	0
Aj	A06_180	0	0	1	1	1	0	0	1	1	1	NA	0	0	0	0	0	1	0	1	1	0	0	0	1	0	0	0	1	0	1	1	1	1	1	0	0	1	1	1	1	1	1	0	1	0	0	1	0
Aj	A06_181	0	0	1	1	1	0	0	1	1	1	NA	0	0	0	0	0	1	0	1	1	0	0	0	1	0	0	0	1	0	1	1	1	1	1	0	0	1	1	1	1	1	1	0	1	0	0	1	0
Aj	A06_182	0	0	1	1	1	0	0	1	1	1	NA	0	0	0	0	0	1	0	1	1	0	0	0	1	0	0	0	1	0	1	1	1	1	1	0	0	1	1	1	1	1	1	0	1	0	0	1	0
Aj	A06_183	0	0	1	1	1	0	0	1	1	1	NA	0	0	0	0	0	1	0	1	1	0	0	0	1	0	0	0	1	0	1	1	1	1	1	0	0	1	1	1	1	1	1	0	1	0	0	1	0
Aj	A06_184	0	0	1	1	1	0	0	1	1	1	NA	0	0	0	0	0	1	0	1	1	0	0	0	1	0	0	0	1	0	1	1	1	1	1	0	0	1	1	1	1	1	1	0	1	0	0	1	0
Aj	A06_185	0	0	1	1	1	0	0	1	1	1	NA	0	0	0	0	0	1	0	1	1	0	0	0	1	0	0	0	1	0	1	1	1	1	1	0	0	1	1	1	1	1	1	0	1	0	0	1	0
Aj	A06_186	0	0	1	1	1	0	0	1	1	1	NA	0	0	0	0	0	1	0	1	1	0	0	0	1	0	0	0	1	0	1	1	1	1	1	0	0	1	1	1	1	1	1	0	1	0	0	1	0
Aj	A06_187	0	0	1	1	1	0	0	1	1	1	NA	0	0	0	0	0	1	0	1	1	0	0	0	1	0	0	0	1	0	1	1	1	1	1	0	0	1	1	1	1	1	1	0	1	0	0	1	0
Aj	A06_188	0	0	1	1	1	0	0	1	1	1	NA	0	0	0	0	0	1	0	1	1	0	0	0	1	0	0	0	1	0	1	1	1	1	1	0	0	1	1	1	1	1	1	0	1	0	0	1	0
Aj	A06_189	0	0	1	1	1	0	0	1	1	1	NA	0	0	0	0	0	1	0	1	1	0	0	0	1	0	0	0	1	0	1	1	1	1	1	0	0	1	1	1	1	1	1	0	1	0	0	1	0
Aj	A06_190	0	0	1	1	1	0	0	1	1	1	NA	0	0	0	0	0	1	0	1	1	0	0	0	1	0	0	0	1	0	1	1	1	1	1	0	0	1	1	1	1	1	1	0	1	0	0	1	0
Aj	A06_191	0	0	1	1	1	0	0	1	1	1	NA	0	0	0	0	0	1	0	1	1	0	0	0	1	0	0	0	1	0	1	1	1	1	1	0	0	1	1	1	1	1	1	0	1	0	0	1	0
Aj	A06_192	0	0	1	1	1	0	0	1	1	1	NA	0	0	0	0	0	1	0	1	1	0	0	0	1	0	0	0	1	0	1	1	1	1	1	0	0	1	1	1	1	1	1	0	1	0	0	1	0
Aj	A06_193	0	0	1	1	1	0	0	1	1	1	NA	0	0	0	0	0	1	0	1	1	0	0	0	1	0	0	0	1	0	1	1	1	1	1	0	0	1	1	1	1	1	1	0	1	0	0	1	0
Aj	A06_194	0	0	1	1	1	0	0	1	1	1	NA	0	0	0	0	0	1	0	1	1	0	0	0	1	0	0	0	1	0	1	1	1	1	1	0	0	1	1	1	1	1	1	0	1	0	0	1	0
Aj	A06_195	0	0	1	1	1	0	0	1	1	1	NA	0	0	0	0	0	1	0	1	1	0	0	0	1	0	0	0	1	0	1	1	1	1	1	0	0	1	1	1	1	1	1	0	1	0	0	1	0
Aj	A06_196	0	0	1	1	1	0	0	1	1	1	NA	0	0	0	0	0	1	0	1	1	0	0	0	1	0	0	0	1	0	1	1	1	1	1	0	0	1	1	1	1	1	1	0	1	0	0	1	0
Aj	A06_197	0	0	1	1	1	0	0	1	1	1	NA	0	0	0	0	0	1	0	1	1	0	0	0	1	0	0	0	1	0	1	1	1	1	1	0	0	1	1	1	1	1	1	0	1	0	0	1	0
Aj	A06_198	0	0	1	1	1	0	0	1	1	1	NA	0	0	0	0	0	1	0	1	1	0	0	0	1	0	0	0	1	0	1	1	1	1	1	0	0	1	1	1	1	1	1	0	1	0	0	1	0
Aj	A06_199	0	0	1	1	1	0	0	1	1	1	NA	0	0	0	0	0	1	0	1	1	0	0	0	1	0	0	0	1	0	1	1	1	1	1	0	0	1	1	1	1	1	1	0	1	0	0	1	0
Aj	A06_200	0	0	1	1	1	0	0	1	1	1	NA	0	0	0	0	0	1	0	1	1	0	0	0	1	0	0	0	1	0	1	1	1	1	1	0	0	1	1	1	1	1	1	0	1	0	0	1	0
Aj	A06_201	0	0	1	1	1	0	0	1	1	1	NA	0	0	0	0	0	1	0	1	1	0	0	0	1	0	0	0	1	0	1	1	1	1	1	0	0	1	1	1	1	1	1	0	1	0	0	1	0
Aj	A06_202	0	0	1	1	1	0	0	1	1	1	NA	0	0	0	0	0	1	0	1	1	0	0	0	1	0	0	0	1	0	1	1	1	1	1	0	0	1	1	1	1	1	1	0	1	0	0	1	0
Aj	A06_203	0	0	1	1	1	0	0	1	1	1	NA	0	0	0	0	0	1	0	1	1	0	0	0	1	0	0	0	1	0	1	1	1	1	1	0	0	1	1	1	1	1	1	0	1	0	0	1	0
Aj	A06_204	0	0	1	1	1	0	0	1	1	1	NA	0	0	0	0	0	1	0	1	1	0	0	0	1	0	0	0	1	0	1	1	1	1	1	0	0	1	1	1	1	1	1	0	1	0	0	1	0
Aj	A06_205	0	0	1	1	1	0	0	1	1	1	NA	0	0	0	0	0	1	0	1	1	0	0	0	1	0	0	0	1	0	1	1	1	1	1	0	0	1	1	1	1	1	1	0	1	0	0	1	0
Aj	A06_206	0	0	1	1	1	0	0	1	1	1	NA	0	0	0	0	0	1	0	1	1	0	0	0	1	0	0	0	1	0	1	1	1	1	1	0	0	1	1	1	1	1	1	0	1	0	0	1	0
Aj	A06_207	0	0	1	1	1	0	0	1	1	1	NA	0	0	0	0	0	1	0	1	1	0	0	0	1	0	0	0	1	0	1	1	1	1	1	0	0	1	1	1	1	1	1	0	1	0	0	1	0
Aj	A06_208	0	0	1	1	1	0	0	1	1	1	NA	0	0	0	0	0	1	0	1	1	0	0	0	1	0	0	0	1	0	1	1	1	1	1	0	0	1	1	1	1	1	1	0	1	0	0	1	0
Aj	A06_209	0	0	1	1	1	0	0	1	1	1	NA	0	0	0	0	0	1	0	1	1	0	0	0	1	0	0	0	1	0	1	1	1	1	1	0	0	1	1	1	1	1	1	0	1	0	0	1	0
Aj	A06_210	0	0	1	1	1	0	0	1	1	1	NA	0	0	0	0	0	1	0	1	1	0	0	0	1	0	0	0	1	0	1	1	1	1	1	0	0	1	1	1	1	1	1	0	1	0	0	1	0
Aj	A06_211	0	0	1	1	1	0	0	1	1	1	NA	0	0	0	0	0	1	0	1	1	0	0	0	1	0	0	0	1	0	1	1	1	1	1	0	0	1	1	1	1	1	1	0	1	0	0	1	0
Aj	A06_212	0	0	1	1	1	0	0	1	1	1	NA	0	0	0	0	0	1	0	1	1	0	0	0	1	0	0	0	1	0	1	1	1	1	1	0	0	1	1	1	1	1	1	0	1	0	0	1	0
Aj	A06_213	0	0	1	1	1	0	0	1	1	1	NA	0	0	0	0	0	1	0	1	1	0	0	0	1	0	0	0	1	0	1	1	1	1	1	0	0	1	1	1	1	1	1	0	1	0	0	1	0
Aj	A06_214	0	0	1	1	1	0	0	1	1	1	NA	0	0	0	0	0	1	0	1	1	0	0	0	1	0	0	0	1	0	1	1	1	1	1	0	0	1	1	1	1	1	1	0	1	0	0	1	0
Aj	A06_215	0	0	1	1	1	0	0	1	1	1	NA	0	0	0	0	0	1	0	1	1	0	0	0	1	0	0	0	1	0	1	1	1	1	1	0	0	1	1	1	1	1	1	0	1	0	0	1	0
Aj	A06_216	0	0	1	1	1	0	0	1	1	1	NA	0	0	0	0	0	1	0	1	1	0	0	0	1	0	0	0	1	0	1	1	1	1	1	0	0	1	1	1	1	1	1	0	1	0	0	1	0
Aj	A06_217	0	0	1	1	1	0	NA	1	1	1	NA	0	0	0	0	0	1	0	1	1	0	0	0	1	0	0	0	1	0	1	1	1	1	1	0	0	1	1	1	1	1	1	0	1	0	0	1	0
Aj	A06_218	0	0	1	1	1	0	0	1	1	1	NA	0	0	0	0	0	1	0	1	1	0	0	0	1	0	0	0	1	0	1	1	1	1	1	0	0	1	1	1	1	1	1	0	1	0	0	1	0
Aj	A06_219	0	0	1	1	1	0	0	1	1	1	NA	0	0	0	0	0	1	0	1	1	0	0	0	1	0	0	0	1	0	1	1	1	1	1	0	0	1	1	1	1	1	1	0	1	0	0	1	0
Aj	A06_220	0	0	1	1	1	0	0	1	1	1	NA	0	0	0	0	0	1	0	1	1	0	0	0	1	0	0	0	1	0	1	1	1	1	1	0	0	1	1	1	1	1	1	0	1	0	0	1	0
Aj	A06_221	0	0	1	NA	1	0	0	1	1	1	NA	0	0	0	0	0	1	0	1	1	0	0	0	1	0	0	0	1	0	1	1	1	1	1	0	0	1	1	1	1	1	1	0	1	0	0	1	0
Aj	A06_222	0	0	1	1	1	0	0	1	1	1	NA	0	0	0	0	0	1	0	1	1	0	0	0	1	0	0	0	1	0	1	1	1	1	1	0	0	1	1	1	1	1	1	0	1	0	0	1	0
Aj	A06_223	0	0	1	1	1	0	0	1	1	1	NA	0	0	0	0	0	1	0	1	1	0	0	0	1	0	0	0	1	0	1	1	1	1	1	0	0	1	1	1	1	1	1	0	1	0	0	1	0
Aj	A06_224	0	0	1	1	1	0	0	1	1	1	NA	0	0	0	0	0	1	0	1	1	0	0	0	1	0	0	0	1	0	1	1	1	1	1	0	0	1	1	1	1	1	1	0	1	0	0	1	0
Aj	A06_225	0	0	1	1	1	0	0	1	1	1	NA	0	0	0	0	0	1	0	1	1	0	0	0	1	0	0	0	1	0	1	1	1	1	1	0	0	1	1	1	1	1	1	0	1	0	0	1	0
Aj	A06_226	0	0	1	1	1	0	0	1	1	1	NA	0	0	0	0	0	1	0	1	1	0	0	0	1	0	0	0	1	0	1	1	1	1	1	0	0	1	1	1	1	1	1	0	1	0	0	1	0
Aj	A06_227	0	0	1	1	1	0	0	1	1	1	NA	0	0	0	0	0	1	0	1	1	0	0	0	1	0	0	0	1	0	1	1	1	1	1	0	0	1	1	1	1	1	1	0	1	0	0	1	0
Aj	A06_228	0	0	1	1	1	0	0	1	1	1	NA	0	0	0	0	0	1	0	1	1	0	0	0	1	0	0	0	1	0	1	1	1	1	1	0	0	1	1	1	1	1	1	0	1	0	0	1	0
Aj	A06_229	0	0	1	1	1	0	0	1	1	1	NA	0	0	0	0	0	1	0	1	1	0	0	0	1	0	0	0	1	0	1	1	1	1	1	0	0	1	1	1	1	1	1	0	1	0	0	1	0
Aj	A06_230	0	0	1	1	1	0	0	1	1	1	NA	0	0	0	0	0	1	0	1	1	0	0	0	1	0	0	0	1	0	1	1	1	1	1	0	0	1	1	1	1	1	1	0	1	0	0	1	0
Aj	A06_231	0	0	1	1	1	0	0	1	1	1	NA	0	0	0	0	0	1	0	1	1	0	0	0	1	0	0	0	1	0	1	1	1	1	1	0	0	1	1	1	1	1	1	0	1	0	0	1	0
Aj	A06_232	0	0	1	1	1	0	0	1	1	1	NA	0	0	0	0	0	1	0	1	1	0	0	0	1	0	0	0	1	0	1	1	1	1	1	0	0	1	1	1	1	1	1	0	1	0	0	1	0
Aj	A06_233	0	0	1	1	1	0	0	1	1	1	NA	0	0	0	0	0	1	0	1	1	0	0	0	1	0	0	0	1	0	1	1	1	1	1	0	0	1	1	1	1	1	1	0	1	0	0	1	0
Aj	A06_234	0	0	1	1	NA	0	0	1	1	1	NA	0	0	0	0	0	1	0	NA	1	0	0	0	1	0	0	0	1	0	1	1	1	1	1	0	0	1	1	1	1	1	1	0	1	0	0	1	0
Aj	A06_235	0	0	1	1	1	0	0	1	1	1	NA	0	0	0	0	0	1	0	1	1	0	0	0	1	0	0	0	1	0	1	1	1	1	1	0	0	1	1	1	1	1	1	0	1	0	0	1	0
Aj	A06_236	0	0	1	1	1	0	0	1	1	1	NA	0	0	0	0	0	1	0	1	1	0	0	0	1	0	0	0	1	0	1	1	1	1	1	0	0	1	1	1	1	1	1	0	1	0	0	1	0
Aj	A06_237	0	0	1	1	1	0	0	1	1	1	NA	0	0	0	0	0	1	0	1	1	0	0	0	1	0	0	0	1	0	1	1	1	1	1	0	0	1	1	1	1	1	1	0	1	0	0	1	0
Aj	A06_238	0	0	1	1	1	0	0	1	1	1	NA	0	0	0	0	0	1	0	1	1	0	0	0	1	0	0	0	1	0	1	1	1	1	1	0	0	1	1	1	1	1	1	0	1	0	0	1	0
Aj	A06_239	0	0	1	1	1	0	0	1	1	1	NA	0	0	0	0	0	1	0	1	1	0	0	0	1	0	0	0	1	0	1	1	1	1	1	0	0	1	1	1	1	1	1	0	1	0	0	1	0
Aj	A06_240	0	0	1	1	1	0	0	1	1	1	NA	0	0	0	0	0	1	0	1	1	0	0	0	1	0	0	0	1	0	1	1	1	1	1	0	0	1	1	1	1	1	1	0	1	0	0	1	0
Aj	A06_241	0	0	1	1	1	0	0	1	1	1	NA	0	0	0	0	0	1	0	1	1	0	0	0	1	0	0	0	1	0	1	1	1	1	1	0	0	1	1	1	1	1	1	0	1	0	0	1	0
Aj	A06_242	0	0	1	1	1	0	0	1	1	1	NA	0	0	0	0	0	1	0	1	1	0	0	0	1	0	0	0	1	0	1	1	1	1	1	0	0	1	1	1	1	1	1	0	1	0	0	1	0
Aj	A06_243	0	0	1	1	1	0	0	1	1	1	NA	0	0	0	0	0	1	0	1	1	0	0	0	1	0	0	0	1	0	1	1	1	1	1	0	0	1	1	1	1	1	1	0	1	0	0	1	0
Aj	A06_244	0	0	1	1	1	0	0	1	1	1	NA	0	0	0	0	0	1	0	1	1	0	0	0	1	0	0	0	1	0	1	1	1	1	1	0	0	1	1	1	1	1	1	0	1	0	0	1	0
Aj	A06_245	0	0	1	1	1	0	0	1	1	1	NA	0	0	0	0	0	1	0	1	1	0	0	0	1	0	0	0	1	0	1	1	1	1	1	0	0	1	1	1	1	1	1	0	1	0	0	1	0
Aj	A06_246	0	0	1	1	1	0	0	1	1	1	NA	0	0	1	0	0	1	0	1	1	0	0	0	1	0	0	0	1	0	1	1	1	1	1	0	0	1	1	1	1	1	1	0	1	0	0	1	0
Aj	A06_247	0	0	1	1	1	0	0	1	1	1	NA	0	0	1	0	0	1	0	1	1	0	0	0	1	0	0	0	1	0	1	1	1	1	1	0	0	1	1	1	1	1	1	0	1	0	0	1	0
Aj	A06_248	0	0	1	1	1	0	0	1	1	1	NA	0	0	1	0	0	1	0	1	1	0	0	0	1	0	0	0	1	0	1	1	1	1	1	0	0	1	1	1	1	1	1	0	1	0	0	1	0
Aj	A07_001	0	0	1	1	1	0	0	1	1	1	1	1	1	0	1	1	0	1	0	0	0	0	1	1	0	1	1	1	1	1	1	1	1	1	0	1	1	0	1	1	1	1	1	1	1	0	1	0
Aj	A07_002	0	0	1	1	1	0	0	1	1	1	1	1	1	0	1	1	0	1	0	0	0	0	1	1	0	1	1	1	1	1	1	1	1	1	0	1	1	0	1	1	1	1	1	1	1	0	1	0
Aj	A07_003	0	0	1	1	1	0	0	1	1	1	1	1	1	0	1	1	0	1	0	0	0	0	1	1	0	1	1	1	1	1	1	1	1	1	0	1	1	0	1	1	1	1	1	1	1	0	1	0
Aj	A07_004	0	0	1	1	1	0	0	1	1	1	1	1	1	0	1	1	NA	1	0	0	0	0	1	1	0	1	1	1	1	1	1	1	1	1	0	1	1	0	1	1	1	1	1	1	1	0	1	0
Aj	A07_005	0	0	1	1	1	0	0	1	1	1	1	1	1	0	1	1	NA	1	0	0	0	0	1	1	0	1	1	1	1	1	1	1	1	1	0	1	1	0	1	1	1	1	1	1	1	0	1	0
Aj	A07_006	0	0	1	1	1	0	0	1	1	1	1	1	1	0	1	1	NA	1	0	0	0	0	1	1	0	1	1	1	1	1	1	1	1	1	0	1	1	0	1	1	1	1	1	1	1	0	1	0
Aj	A07_007	0	0	1	1	1	0	0	1	1	1	1	1	1	0	1	1	NA	1	0	0	0	0	1	1	0	1	1	1	1	1	1	1	1	1	0	1	1	0	1	1	1	1	1	1	1	0	1	0
Aj	A07_008	0	0	1	1	1	0	0	1	1	1	1	1	1	0	1	1	NA	1	0	0	0	0	1	1	0	1	1	1	1	1	1	1	1	1	0	1	1	0	1	1	1	1	1	1	1	0	1	0
Aj	A07_009	0	0	1	1	1	0	0	1	1	1	1	1	1	0	1	1	NA	1	0	0	0	0	1	1	0	1	1	1	1	1	1	1	1	1	0	1	1	0	1	1	1	1	1	1	1	0	1	0
Aj	A07_010	0	0	1	1	1	0	0	1	1	1	1	1	1	0	1	1	0	1	0	0	0	0	1	1	1	1	1	1	1	1	0	1	1	1	0	1	1	0	0	1	1	1	1	1	1	0	1	0
Aj	A07_011	0	0	1	1	1	0	0	1	1	1	1	1	1	0	NA	1	0	1	0	0	0	0	1	1	1	1	1	1	1	1	0	1	1	1	0	1	1	0	0	1	1	1	1	1	1	0	1	0
Aj	A07_012	0	0	1	1	1	0	0	1	1	1	1	1	1	0	1	1	NA	1	0	0	0	0	1	1	1	1	1	1	1	1	0	1	1	1	0	1	1	0	0	1	1	1	1	1	1	0	1	0
Aj	A07_013	0	0	1	1	1	0	0	1	1	1	1	1	1	0	1	1	NA	1	0	0	0	0	1	1	1	1	1	1	1	1	0	1	1	0	0	1	1	0	0	1	1	1	1	1	1	0	1	0
Aj	A07_014	0	0	1	1	1	0	0	1	1	1	1	1	1	0	1	1	0	1	0	0	0	0	1	1	1	1	1	1	1	1	0	1	1	0	0	1	1	0	0	1	1	1	1	1	1	0	1	0
Aj	A07_015	0	0	1	1	1	0	0	1	1	1	1	1	1	0	1	1	0	1	0	0	0	0	1	1	1	1	1	1	1	1	0	1	1	0	0	1	1	0	0	1	1	1	1	1	1	0	1	0
Aj	A07_016	0	0	1	1	1	0	0	1	1	1	1	1	1	0	1	1	0	1	0	0	0	0	1	1	1	1	1	1	1	1	0	1	1	0	0	1	1	0	0	1	1	1	1	1	1	0	1	0
Aj	A07_017	0	0	1	1	1	0	0	1	1	1	1	1	1	0	1	1	0	1	0	0	0	0	1	1	1	1	1	1	1	1	0	1	1	0	0	1	1	0	0	0	1	1	1	1	1	0	1	0
Aj	A07_018	0	0	1	1	1	0	0	1	1	1	1	1	1	0	1	1	0	1	0	0	0	0	1	1	1	1	1	1	1	1	0	1	1	0	0	1	1	0	0	0	1	1	1	1	1	0	1	0
Aj	A07_019	0	0	1	1	1	0	0	1	1	1	1	1	1	0	1	1	0	1	0	0	0	0	1	1	1	1	1	1	1	1	0	1	1	0	0	1	1	0	0	0	1	1	1	1	1	0	1	0
Aj	A07_020	0	0	1	1	1	0	0	1	1	1	1	1	1	0	1	1	NA	1	0	0	0	0	1	1	1	1	1	1	1	1	0	1	0	0	0	1	1	0	0	0	1	1	1	1	1	0	1	0
Aj	A07_021	0	0	1	1	1	0	0	1	1	1	1	1	1	0	1	1	0	1	0	0	0	0	1	1	1	1	1	1	1	1	0	1	0	0	0	1	1	0	0	0	1	1	1	1	1	0	1	0
Aj	A07_022	0	0	1	1	1	0	0	1	1	1	1	1	1	0	1	1	0	1	0	0	0	0	1	1	1	1	1	1	1	1	0	1	0	0	0	1	1	0	0	0	1	1	1	1	1	0	1	0
Aj	A07_023	0	0	1	1	1	0	0	1	1	1	1	1	1	0	1	1	0	1	0	0	0	0	1	1	1	1	1	1	1	1	0	1	0	0	0	1	1	0	0	0	1	1	1	1	1	0	1	0
Aj	A07_024	0	0	1	1	1	0	0	1	1	1	1	1	1	0	1	1	1	1	0	0	0	0	1	1	1	1	1	1	1	1	0	1	0	0	0	1	1	0	0	0	1	1	1	1	0	0	1	0
Aj	A07_025	0	0	1	1	1	0	0	1	1	1	1	1	1	0	1	1	1	1	0	0	0	0	1	1	1	1	1	1	1	1	0	1	0	0	0	1	1	0	0	0	1	1	1	1	0	0	1	0
Aj	A07_026	0	0	1	1	1	0	0	1	1	1	1	1	1	0	1	1	1	1	0	0	0	0	1	1	1	1	1	1	1	1	0	1	0	0	0	1	1	0	0	0	1	1	1	1	0	0	1	0
Aj	A07_027	0	0	1	1	1	0	0	1	1	1	1	1	1	0	1	1	1	1	0	0	0	0	1	1	1	1	1	1	1	1	0	1	0	0	0	1	1	0	0	0	1	1	1	1	0	0	1	0
Aj	A07_028	0	0	1	1	1	0	0	1	1	1	1	1	1	0	1	1	1	1	0	0	0	0	1	1	1	1	1	1	1	1	0	1	0	0	0	1	1	0	0	0	1	1	1	1	0	0	1	0
Aj	A07_029	0	0	1	1	NA	0	0	1	1	1	1	1	1	0	1	1	1	1	0	0	0	0	1	1	1	1	1	1	1	1	0	1	0	0	0	1	1	0	0	0	1	1	1	1	0	0	1	0
Aj	A07_030	0	0	1	1	1	0	0	1	1	1	1	1	1	0	1	1	1	1	0	0	0	0	1	1	1	1	1	1	1	1	0	1	0	0	0	1	1	0	0	0	1	1	1	1	0	0	1	0
Aj	A07_031	0	0	1	1	1	0	0	1	1	1	1	1	1	0	1	1	1	1	0	0	0	0	1	1	1	1	1	1	1	1	0	1	0	0	0	1	1	0	0	0	1	1	1	1	0	0	1	0
Aj	A07_032	0	0	1	1	1	0	0	1	1	1	1	1	1	0	1	1	1	1	0	0	0	0	1	1	1	1	1	1	1	1	0	1	0	0	0	1	1	0	0	0	1	1	1	1	0	0	1	0
Aj	A07_033	0	0	1	1	1	0	0	1	1	1	1	1	1	0	1	1	1	1	0	0	0	0	1	1	1	1	1	1	1	1	0	1	0	0	0	1	1	0	0	0	1	1	1	1	0	0	1	0
Aj	A07_034	0	0	1	1	1	0	0	1	1	1	1	1	1	0	1	1	1	1	0	0	0	0	1	1	1	1	1	1	1	1	0	1	0	0	0	1	1	0	0	0	1	1	1	1	0	0	1	0
Aj	A07_035	0	0	1	1	1	0	0	1	1	1	1	1	1	0	1	1	1	1	0	0	0	0	1	1	1	1	1	1	1	1	0	1	0	0	0	1	1	0	0	0	1	1	1	1	0	0	1	0
Aj	A07_036	0	0	1	1	1	0	0	1	1	1	1	1	1	0	1	1	1	1	0	0	0	0	1	1	1	1	1	1	1	1	0	1	0	0	0	1	1	0	0	0	1	1	1	1	0	0	1	0
Aj	A07_037	0	0	1	1	1	0	0	1	1	1	1	1	1	0	1	1	1	1	0	0	0	0	1	1	1	1	1	1	1	1	0	1	0	0	0	1	1	0	0	0	1	1	1	1	0	0	1	0
Aj	A07_038	0	0	1	1	NA	0	0	1	1	1	1	1	1	0	1	1	1	1	0	0	0	0	1	1	1	1	1	1	1	1	0	1	0	0	0	1	1	0	0	0	1	1	1	1	0	0	1	0
Aj	A07_039	0	0	1	1	NA	0	NA	1	1	1	1	1	1	0	NA	1	1	1	0	0	0	0	1	1	1	1	1	1	1	1	0	1	0	0	0	1	1	0	0	0	1	1	1	1	0	0	1	0
Aj	A07_040	0	0	1	1	1	0	NA	1	1	1	1	1	1	0	1	1	1	1	0	0	0	0	1	1	1	1	1	1	1	1	0	1	0	0	0	1	1	0	0	0	1	1	1	1	0	0	1	0
Aj	A07_041	0	0	1	1	1	0	0	1	1	1	1	1	1	0	1	1	1	1	0	0	0	0	1	1	1	1	1	1	1	1	0	1	0	0	0	1	1	0	0	0	1	1	1	1	0	0	1	0
Aj	A07_042	0	0	1	1	1	0	0	1	1	1	1	1	1	0	1	1	1	1	0	0	0	0	1	1	1	1	1	1	1	1	0	1	0	0	0	1	1	0	0	0	1	1	1	1	0	0	1	0
Aj	A07_043	0	0	1	1	1	0	0	1	1	1	1	1	1	0	1	1	1	1	0	0	0	0	1	1	1	1	1	1	1	1	0	1	0	0	0	1	1	0	0	0	1	1	1	1	0	0	1	0
Aj	A07_044	0	0	1	1	1	0	0	1	1	1	1	1	1	0	1	1	1	1	0	0	0	0	1	1	1	1	1	1	1	1	0	1	0	0	0	1	1	0	0	0	1	1	1	1	0	0	1	0
Aj	A07_045	0	0	1	1	1	0	0	1	1	1	1	1	1	0	1	1	1	1	0	0	0	0	1	1	1	1	1	1	1	1	0	1	0	0	0	1	1	0	0	0	1	1	1	1	0	0	1	0
Aj	A07_046	0	0	1	1	1	0	0	1	1	1	1	1	1	0	1	1	1	1	0	0	0	0	1	1	1	1	1	1	1	1	0	1	0	0	0	1	1	0	0	0	1	1	1	1	0	0	1	0
Aj	A07_047	0	0	1	1	1	0	0	1	1	1	1	1	1	0	1	1	1	1	0	0	0	0	1	1	1	1	1	1	1	1	0	1	0	0	0	1	1	0	0	0	1	1	1	1	0	0	1	0
Aj	A07_048	0	0	1	1	1	0	0	1	1	1	1	1	1	0	1	1	1	1	0	0	0	0	1	1	1	1	1	1	1	1	0	1	0	0	0	1	1	0	0	0	1	1	1	1	0	0	1	0
Aj	A07_049	0	0	1	1	1	0	0	1	1	1	1	1	1	0	1	1	1	1	0	0	0	0	1	1	1	1	1	1	1	1	0	1	0	0	0	1	1	0	0	0	1	1	1	1	0	1	1	0
Aj	A07_050	0	0	1	1	1	0	0	1	1	1	1	1	1	0	1	1	1	1	0	0	0	0	1	1	1	1	1	1	1	1	0	1	0	0	0	1	1	0	0	0	1	1	1	1	0	1	1	0
Aj	A07_051	0	0	1	1	1	0	0	1	1	1	1	1	1	0	1	1	1	1	0	0	0	0	1	1	1	1	1	1	1	1	0	1	0	0	0	1	1	0	0	0	1	1	1	1	0	1	1	0
Aj	A07_052	0	0	1	1	1	0	0	1	1	1	1	1	1	0	1	1	1	1	0	0	0	0	1	1	1	1	1	1	1	1	0	1	0	0	0	1	1	0	0	0	1	1	1	1	0	1	1	0
Aj	A07_053	0	0	1	1	1	0	0	1	1	1	1	1	1	0	1	1	1	1	0	0	0	0	1	1	1	1	1	1	1	1	0	1	0	0	0	1	1	0	0	0	1	1	1	1	0	1	1	0
Aj	A07_054	0	0	1	1	1	0	0	1	1	1	1	1	1	0	1	1	1	1	0	0	0	0	1	1	1	1	1	1	1	1	0	1	0	0	0	1	1	0	0	0	1	1	1	1	0	1	1	0
Aj	A07_055	0	0	1	1	1	0	0	1	1	1	1	1	1	0	1	1	1	1	0	0	0	0	1	1	1	1	1	1	1	1	0	1	0	0	0	1	1	0	0	0	1	1	1	1	0	1	1	0
Aj	A07_056	0	0	1	1	1	0	0	1	1	1	1	1	1	0	1	1	1	1	0	0	0	0	1	1	1	1	1	1	1	1	0	1	0	0	0	1	1	0	0	0	1	1	1	1	0	1	1	0
Aj	A07_057	0	0	1	1	1	0	0	1	1	1	1	1	1	0	1	1	1	1	0	0	0	0	1	1	1	1	1	1	1	1	0	1	0	0	0	1	1	0	0	0	1	1	1	1	0	1	1	0
Aj	A07_058	0	0	1	1	1	0	0	1	1	1	1	1	1	0	1	1	1	1	0	0	0	0	1	1	1	1	1	1	1	1	0	1	0	0	0	1	1	0	0	0	1	1	1	1	0	1	1	0
Aj	A07_059	0	0	1	1	1	0	0	1	1	1	1	1	1	0	1	1	1	1	0	0	0	0	1	1	1	1	1	1	1	1	0	1	0	0	0	1	1	0	0	0	1	1	1	1	0	1	1	0
Aj	A07_060	0	0	1	1	1	0	0	1	1	1	1	1	1	0	1	1	1	1	0	0	0	0	1	1	1	1	1	1	1	1	0	1	0	0	0	1	1	0	0	0	1	1	1	1	0	1	1	0
Aj	A07_061	0	0	1	1	1	0	0	1	1	1	1	1	1	0	1	1	1	1	0	0	0	0	1	1	1	1	1	1	1	1	0	1	0	0	0	1	1	0	0	0	1	1	1	1	0	1	1	0
Aj	A07_062	0	0	1	1	1	0	0	1	1	1	1	1	1	0	1	1	1	1	0	0	0	0	1	1	1	1	1	1	1	1	0	1	0	0	0	1	1	0	0	0	1	1	1	1	0	1	1	0
Aj	A07_063	0	0	1	1	1	0	0	1	1	1	1	1	1	0	1	1	1	1	0	0	0	0	1	1	1	1	1	1	1	1	0	1	0	0	0	1	1	0	0	0	1	1	1	1	0	1	1	0
Aj	A07_064	0	0	1	1	1	0	0	1	1	1	1	1	1	0	NA	1	1	1	0	0	0	0	1	1	1	1	1	1	1	1	0	1	0	0	0	1	1	0	0	0	1	1	1	1	0	1	1	0
Aj	A07_065	0	0	1	1	NA	0	0	1	1	1	1	1	1	0	NA	1	1	1	0	0	0	0	1	1	1	1	1	1	1	1	0	1	0	0	0	1	1	0	0	0	1	1	1	1	0	1	1	0
Aj	A07_066	0	0	1	1	1	0	0	1	1	1	1	1	1	0	1	1	1	1	0	0	0	0	1	1	1	1	1	1	1	1	0	1	0	0	0	1	1	0	0	0	1	1	1	1	0	1	1	0
Aj	A07_067	0	0	1	1	1	0	0	1	1	1	1	1	1	0	1	1	1	1	0	0	0	0	1	1	1	1	1	1	1	1	0	1	0	0	0	1	1	0	0	0	1	1	1	1	0	1	1	0
Aj	A07_068	0	0	1	1	1	0	0	1	1	1	1	1	1	0	1	1	1	1	0	0	0	0	1	1	1	1	1	1	1	1	0	1	0	0	0	1	1	0	0	0	1	1	1	1	0	1	1	0
Aj	A07_069	0	0	1	1	1	0	0	1	1	1	1	1	1	0	1	1	1	1	0	0	0	0	1	1	1	1	1	1	1	1	0	1	0	0	0	1	1	0	0	0	1	1	1	1	0	1	1	0
Aj	A07_070	0	0	1	1	1	0	0	1	1	1	1	1	1	0	1	1	1	1	0	0	0	0	1	1	1	1	1	1	1	1	0	1	0	0	0	1	1	0	0	0	1	1	1	1	0	1	1	0
Aj	A07_071	0	0	1	1	1	0	0	1	1	1	1	1	1	0	NA	1	NA	1	0	0	0	0	1	1	1	1	1	1	1	1	0	1	0	0	0	1	1	0	0	0	1	1	1	1	0	1	1	0
Aj	A07_072	0	0	1	1	NA	0	NA	1	1	1	1	1	1	0	1	1	1	1	0	0	0	0	1	1	1	1	1	1	1	1	0	1	0	0	0	1	1	0	0	0	1	1	1	1	0	1	1	0
Aj	A07_073	0	0	1	1	1	0	0	1	1	1	1	1	1	0	NA	1	1	1	0	0	0	0	1	1	1	1	1	1	1	1	0	1	0	0	0	1	1	0	0	0	1	1	1	1	0	1	1	0
Aj	A07_074	0	0	1	1	1	0	0	1	1	1	1	1	1	0	1	1	1	1	0	0	0	0	1	1	1	1	1	1	1	1	0	1	0	0	0	1	1	0	0	0	1	1	1	1	0	1	1	0
Aj	A07_075	0	0	1	1	1	0	0	1	1	1	1	1	1	0	1	1	1	1	0	0	0	0	1	1	1	1	1	1	1	1	0	1	0	0	0	1	1	0	0	0	1	1	1	1	0	1	1	0
Aj	A07_076	0	0	1	1	1	0	0	1	1	1	1	1	1	0	1	1	1	1	0	0	0	0	1	1	1	1	1	1	1	1	0	1	0	0	0	1	1	0	0	0	1	1	1	1	0	1	1	0
Aj	A07_077	0	0	1	1	NA	0	0	1	1	1	1	1	1	0	1	1	1	1	0	0	0	0	1	1	1	1	1	1	1	1	0	1	0	0	0	1	1	0	0	0	1	1	1	1	0	1	1	0
Aj	A07_078	0	0	1	1	1	0	0	1	1	1	1	1	1	0	1	1	1	1	0	0	0	0	1	1	1	1	1	1	1	1	0	1	0	0	0	1	1	0	0	0	1	1	1	1	0	1	1	0
Aj	A07_079	0	0	1	1	1	0	0	1	1	1	1	1	1	0	1	1	1	1	0	0	0	0	1	1	1	1	1	1	1	1	0	1	0	0	0	1	1	0	0	0	1	1	1	1	0	1	1	0
Aj	A07_080	0	0	1	1	1	0	0	1	1	1	1	1	1	0	1	1	1	1	0	0	0	0	1	1	1	1	1	1	1	1	0	1	0	0	0	1	1	0	0	0	1	1	1	1	0	1	1	0
Aj	A07_081	0	0	1	1	1	0	0	1	1	1	1	1	1	0	1	1	1	1	0	0	0	0	1	1	1	1	1	1	1	1	0	1	0	0	0	1	1	0	0	0	1	1	1	1	0	1	1	0
Aj	A07_082	0	0	1	1	1	0	0	1	1	1	1	1	1	0	1	1	1	1	0	0	0	0	1	1	1	1	1	1	1	1	0	1	0	0	0	1	1	0	0	0	1	1	1	1	0	1	1	0
Aj	A07_083	0	0	1	1	1	0	0	1	1	1	1	1	1	0	1	1	1	1	0	0	0	0	1	1	1	1	1	1	1	1	0	1	0	0	0	1	1	0	0	0	1	1	1	1	0	1	1	0
Aj	A07_084	0	0	1	1	1	0	0	1	1	1	1	1	1	0	1	1	1	1	0	0	0	0	1	1	1	1	1	1	1	1	0	1	0	0	0	1	1	0	0	0	1	1	1	1	0	1	1	0
Aj	A07_085	0	0	1	1	1	0	0	1	1	1	1	1	1	0	1	1	1	1	0	0	0	0	1	1	1	1	1	1	1	1	0	1	0	0	0	1	1	0	0	0	1	1	1	1	0	1	1	0
Aj	A07_086	0	0	1	1	NA	0	0	1	1	1	1	1	1	0	1	1	1	1	0	0	0	0	1	1	1	1	1	1	1	1	0	1	0	0	0	1	1	0	0	0	1	1	1	1	0	1	1	0
Aj	A07_087	0	0	1	1	1	0	0	1	1	1	1	1	1	0	1	1	1	1	0	0	0	0	1	1	1	1	1	1	1	1	0	1	0	0	0	1	1	0	0	0	1	1	1	1	0	1	1	0
Aj	A07_088	0	0	1	1	1	0	0	1	1	1	1	1	1	0	1	1	1	1	1	0	0	0	1	1	1	1	0	1	1	1	0	1	0	0	0	1	1	0	0	0	1	1	1	1	0	1	1	0
Aj	A07_089	0	0	1	1	1	0	0	1	1	1	1	1	1	0	1	1	1	1	1	0	0	0	1	1	1	1	0	1	1	1	0	1	0	0	0	1	1	0	0	0	1	1	1	1	0	1	1	0
Aj	A07_090	0	0	1	1	NA	0	0	1	1	1	1	1	1	0	1	1	1	1	1	0	0	0	1	1	1	1	0	1	1	1	0	1	0	0	0	1	1	0	0	0	1	1	1	1	0	1	1	0
Aj	A07_091	0	0	1	1	1	0	0	1	1	1	1	1	1	0	1	1	1	1	1	0	0	0	1	1	1	1	0	1	1	1	0	1	0	0	0	1	1	0	0	0	1	1	1	1	0	1	1	0
Aj	A07_092	0	0	1	1	1	0	0	1	1	1	1	1	1	0	1	1	1	1	1	0	0	0	1	1	1	1	0	1	1	1	0	1	0	0	0	1	1	0	0	0	1	1	1	1	0	1	1	0
Aj	A07_093	0	0	1	1	1	0	0	1	1	1	1	1	1	0	1	1	1	1	1	0	0	0	1	1	1	1	0	1	1	1	0	1	0	0	0	1	1	0	0	0	1	1	1	1	0	1	1	0
Aj	A07_094	0	0	1	1	1	0	0	1	1	1	1	1	1	0	1	1	1	1	1	0	0	0	1	1	1	1	0	1	1	1	0	1	0	0	0	1	1	0	0	0	1	1	1	1	0	1	1	0
Aj	A07_095	0	0	1	1	1	0	0	1	1	1	1	1	1	0	1	1	1	0	1	0	0	0	1	1	1	1	0	1	1	1	0	1	0	0	0	1	1	0	0	0	1	1	1	1	0	1	1	0
Aj	A07_096	0	0	1	1	1	0	0	1	1	1	1	1	1	0	1	1	1	0	1	0	0	0	1	1	1	1	0	1	1	1	0	1	0	0	0	1	1	0	0	0	1	1	1	1	0	1	1	0
Aj	A07_097	0	0	1	1	1	0	0	1	1	1	1	1	1	0	1	1	1	0	1	0	0	0	1	1	1	1	0	1	1	1	0	1	0	0	0	1	1	0	0	0	1	1	1	1	0	1	1	0
Aj	A07_098	0	0	1	1	NA	0	0	1	1	1	1	1	1	0	NA	1	1	0	1	0	0	0	1	1	1	1	0	1	1	1	0	1	0	0	0	1	1	0	0	0	1	1	1	1	0	1	1	0
Aj	A07_099	0	0	1	1	1	0	0	1	1	1	1	1	1	0	1	1	1	0	1	0	0	0	1	1	1	1	0	1	1	1	0	1	0	0	0	1	1	0	0	0	1	1	1	1	0	1	1	0
Aj	A07_100	0	0	1	1	1	0	0	1	1	1	1	1	1	0	NA	1	1	0	1	0	0	0	1	1	1	1	0	1	1	1	0	1	0	0	0	1	1	0	0	0	1	1	1	1	0	1	1	0
Aj	A07_101	0	0	1	1	1	0	0	1	1	1	1	1	1	0	1	1	1	0	1	0	0	0	1	1	1	1	0	1	1	1	0	1	0	0	0	1	1	0	0	0	1	1	1	1	0	1	1	0
Aj	A07_102	0	0	1	1	1	0	0	1	1	1	1	1	1	0	1	1	1	0	1	0	0	0	1	1	1	1	0	1	1	1	0	1	0	0	0	1	1	0	0	0	1	1	1	1	0	1	1	0
Aj	A07_103	0	0	1	1	1	0	0	1	1	1	1	1	1	0	1	1	1	0	1	0	0	0	1	1	1	1	0	1	1	1	0	1	0	0	0	1	1	0	0	0	1	1	1	1	0	1	1	0
Aj	A07_104	0	0	1	1	1	0	NA	1	1	1	1	1	1	0	1	1	1	0	1	0	0	0	1	1	1	1	0	1	1	1	0	1	0	0	0	1	1	0	0	0	1	1	1	1	0	1	1	0
Aj	A07_105	0	0	1	1	1	0	0	1	1	1	1	1	1	0	1	1	1	0	1	0	0	0	1	1	1	1	0	1	1	1	0	1	0	0	0	1	1	0	0	0	1	1	1	1	0	1	1	0
Aj	A07_106	0	0	1	1	1	0	0	1	1	1	1	1	1	0	1	1	1	0	1	0	0	0	1	1	1	1	0	1	1	1	0	1	0	0	0	1	1	0	0	0	1	1	1	1	0	1	1	0
Aj	A07_107	0	0	1	1	1	0	0	1	1	1	1	1	1	0	1	1	1	0	1	0	0	0	1	1	1	1	0	1	1	1	0	1	0	0	0	1	1	0	0	0	1	1	1	1	0	1	1	0
Aj	A07_108	0	0	1	1	1	0	0	1	1	1	1	1	1	0	1	1	1	0	1	0	0	0	1	1	1	1	0	1	1	1	0	1	0	0	0	1	1	0	0	0	1	1	1	1	0	1	1	0
Aj	A07_109	0	0	1	1	1	0	0	1	1	1	1	1	1	0	1	1	1	0	1	0	0	0	1	1	1	1	0	1	1	1	0	1	0	0	0	1	1	0	0	0	1	1	1	1	0	1	1	0
Aj	A07_110	0	0	1	1	1	0	0	1	1	1	1	1	1	0	NA	1	1	0	1	0	0	0	1	1	1	1	0	1	1	1	0	1	0	0	0	1	1	0	0	0	1	1	1	1	0	1	1	0
Aj	A07_111	0	0	1	1	1	0	0	1	1	1	1	1	1	0	1	1	1	0	1	0	0	0	1	1	1	1	0	1	1	1	0	1	0	0	0	1	1	0	0	0	1	1	1	1	0	1	1	0
Aj	A07_112	0	0	1	1	1	0	0	1	1	1	1	1	1	0	1	1	1	0	1	0	0	0	1	1	1	1	0	1	1	1	0	1	0	0	0	1	1	0	0	0	1	1	1	1	0	1	1	0
Aj	A07_113	0	0	1	1	NA	0	0	1	1	1	1	1	1	0	NA	1	1	0	1	0	0	0	1	1	1	1	0	1	1	1	0	1	0	0	0	1	1	0	0	0	1	1	1	1	0	1	1	0
Aj	A07_114	0	0	1	1	1	0	0	1	1	1	1	1	1	0	1	1	1	0	1	0	0	0	1	1	1	1	0	1	1	1	0	1	0	0	0	1	1	0	0	0	1	1	1	1	0	1	1	0
Aj	A07_115	0	0	1	1	1	0	0	1	1	1	1	1	1	0	1	1	1	0	1	0	0	0	1	1	1	1	0	1	1	1	0	1	0	0	0	1	1	0	0	0	1	1	1	1	0	1	1	0
Aj	A07_116	0	0	1	1	1	0	0	1	1	1	1	1	1	0	1	1	1	0	1	0	0	0	1	1	1	1	0	1	1	1	0	1	0	0	0	1	1	0	0	0	1	1	1	1	0	1	1	0
Aj	A07_117	0	0	1	1	1	0	0	1	1	1	1	1	1	0	1	1	1	0	1	0	0	0	1	1	1	1	0	1	1	1	0	1	0	0	0	1	1	0	0	0	1	1	1	1	0	1	1	0
Aj	A07_118	0	0	1	1	1	0	0	1	1	1	1	1	1	0	1	1	1	0	1	0	0	0	1	1	1	1	0	1	1	1	0	1	0	0	0	1	1	0	0	0	1	1	1	1	0	1	1	0
Aj	A07_119	0	0	1	1	1	0	0	1	1	1	1	1	1	0	1	1	1	0	1	0	0	0	1	1	1	1	0	1	1	1	0	1	0	0	0	1	1	0	0	0	1	1	1	1	0	1	1	0
Aj	A07_120	0	0	1	1	1	0	0	1	1	1	1	1	1	0	1	1	1	0	1	0	0	0	1	1	1	1	0	1	1	1	0	1	0	0	0	1	1	0	0	0	1	1	1	1	0	1	1	0
Aj	A07_121	0	0	1	1	1	0	0	1	1	1	1	1	1	0	1	1	1	0	1	0	0	0	1	1	1	1	0	1	1	1	0	1	0	0	0	1	1	0	0	0	1	1	1	1	0	1	1	0
Aj	A07_122	0	0	1	1	1	0	0	1	1	1	1	1	1	0	1	1	1	0	1	0	0	0	1	1	1	1	0	1	1	1	0	1	0	0	0	1	1	0	0	0	1	1	1	1	0	1	1	0
Aj	A07_123	0	0	1	1	1	0	0	1	1	1	1	1	1	0	1	1	1	0	1	1	0	0	1	1	1	1	0	1	1	1	0	1	0	0	0	1	1	0	0	0	1	1	1	1	0	1	1	0
Aj	A07_124	0	0	1	1	1	0	0	1	1	1	1	1	1	0	1	1	1	0	1	1	0	0	1	1	1	1	0	1	1	1	0	1	0	0	0	1	1	0	0	0	1	1	1	1	0	1	1	0
Aj	A07_125	0	0	1	1	1	0	0	1	1	1	1	1	1	0	1	1	1	0	1	1	0	0	1	1	1	1	0	1	1	1	0	1	0	0	0	1	1	0	0	0	1	1	1	1	0	1	1	0
Aj	A07_126	0	0	1	1	1	0	0	1	1	1	1	1	1	0	1	1	1	0	1	1	0	0	1	1	1	1	0	1	1	1	0	1	0	0	0	1	1	0	0	0	1	1	1	1	0	1	1	0
Aj	A07_127	0	0	1	1	1	0	0	1	1	1	1	1	1	0	1	1	1	0	1	1	0	0	1	1	1	1	0	1	1	1	0	1	0	0	0	1	1	0	0	0	1	1	1	1	0	1	1	0
Aj	A07_128	0	0	1	1	1	0	0	1	1	1	1	1	1	0	1	1	1	0	1	1	0	0	1	1	1	1	0	1	1	1	0	1	0	0	0	1	1	0	0	0	1	1	1	1	0	1	1	0
Aj	A07_129	0	0	1	1	1	0	0	1	1	1	1	1	1	0	1	1	1	0	1	1	0	0	1	1	1	1	0	1	1	1	0	1	0	0	0	1	1	0	0	0	1	1	1	1	0	1	1	0
Aj	A07_130	0	0	1	1	1	0	0	1	1	1	1	1	1	0	1	1	1	0	1	1	0	0	1	1	1	1	0	1	1	1	0	1	0	0	0	1	1	0	0	0	1	1	1	1	0	1	1	0
Aj	A07_131	0	0	1	1	1	0	0	1	1	1	1	1	1	0	1	1	1	0	1	1	0	0	1	1	1	1	0	1	1	1	0	1	0	0	0	1	1	0	0	0	1	1	1	1	0	1	1	0
Aj	A07_132	0	0	1	1	1	0	0	1	1	1	1	1	1	0	1	1	1	0	1	1	0	0	1	1	1	1	0	1	1	1	0	1	0	0	0	1	1	0	0	0	1	1	1	1	0	1	1	0
Aj	A07_133	0	0	1	1	1	0	0	1	1	1	1	1	1	0	1	1	1	0	1	1	0	0	1	1	1	1	0	1	1	1	0	1	0	0	0	1	1	0	0	0	1	1	1	1	0	1	1	0
Aj	A07_134	0	0	1	1	1	0	0	1	1	1	1	1	1	0	1	1	1	0	1	1	0	0	1	1	1	1	0	1	1	1	0	1	0	0	0	1	1	0	0	0	1	1	1	1	0	1	1	0
Aj	A07_135	0	0	1	1	1	0	0	1	1	1	1	1	1	0	1	1	1	0	1	1	0	0	1	1	1	1	0	1	1	1	0	1	0	0	0	1	1	0	0	0	1	1	1	1	0	1	1	0
Aj	A07_136	0	0	1	1	1	0	0	1	1	1	1	1	1	0	1	1	1	0	1	1	0	0	1	1	1	1	0	1	1	1	0	1	0	0	0	1	1	0	0	0	1	1	1	1	0	1	1	0
Aj	A07_137	0	0	1	1	NA	0	0	1	1	1	1	1	1	0	1	1	1	0	1	1	0	0	1	1	1	1	0	1	1	1	0	1	0	0	0	1	1	0	0	0	1	1	1	1	0	1	1	0
Aj	A07_138	0	0	1	1	1	0	0	1	1	1	1	1	1	0	1	1	1	0	1	1	0	0	1	1	1	1	0	1	1	1	0	1	0	0	0	1	1	0	0	0	1	1	1	1	0	1	1	0
Aj	A07_139	0	0	1	1	1	0	0	1	1	1	1	1	1	0	1	1	1	0	1	1	0	0	1	1	1	1	0	1	1	1	0	1	0	0	0	1	1	0	0	0	1	1	1	1	0	1	1	0
Aj	A07_140	0	0	1	1	1	0	0	1	1	1	1	1	1	0	1	1	1	0	1	1	0	0	1	1	1	1	0	1	1	1	0	1	0	0	0	1	1	0	0	0	1	1	1	1	0	1	1	0
Aj	A07_141	0	0	1	1	1	0	0	1	1	1	1	1	1	0	NA	1	NA	0	1	1	0	0	1	1	1	1	0	1	1	1	0	1	0	0	0	1	1	0	0	0	1	1	1	1	0	1	1	0
Aj	A07_142	0	0	1	1	1	0	0	1	1	1	1	1	1	0	1	1	1	0	1	1	0	0	1	1	1	1	0	1	1	1	0	1	0	0	0	1	1	0	0	0	1	1	1	1	0	1	1	0
Aj	A07_143	0	0	1	1	1	0	0	1	1	1	1	1	1	0	1	1	1	0	1	1	0	0	1	1	1	1	0	1	1	1	0	1	0	0	0	1	1	0	0	0	1	1	1	1	0	1	1	0
Aj	A07_144	0	0	1	1	1	0	0	1	1	1	1	1	1	0	1	1	1	0	1	1	0	0	1	1	1	1	0	1	1	1	0	1	0	0	0	1	1	0	0	0	1	1	1	1	0	1	1	0
Aj	A07_145	0	0	1	1	1	0	0	1	1	1	1	1	1	0	1	1	1	0	1	1	0	0	1	1	1	1	0	1	1	1	0	1	0	0	0	1	1	0	0	0	1	1	1	1	0	1	1	0
Aj	A07_146	0	0	1	1	1	0	0	1	1	1	1	1	1	0	1	1	1	0	1	1	0	0	1	1	1	1	0	1	1	1	0	1	0	0	0	1	1	0	0	0	1	1	1	1	0	1	1	0
Aj	A07_147	0	0	1	1	1	0	0	1	1	1	1	1	1	0	NA	1	1	0	1	1	0	0	1	1	1	1	0	1	1	1	0	1	0	0	0	1	1	0	0	0	1	1	1	1	0	1	1	0
Aj	A07_148	0	0	1	1	1	0	0	1	1	1	1	1	1	0	1	1	NA	0	1	1	0	0	1	1	1	1	0	1	1	1	0	1	0	0	0	1	1	0	0	0	1	1	1	1	0	1	1	0
Aj	A07_149	0	0	1	1	1	0	0	1	1	1	1	1	1	0	1	1	NA	0	1	1	0	0	1	1	1	1	0	1	1	1	0	1	0	0	0	1	1	0	0	0	1	1	1	1	0	1	1	0
Aj	A07_150	0	0	1	1	1	0	0	1	1	1	1	1	1	0	1	1	NA	0	1	1	0	0	1	1	1	1	0	1	1	1	0	1	0	0	0	1	1	0	0	0	1	1	1	1	0	1	1	0
Aj	A07_151	0	0	1	1	1	0	0	1	1	1	1	1	1	0	1	1	NA	0	1	1	0	0	1	1	1	1	0	1	1	1	0	1	0	0	0	1	1	0	0	0	1	1	1	1	0	1	1	0
Aj	A07_152	0	0	1	1	NA	0	0	1	1	1	1	1	1	0	1	1	1	0	1	1	0	0	1	1	1	1	0	1	1	1	0	1	0	0	0	1	1	0	0	0	1	1	1	1	0	1	1	0
Aj	A07_153	0	0	1	1	1	0	0	1	1	1	1	1	1	0	1	1	1	0	1	1	0	0	1	1	1	1	0	1	1	1	0	1	0	0	0	1	1	0	0	0	1	1	1	1	0	1	1	0
Aj	A07_154	0	0	1	1	1	0	0	1	1	1	1	1	1	0	1	1	1	0	1	1	0	0	1	1	1	1	0	1	1	1	0	1	0	0	0	1	1	0	0	0	1	1	1	1	0	1	1	0
Aj	A07_155	0	0	1	1	1	0	0	1	1	1	1	1	1	0	1	1	1	0	1	1	0	0	1	1	1	1	0	1	1	1	0	1	0	0	0	1	1	0	0	0	1	1	1	1	0	1	1	0
Aj	A07_156	0	0	1	1	1	0	0	1	1	1	1	1	1	0	1	1	1	0	1	1	0	0	1	1	1	1	0	1	1	1	0	1	0	0	0	1	1	0	0	0	1	1	1	1	0	1	1	0
Aj	A07_157	0	0	1	1	1	0	0	1	1	1	1	1	1	0	1	1	1	0	1	1	0	0	1	1	1	1	0	1	1	1	0	1	0	0	0	1	1	0	0	0	1	1	1	1	0	1	1	0
Aj	A07_158	0	0	1	1	1	0	0	1	1	1	1	1	1	0	1	1	1	0	1	1	0	0	1	1	1	1	0	1	1	1	0	1	0	0	0	1	1	0	0	0	1	1	1	1	0	1	1	0
Aj	A07_159	0	0	1	1	1	0	NA	1	1	1	1	1	1	0	NA	1	1	0	1	1	0	0	1	1	1	1	0	1	1	1	0	1	0	0	0	1	1	0	0	0	1	1	1	1	0	1	1	0
Aj	A07_160	0	0	1	1	1	0	0	1	1	1	1	1	1	0	1	1	1	0	1	1	0	0	1	1	1	1	0	1	1	1	0	1	0	0	0	1	1	0	0	0	1	1	1	1	0	1	1	0
Aj	A07_161	0	0	1	1	1	0	0	1	1	1	1	1	1	0	1	1	1	0	1	1	0	0	1	1	1	1	0	1	1	1	0	1	0	0	0	1	1	0	0	0	1	1	1	1	0	1	1	0
Aj	A07_162	0	0	1	1	1	0	0	1	1	1	1	1	1	0	1	1	1	0	1	1	0	0	1	1	1	1	0	1	1	1	0	1	0	0	0	1	1	0	0	0	1	1	1	1	0	1	1	0
Aj	A07_163	0	0	1	1	NA	0	0	1	1	1	1	1	1	0	1	1	1	0	1	1	0	0	1	1	1	1	0	1	1	1	0	1	0	0	0	1	1	0	0	0	1	1	1	1	0	1	1	0
Aj	A07_164	0	0	1	1	1	0	0	1	1	1	1	1	1	0	1	1	1	0	1	1	0	0	1	1	1	1	0	1	1	1	0	1	0	0	0	1	1	0	0	0	1	1	1	1	0	1	1	0
Aj	A07_165	0	0	1	1	1	0	0	1	1	1	1	1	1	0	1	1	1	0	1	1	0	0	1	1	1	1	0	1	1	1	0	1	0	0	0	1	1	0	0	0	1	1	1	1	0	1	1	0
Aj	A07_166	0	0	1	1	1	0	0	1	1	1	1	1	1	0	1	1	1	0	1	1	0	0	1	1	1	1	0	1	1	1	0	1	0	0	0	1	1	0	0	0	1	1	1	1	0	1	1	0
Aj	A07_167	0	0	1	1	1	0	0	1	1	1	1	1	1	0	1	1	1	0	1	1	0	0	1	1	1	1	0	1	1	1	0	1	0	0	0	1	1	0	0	0	1	1	1	1	0	1	1	0
Aj	A07_168	0	0	1	1	1	0	0	1	1	1	1	1	1	0	1	1	1	0	1	1	0	0	1	1	1	1	0	1	1	1	0	1	0	0	0	1	1	0	0	0	1	1	1	1	0	1	1	0
Aj	A07_169	0	0	1	1	1	0	0	1	1	1	1	1	1	0	1	1	1	0	NA	1	0	0	1	1	1	1	0	1	1	1	0	1	0	0	0	1	1	0	0	0	1	1	1	1	0	1	1	0
Aj	A07_170	0	0	1	1	1	0	0	1	1	1	1	1	1	0	1	1	1	0	1	1	0	0	1	1	1	1	0	1	1	1	0	1	0	0	0	1	1	0	0	0	1	1	1	1	0	1	1	0
Aj	A07_171	0	0	1	1	1	0	0	1	1	1	1	1	1	0	1	1	1	0	1	1	0	0	1	1	1	1	0	1	1	1	0	1	0	0	0	1	1	0	0	0	1	1	1	0	0	1	1	0
Aj	A07_172	0	0	1	1	1	0	0	1	1	1	1	1	1	0	1	1	1	0	1	1	0	0	1	1	1	1	0	1	1	1	0	1	0	0	0	1	1	0	0	0	1	1	1	0	0	1	1	0
Aj	A07_173	0	0	1	1	NA	0	0	1	1	1	1	1	1	0	1	1	1	0	1	1	0	0	1	1	1	1	0	1	1	1	0	1	0	0	0	1	1	0	0	0	1	1	1	0	0	1	1	0
Aj	A07_174	0	0	1	1	1	0	0	1	1	1	1	1	1	0	1	1	1	0	1	1	0	0	1	1	1	1	0	1	1	1	0	1	0	0	0	1	1	0	0	0	1	1	1	0	0	1	1	0
Aj	A07_175	0	0	1	1	1	0	0	1	1	1	0	1	1	0	NA	1	1	0	1	1	0	0	1	1	1	1	0	1	1	1	0	1	0	0	0	1	1	0	0	0	1	1	1	0	1	1	1	0
Aj	A07_176	0	0	1	1	NA	0	0	1	1	1	0	1	1	0	1	1	1	0	1	1	0	0	1	1	1	1	0	1	1	1	0	1	0	0	0	1	1	0	0	0	1	1	1	0	1	1	1	0
Aj	A07_177	0	0	1	1	1	0	0	1	1	1	0	1	1	0	1	1	1	0	1	1	0	0	1	1	1	1	0	1	1	1	0	1	0	0	0	1	1	0	0	0	1	1	1	0	1	1	1	0
Aj	A07_178	0	0	1	1	1	0	0	1	1	1	0	1	1	0	1	1	1	0	1	1	0	0	1	1	1	1	0	1	1	1	0	1	0	0	0	1	1	0	0	0	1	1	1	0	1	1	1	0
Aj	A07_179	0	0	1	1	1	0	0	1	1	1	0	0	1	0	1	1	1	0	1	1	0	0	1	1	1	1	0	1	1	1	0	1	0	0	0	1	1	0	0	0	1	1	1	0	1	1	1	0
Aj	A07_180	0	0	1	1	1	0	0	1	1	1	0	0	1	0	1	1	1	0	1	1	0	0	1	1	1	1	0	1	1	1	0	1	0	0	0	1	1	0	0	0	1	1	1	0	1	1	1	0
Aj	A07_181	0	0	1	1	1	0	0	1	1	1	0	0	1	0	1	1	1	0	1	1	0	0	1	1	1	1	0	1	1	1	0	1	0	0	0	1	1	0	0	0	1	1	1	0	1	1	1	0
Aj	A07_182	0	0	1	1	1	0	0	1	1	1	0	0	1	0	1	1	1	0	1	1	0	0	1	1	1	1	0	1	1	1	0	1	0	0	0	1	1	0	0	0	1	1	1	0	1	1	1	0
Aj	A07_183	0	0	1	1	1	0	0	1	1	1	0	0	1	0	1	1	1	0	1	1	0	0	1	1	1	1	0	1	1	1	0	1	0	0	0	1	1	0	0	0	1	1	1	0	1	1	1	0
Aj	A07_184	0	0	1	1	NA	0	0	1	1	1	0	0	1	0	1	1	1	0	1	1	0	0	1	1	1	1	0	1	1	1	0	1	0	0	0	1	1	0	0	0	1	1	1	0	1	1	1	0
Aj	A07_185	0	0	1	1	1	0	0	1	1	1	0	0	1	0	1	1	1	0	1	1	0	0	1	1	1	1	0	1	1	1	0	1	0	0	0	1	1	0	0	0	1	1	1	0	1	1	1	0
Aj	A07_186	0	0	1	1	1	0	0	1	1	1	0	0	1	0	1	1	1	0	1	1	0	0	1	1	1	1	0	1	1	1	0	1	1	0	0	1	1	0	0	0	1	1	1	0	1	1	1	0
Aj	A07_187	NA	0	NA	1	1	0	0	1	1	1	0	0	1	0	NA	1	1	0	1	1	0	0	1	1	1	1	0	1	1	1	0	1	1	0	0	1	1	0	0	0	1	1	1	0	1	1	1	0
Aj	A07_188	0	0	1	1	1	0	0	1	1	1	0	0	1	0	1	1	1	0	1	1	0	0	1	1	1	1	0	1	1	1	0	1	1	0	0	1	1	0	0	0	1	1	1	0	1	1	1	0
Aj	A07_189	0	0	1	1	1	0	0	1	1	1	0	0	1	0	1	1	1	0	1	1	0	0	1	1	1	1	0	1	1	1	0	1	1	0	0	1	1	0	0	0	1	1	1	0	1	1	1	0
Aj	A07_190	0	0	1	1	1	0	0	1	1	1	0	0	1	0	1	1	NA	0	1	1	0	0	1	1	1	1	0	1	1	1	0	1	1	0	0	1	1	0	0	0	0	1	1	0	1	1	1	0
Aj	A07_191	0	0	1	1	1	0	0	1	1	1	0	0	1	0	NA	1	0	0	1	1	0	0	1	1	1	1	0	1	1	1	0	1	1	0	0	1	1	0	0	0	0	1	1	0	1	1	1	0
Aj	A07_192	0	0	1	1	1	0	0	1	1	1	0	0	1	0	1	1	0	0	1	1	0	0	1	1	1	1	0	1	1	1	0	1	1	1	0	1	1	0	0	0	0	1	1	0	1	1	1	0
Aj	A07_193	0	0	1	1	NA	NA	0	1	1	1	0	0	1	0	NA	1	0	0	1	1	0	0	1	1	1	1	0	1	1	1	0	1	1	1	0	1	1	0	0	0	0	1	1	0	1	1	1	0
Aj	A07_194	0	0	1	1	1	0	0	1	1	1	0	0	1	0	1	1	0	0	1	1	0	0	1	1	1	1	0	1	1	1	0	1	1	1	0	1	1	0	0	0	0	1	1	0	1	1	1	0
Aj	A07_195	0	0	1	1	1	0	0	1	1	1	0	0	1	0	1	1	0	0	1	1	0	0	1	1	1	1	0	1	1	1	0	1	1	1	0	1	1	0	0	0	0	1	1	0	1	1	1	0
Aj	A07_196	0	0	1	1	1	0	0	1	1	1	0	0	1	0	1	1	0	0	1	1	0	0	1	1	1	1	0	1	1	1	0	1	1	1	0	1	1	0	0	0	0	1	1	0	1	1	1	0
Aj	A07_197	0	0	1	1	1	0	0	1	1	1	0	0	1	0	1	1	0	0	1	1	0	0	1	1	1	1	0	1	1	1	0	1	1	1	0	1	1	0	0	0	0	1	1	0	1	1	1	0
Aj	A07_198	0	0	1	1	1	0	0	1	1	1	0	0	1	0	1	1	0	0	1	1	0	0	1	1	1	1	0	1	1	1	0	1	1	1	0	1	1	0	0	0	0	1	1	0	1	1	1	0
Aj	A07_199	0	0	1	1	1	0	0	1	1	1	0	0	1	0	1	1	0	0	1	1	0	0	1	1	1	1	0	1	1	1	0	1	1	1	0	1	1	0	0	0	0	1	1	0	1	1	1	0
Aj	A07_200	0	0	1	1	1	0	0	1	1	1	0	0	1	0	1	1	0	0	1	1	0	0	1	1	1	1	0	1	1	1	0	1	1	1	0	1	1	0	0	0	0	1	1	0	1	1	1	0
Aj	A07_201	0	0	1	1	1	0	0	1	1	1	0	0	1	0	1	1	0	0	1	1	0	0	1	1	1	1	0	1	1	1	0	1	1	1	0	1	1	0	0	0	0	1	1	0	1	1	1	0
Aj	A07_202	0	0	1	1	1	0	0	1	1	1	0	0	1	0	1	1	NA	0	1	1	0	0	1	1	1	1	0	1	1	1	0	1	1	1	0	1	1	0	0	0	0	1	1	0	1	1	1	0
Aj	A07_203	0	0	1	1	1	0	0	1	1	1	0	0	1	0	1	1	NA	0	1	1	0	0	1	1	1	1	0	1	1	1	0	1	1	1	0	1	1	0	0	0	0	1	1	0	1	1	1	0
[truncated: 13,306 more rows]
[truncated: 41 more columns]
