# Supplementary material for: Microspore culture reveals complex meiotic behaviour in a trigenomic Brassica hybrid
Source: BMC Plant Biol. 2015 Jul 8;15:173. doi: 10.1186/s12870-015-0555-9 (PMC4493989; doi:10.1186/s12870-015-0555-9)
Supplement: Additional file 5: Table S4. — Pollen viability, self-pollinated seed set and DNA ploidy level as estimated by flow cytometry in three populations derived from microspore culture (MD), self-pollination (SP) and open-pollination (OP) of the same trigenomic hexaploid hybrid resulting from the cross (B. napus × B. carinata) × B. juncea, along with parent and trigenomic hybrid (5–6x three genome aneuploid) controls. [file 12870_2015_555_MOESM5_ESM.xlsx]

## Sheet: Table S4
Table S4: Pollen viability, seed set and DNA ploidy level as estimated by flow cytometry in three populations derived from microspore culture (MD), self-pollination (SP) and open-pollination (OP) of the same trigenomic hexaploid hybrid resulting from the cross (B. napus × B. carinata) × B. juncea, along with parent and trigenomic hybrid (5 - 6x three genome aneuploid) controls.
Sample	Population	Pollen viability (%)	Self-pollinated seed production	Number of replicates for ploidy estimates	Average Ploidy*	Ploidy standard deviation	Proportional difference between minimum and maximum ploidy reading	Ploidy status of MD population	Notes
MD_01	MD	61.1111	0	1	0.810155	-	-	doubled
MD_02	MD	0	0	1	0.822291	-	-	doubled
MD_03	MD	0	0	1	0.85116	-	-	doubled
MD_04	MD	0	0	2	0.453069	0.00429375	0.0134023	undoubled
MD_05	MD	1.64474	0	1	0.880137	-	-	doubled
MD_06	MD	69.2308	0	1	0.820488	-	-	doubled
MD_07	MD	72.7273	198	1	0.892652	-	-	doubled
MD_08	MD	48.9971	0	1	0.843379	-	-	doubled
MD_09	MD	42.3197	1	2	0.952436	0.0262393	0.038961	doubled
MD_10	MD	0	0	4	0.802481	0.41261	1.1603	chimeric
MD_11	MD	0	2	2	0.901622	0.00982934	0.0130988	doubled
MD_12	MD	0	0	3	0.438398	0.0205171	0.0813372	undoubled	twin of MDL_22
MD_13	MD	55.0489	1	2	0.911371	0.131958	0.184458	doubled
MD_14	MD	0	0	4	0.88621	0.0582902	0.152097	doubled
MD_15	MD	86.9718	0	2	0.894831	0.0421564	0.0600892	doubled
MD_16	MD	0	0	1	0.845843	-	-	doubled
MD_17	MD	0	0	1	0.906696	-	-	doubled
MD_18	MD	0	0	1	0.899265	-	-	doubled
MD_19	MD	0	0	3	0.60774	0.262664	0.659925	chimeric
MD_20	MD	0	0	1	0.891337	-	-	doubled
MD_21	MD	24.3506	0	1	0.763134	-	-	doubled
MD_22	MD	0	0	3	0.577018	0.133188	0.454656	chimeric	twin of MDL_12
MD_23	MD	60	70	3	0.89547	0.0539971	0.0952471	doubled
MD_24	MD	54.6624	65	2	0.919934	0.159721	0.216832	doubled
MD_25	MD	0	0	3	0.93353	0.0186924	0.0398817	doubled
MD_26	MD	0	0	2	0.438394	0.00049546	0.0015983	undoubled
MD_27	MD	56.5068	0	1	0.904562	-	-	doubled
MD_28	MD	NA	87	1	0.870583	-	-	doubled
MD_29	MD	0	0	2	0.86779	0.21383	0.301794	doubled
MD_30	MD	70.7937	16	3	0.935967	0.0579295	0.107469	doubled
MD_31	MD	0	15	4	0.840832	0.35404	1.06608	chimeric
MD_32	MD	45.1524	0	3	0.541747	0.399145	1.16168	chimeric
MD_33	MD	0	0	2	0.891925	0.161604	0.230411	doubled
MD_34	MD	0	0	4	0.982591	0.0313725	0.0704588	doubled
MD_35	MD	0	0	2	0.797323	0.0598521	0.106154	doubled
MD_36	MD	0	27	1	0.263229	-	-	undoubled
MD_37	MD	51.632	35	3	0.537463	0.367694	1.1688	chimeric
MD_38	MD	0	0	2	0.63408	0.423019	0.930482	chimeric
MD_39	MD	0	0	2	0.902017	0.0522179	0.0818691	doubled
MD_40	MD	0	12	2	0.87764	0.161373	0.232107	doubled	twin of MDL_56
MD_41	MD	0	0	2	0.857058	0.0297224	0.0490443	doubled
MD_42	MD	90.8197	3	2	0.876306	0.233848	0.3288	doubled
MD_43	MD	0	0	2	0.919109	0.000377734	0.000581211	doubled
MD_44	MD	0	0	2	0.92771	0.0104525	0.015934	doubled
MD_45	MD	4.19355	15	1	0.919362	-	-	doubled
MD_46	MD	2.33333	0	2	0.865618	0.0577376	0.0923714	doubled
MD_47	MD	0	0	3	0.754095	0.0138175	0.0362839	doubled	Unreduced gamete-derived
MD_48	MD	NA	50	1	0.840255	-	-	doubled
MD_49	MD	82.6625	0	1	0.866591	-	-	doubled
MD_50	MD	0.996678	0	4	0.923683	0.464913	1.2751	chimeric
MD_51	MD	0	0	1	0.906296	-	-	doubled
MD_52	MD	0	0	2	0.436108	0.0188825	0.0612323	undoubled
MD_53	MD	0	0	4	0.376577	0.0667003	0.424205	chimeric	twin of MDL_70
MD_54	MD	0	0	1	0.856684	-	-	doubled
MD_55	MD	0.328947	0	1	0.916965	-	-	doubled
MD_56	MD	0	0	1	0.902791	-	-	doubled	twin of MDL_40
MD_57	MD	NA	54	1	0.859773	-	-	doubled
MD_58	MD	66.8539	0	1	0.931984	-	-	doubled
MD_59	MD	NA	0	2	0.881533	0.192557	0.268939	doubled
MD_60	MD	54.8077	79	3	0.825037	0.407639	1.02978	chimeric
MD_61	MD	0	0	1	0.852077	-	-	doubled
MD_62	MD	0.332226	0	1	0.902793	-	-	doubled
MD_63	MD	0	0	2	0.455034	0.00736021	0.0228514	undoubled
MD_64	MD	31.1111	47	1	0.851382	-	-	doubled
MD_65	MD	0	0	1	0.864204	-	-	doubled
MD_66	MD	83.7209	25	3	1.0042	0.0154343	0.0284271	doubled
MD_67	MD	3.94737	0	3	0.816139	0.218533	0.487818	chimeric
MD_68	MD	1.33333	0	1	0.87006	-	-	doubled
MD_69	MD	59.6721	1	1	0.919915	-	-	doubled
MD_70	MD	0	0	2	0.405112	0.0156242	0.0541471	undoubled	twin of MDL_53
MD_71	MD	52.7331	0	1	0.830993	-	-	doubled
MD_72	MD	NA	0	1	0.290219	-	-	undoubled
MD_73	MD	0	0	1	0.915045	-	-	doubled
MD_74	MD	0.327869	0	3	0.711888	0.393457	1.16339	chimeric
MD_75	MD	0	0	1	0.88174	-	-	doubled
OP_01	OP	17.0213	0	1	0.694141	-	-	-
OP_02	OP	84.3077	126	1	0.92862	-	-	-
OP_03	OP	NA	106	1	0.850231	-	-	-
OP_04	OP	26.7956	33	1	0.845052	-	-	-
OP_05	OP	41.6918	15	0	NA	-	-	-
OP_06	OP	47.1519	25	1	0.867597	-	-	-
OP_07	OP	39.0805	0	1	0.903803	-	-	-
OP_08	OP	2.63158	0	1	0.902597	-	-	-
OP_09	OP	65.8228	168	1	0.886173	-	-	-
OP_10	OP	94.1935	172	1	0.948966	-	-	-
OP_11	OP	11.1475	117	1	0.853098	-	-	-
OP_12	OP	68.125	57	2	0.916427	0.0594517	0.0917447	-
OP_13	OP	64.0127	36	1	0.866154	-	-	-
OP_14	OP	53.2258	24	1	0.823422	-	-	-
OP_15	OP	38.253	76	1	0.881382	-	-	-
OP_16	OP	72.6351	192	1	0.902611	-	-	-
OP_17	OP	78.7611	139	1	0.895599	-	-	-
OP_19	OP	28.4375	40	1	0.878566	-	-	-
OP_20	OP	49.8361	4	1	0.395771	-	-	-
OP_21	OP	28.3133	0	1	0.811526	-	-	-
OP_22	OP	17.5896	68	1	0.840821	-	-	-
OP_23	OP	62.9747	187	1	0.87645	-	-	-
OP_24	OP	87.7023	158	2	0.820745	0.145612	0.241296	-
OP_25	OP	0	0	2	0.852929	0.215572	0.320166	-
OP_26	OP	30.303	48	2	0.872769	0.159259	0.235665	-
OP_27	OP	7	70	2	0.856994	0.0192105	0.0317012	-
OP_28	OP	0	0	2	0.87702	0.0748842	0.115785	-
OP_29	OP	54.4872	38	2	0.880697	0.0734167	0.112799	-
OP_30	OP	28.7926	16	2	0.878019	0.210253	0.292122	-
OP_31	OP	29.4702	32	2	0.880699	0.166623	0.23961	-
OP_32	OP	53.9945	1	2	0.861773	0.0199269	0.0327011	-
OP_33	OP	15.5844	0	2	0.892128	0.155577	0.222518	-
OP_34	OP	38.8715	0	2	0.887782	0.0408851	0.0649368	-
OP_35	OP	48.5207	103	2	0.877797	0.00687612	0.0110781	-
OP_36	OP	91	70	2	0.880692	0.168493	0.239666	-
OP_37	OP	0	0	2	0.655952	0.170456	0.367439	-
OP_38	OP	39.8714	84	2	0.903647	0.0313582	0.0490509	-
OP_39	OP	65.896	66	2	0.888858	0.0400305	0.0634202	-
OP_40	OP	0.328947	31	2	0.848378	0.0923139	0.149608	-
OP_41	OP	NA	0	1	0.922238	-	-	-
OP_42	OP	6.96203	41	2	0.8838	0.0524192	0.0837992	-
OP_43	OP	57.2368	19	2	0.928902	0.0070859	0.0107731	-
OP_44	OP	64.6067	18	1	0.885182	-	-	-
OP_45	OP	19.685	11	2	0.938194	0.00500927	0.0075473	-
OP_47	OP	3.80952	12	1	0.946876	-	-	-
OP_48	OP	85.7923	65	1	0.906986	-	-	-
OP_49	OP	0	30	1	0.908373	-	-	-
OP_50	OP	30.5296	81	1	0.890422	-	-	-
SP_01	SP	67.7116	33	1	0.872891	-	-	-
SP_02	SP	12.5	0	1	0.847124	-	-	-
SP_03	SP	76.129	27	1	0.837852	-	-	-
SP_04	SP	21.0191	0	1	0.897834	-	-	-
SP_05	SP	35.6913	103	1	0.907306	-	-	-
SP_06	SP	42.2442	47	2	0.886176	0.124874	0.183921	-
SP_07	SP	37.9518	111	1	0.885441	-	-	-
SP_09	SP	0	0	1	0.843842	-	-	-
SP_10	SP	63.7255	29	1	0.942641	-	-	-
SP_11	SP	NA	238	1	0.938117	-	-	-
SP_12	SP	75.8842	43	1	0.86853	-	-	-
SP_13	SP	0	12	2	0.959996	0.174183	0.256597	-
SP_14	SP	23.0061	149	1	0.876832	-	-	-
SP_15	SP	63.4615	39	2	0.915824	0.141275	0.195177	-
SP_16	SP	NA	156	2	0.276147	0.0694007	0.323152	-
SP_17	SP	13.8264	0	1	0.822945	-	-	-
SP_19	SP	41.9558	28	1	0.84267	-	-	-
SP_20	SP	61.516	17	1	0.902331	-	-	-
SP_21	SP	NA	33	3	0.886968	0.0673861	0.147096	-
SP_22	SP	NA	122	2	0.888526	0.12572	0.184252	-
SP_23	SP	17.0492	2	2	0.930656	0.00786165	0.0119464	-
SP_24	SP	85	73	1	0.860413	-	-	-
SP_25	SP	79.2453	97	2	0.881821	0.102119	0.153782	-
SP_27	SP	48.3553	0	2	0.887097	0.0788786	0.119274	-
SP_28	SP	63.3758	111	1	0.909649	-	-	-
SP_29	SP	0	5	4	0.937342	0.118312	0.256011	-
SP_30	SP	23.1746	25	1	0.899452	-	-	-
SP_31	SP	45.5108	68	1	0.861723	-	-	-
SP_32	SP	65.7143	105	2	0.90661	0.0614909	0.0889773	-
SP_34	SP	0	0	2	0.86871	0.000250602	-	-
SP_35	SP	43.5159	123	3	0.902877	0.0367093	0.075431	-
SP_36	SP	0	0	2	0.870066	0.0927461	0.14377	-
SP_37	SP	20	11	3	0.916118	0.034262	0.0665093	-
SP_38	SP	19.0202	0	3	0.815513	0.00744466	0.0182165	-
SP_39	SP	10.828	21	2	0.903589	0.045205	0.0707506	-
SP_40	SP	29.9674	12	3	0.953502	0.0159951	0.0304043	-
SP_42	SP	61.5616	294	3	0.965571	0.0274479	0.0516191	-
SP_43	SP	31.9749	132	2	0.903888	0.0439755	0.0651366	-
SP_44	SP	21.25	138	2	0.936593	0.0261581	0.0365557	-
SP_45	SP	44.5545	15	3	0.885786	0.115827	0.229711	-
SP_47	SP	14.5511	22	3	0.91043	0.0689552	0.134222	-
SP_48	SP	40.7975	48	2	0.908205	0.0095077	0.0143999	-
SP_49	SP	57.7586	187	3	0.88755	0.0571232	0.113825	-
SP_50	SP	41.2844	119	3	0.916303	0.0435624	0.0898828	-
B. rapa	controls	-	-	5	0.290117	0.00315924	0.0241139	-
B. napus	controls	-	-	4	0.661288	0.00655776	0.0230759	-
B. carinata	controls	-	-	4	0.70987	0.0142705	0.0422558	-
Parent allohexaploid hybrid	parent	-	-	4	0.882332	0.0844067	0.212368	-
Plant A2 hybrid cutting (ploidy level 6.5x)	hybrid	-	-	4	1.003	0.117912	0.25569	-
Plant A2 hybrid cutting (ploidy level 6.5x)	hybrid	-	-	4	0.988374	0.12704	0.282824	-
Plant A2 hybrid cutting (ploidy level 6.5x)	hybrid	-	-	4	1.07064	0.0219878	0.0377209	-
* Ploidy is expressed relative to a full AABBCC complement calculated by adding B. rapa (AA) and B. carinata (BBCC) parent controls
